# Supplementary material for: An unconstrained approach to systematic structural and energetic screening of materials interfaces
Source: Nat Commun. 2022 Oct 20;13:6236. doi: 10.1038/s41467-022-33414-6 (PMC9585034; doi:10.1038/s41467-022-33414-6)
Supplement: Supplementary file 5 — Supplementary Data 1 [file 41467_2022_33414_MOESM5_ESM.zip]

Archive with 71 entries (51 files):
- Disk_Interface_Model_preparation_code/example1/
- Disk_Interface_Model_preparation_code/example1/input_ok.gin
- Disk_Interface_Model_preparation_code/example1/point1/
- Disk_Interface_Model_preparation_code/example1/point1/INPUT/
- Disk_Interface_Model_preparation_code/example1/point1/INPUT/001.xyz
- Disk_Interface_Model_preparation_code/example1/point1/INPUT/101.xyz
- Disk_Interface_Model_preparation_code/example1/point1/INPUT/disk_data.dat
- Disk_Interface_Model_preparation_code/example1/point1/INPUT/input.dat
- Disk_Interface_Model_preparation_code/example1/point1/rotate.f90
- Disk_Interface_Model_preparation_code/example1/point1/run.sh
- Disk_Interface_Model_preparation_code/example1/point2/
- Disk_Interface_Model_preparation_code/example1/point2/INPUT/
- Disk_Interface_Model_preparation_code/example1/point2/INPUT/disk_data.dat
- Disk_Interface_Model_preparation_code/example1/point2/INPUT/input_read.dat
- Disk_Interface_Model_preparation_code/example1/point2/rotate_read.f90
- Disk_Interface_Model_preparation_code/example1/point2/run.sh
- Disk_Interface_Model_preparation_code/example1/README.txt
- Disk_Interface_Model_preparation_code/example1/run.sh
- Disk_Interface_Model_preparation_code/example2/
- Disk_Interface_Model_preparation_code/example2/input_ok.gin
- Disk_Interface_Model_preparation_code/example2/point1/
- Disk_Interface_Model_preparation_code/example2/point1/INPUT/
- Disk_Interface_Model_preparation_code/example2/point1/INPUT/001.xyz
- Disk_Interface_Model_preparation_code/example2/point1/INPUT/101.xyz
- Disk_Interface_Model_preparation_code/example2/point1/INPUT/disk_data.dat
- Disk_Interface_Model_preparation_code/example2/point1/INPUT/input.dat
- Disk_Interface_Model_preparation_code/example2/point1/rotate.f90
- Disk_Interface_Model_preparation_code/example2/point1/run.sh
- Disk_Interface_Model_preparation_code/example2/point2/
- Disk_Interface_Model_preparation_code/example2/point2/INPUT/
- Disk_Interface_Model_preparation_code/example2/point2/INPUT/disk_data.dat
- Disk_Interface_Model_preparation_code/example2/point2/INPUT/input_read.dat
- Disk_Interface_Model_preparation_code/example2/point2/rotate_read.f90
- Disk_Interface_Model_preparation_code/example2/point2/run.sh
- Disk_Interface_Model_preparation_code/example2/README.txt
- Disk_Interface_Model_preparation_code/example2/run.sh
- Disk_Interface_Model_preparation_code/example3/
- Disk_Interface_Model_preparation_code/example3/input_ok.gin
- Disk_Interface_Model_preparation_code/example3/point1/
- Disk_Interface_Model_preparation_code/example3/point1/INPUT/
- Disk_Interface_Model_preparation_code/example3/point1/INPUT/001.xyz
- Disk_Interface_Model_preparation_code/example3/point1/INPUT/101.xyz
- Disk_Interface_Model_preparation_code/example3/point1/INPUT/disk_data.dat
- Disk_Interface_Model_preparation_code/example3/point1/INPUT/input.dat
- Disk_Interface_Model_preparation_code/example3/point1/rotate.f90
- Disk_Interface_Model_preparation_code/example3/point1/run.sh
- Disk_Interface_Model_preparation_code/example3/point2/
- Disk_Interface_Model_preparation_code/example3/point2/INPUT/
- Disk_Interface_Model_preparation_code/example3/point2/INPUT/disk_data.dat
- Disk_Interface_Model_preparation_code/example3/point2/INPUT/input_read.dat
- Disk_Interface_Model_preparation_code/example3/point2/rotate_read.f90
- Disk_Interface_Model_preparation_code/example3/point2/run.sh
- Disk_Interface_Model_preparation_code/example3/README.txt
- Disk_Interface_Model_preparation_code/example3/run.sh
- Disk_Interface_Model_preparation_code/source/
- Disk_Interface_Model_preparation_code/source/point1/
- Disk_Interface_Model_preparation_code/source/point1/INPUT/
- Disk_Interface_Model_preparation_code/source/point1/INPUT/001.xyz
- Disk_Interface_Model_preparation_code/source/point1/INPUT/101.xyz
- Disk_Interface_Model_preparation_code/source/point1/INPUT/disk_data.dat
- Disk_Interface_Model_preparation_code/source/point1/INPUT/input.dat
- Disk_Interface_Model_preparation_code/source/point1/rotate.f90
- Disk_Interface_Model_preparation_code/source/point1/run.sh
- Disk_Interface_Model_preparation_code/source/point2/
- Disk_Interface_Model_preparation_code/source/point2/INPUT/
- Disk_Interface_Model_preparation_code/source/point2/INPUT/disk_data.dat
- Disk_Interface_Model_preparation_code/source/point2/INPUT/input_read.dat
- Disk_Interface_Model_preparation_code/source/point2/rotate_read.f90
- Disk_Interface_Model_preparation_code/source/point2/run.sh
- Disk_Interface_Model_preparation_code/source/README.txt
- Disk_Interface_Model_preparation_code/source/run.sh
