# Supplementary material for: An unconstrained approach to systematic structural and energetic screening of materials interfaces
Source: Nat Commun. 2022 Oct 20;13:6236. doi: 10.1038/s41467-022-33414-6 (PMC9585034; doi:10.1038/s41467-022-33414-6)
Supplement: Supplementary file 5 — Supplementary Data 1 [file 41467_2022_33414_MOESM5_ESM.zip › Disk_Interface_Model_preparation_code/example1/input_ok.gin]

 optimise conj comp

 name shift is

 cart
Ti          core  -14.9189   -5.6668   -6.0190     1 1 1
Ti          core  -14.9189   -1.8889   -6.0190     1 1 1
Ti          core  -14.9189    1.8890   -6.0190     1 1 1
Ti          core  -14.9189    5.6669   -6.0190     1 1 1
Ti          core  -11.2278   -9.4447   -6.0190     1 1 1
Ti          core  -11.2278   -5.6668   -6.0190     1 1 1
Ti          core  -11.2278   -1.8889   -6.0190     1 1 1
Ti          core  -11.2278    1.8890   -6.0190     1 1 1
Ti          core  -11.2278    5.6669   -6.0190     1 1 1
Ti          core  -11.2278    9.4448   -6.0190     1 1 1
Ti          core   -7.5367  -13.2226   -6.0190     1 1 1
Ti          core   -7.5367   -9.4447   -6.0190     1 1 1
Ti          core   -7.5367   -5.6668   -6.0190     1 1 1
Ti          core   -7.5367   -1.8889   -6.0190     1 1 1
Ti          core   -7.5367    1.8890   -6.0190     1 1 1
Ti          core   -7.5367    5.6669   -6.0190     1 1 1
Ti          core   -7.5367    9.4448   -6.0190     1 1 1
Ti          core   -7.5367   13.2227   -6.0190     1 1 1
Ti          core   -3.8456  -13.2226   -6.0190     1 1 1
Ti          core   -3.8456   -9.4447   -6.0190     1 1 1
Ti          core   -3.8456   -5.6668   -6.0190     1 1 1
Ti          core   -3.8456   -1.8889   -6.0190     1 1 1
Ti          core   -3.8456    1.8890   -6.0190     1 1 1
Ti          core   -3.8456    5.6669   -6.0190     1 1 1
Ti          core   -3.8456    9.4448   -6.0190     1 1 1
Ti          core   -3.8456   13.2227   -6.0190     1 1 1
Ti          core   -0.1545  -13.2226   -6.0190     1 1 1
Ti          core   -0.1545   -9.4447   -6.0190     1 1 1
Ti          core   -0.1545   -5.6668   -6.0190     1 1 1
Ti          core   -0.1545   -1.8889   -6.0190     1 1 1
Ti          core   -0.1545    1.8890   -6.0190     1 1 1
Ti          core   -0.1545    5.6669   -6.0190     1 1 1
Ti          core   -0.1545    9.4448   -6.0190     1 1 1
Ti          core   -0.1545   13.2227   -6.0190     1 1 1
Ti          core    3.5366  -13.2226   -6.0190     1 1 1
Ti          core    3.5366   -9.4447   -6.0190     1 1 1
Ti          core    3.5366   -5.6668   -6.0190     1 1 1
Ti          core    3.5366   -1.8889   -6.0190     1 1 1
Ti          core    3.5366    1.8890   -6.0190     1 1 1
Ti          core    3.5366    5.6669   -6.0190     1 1 1
Ti          core    3.5366    9.4448   -6.0190     1 1 1
Ti          core    3.5366   13.2227   -6.0190     1 1 1
Ti          core    7.2277  -13.2226   -6.0190     1 1 1
Ti          core    7.2277   -9.4447   -6.0190     1 1 1
Ti          core    7.2277   -5.6668   -6.0190     1 1 1
Ti          core    7.2277   -1.8889   -6.0190     1 1 1
Ti          core    7.2277    1.8890   -6.0190     1 1 1
Ti          core    7.2277    5.6669   -6.0190     1 1 1
Ti          core    7.2277    9.4448   -6.0190     1 1 1
Ti          core    7.2277   13.2227   -6.0190     1 1 1
Ti          core   10.9188   -9.4447   -6.0190     1 1 1
Ti          core   10.9188   -5.6668   -6.0190     1 1 1
Ti          core   10.9188   -1.8889   -6.0190     1 1 1
Ti          core   10.9188    1.8890   -6.0190     1 1 1
Ti          core   10.9188    5.6669   -6.0190     1 1 1
Ti          core   10.9188    9.4448   -6.0190     1 1 1
Ti          core   14.6099   -5.6668   -6.0190     1 1 1
Ti          core   14.6099   -1.8889   -6.0190     1 1 1
Ti          core   14.6099    1.8890   -6.0190     1 1 1
Ti          core   14.6099    5.6669   -6.0190     1 1 1
Ti          core   -0.1545    7.5558   -3.6303     1 1 1
Ti          core   -0.1545   11.3337   -3.6303     1 1 1
Ti          core   -0.1545   15.1116   -3.6303     1 1 1
Ti          core  -14.9189   -3.7779   -3.6303     1 1 1
Ti          core   -7.5367  -15.1116   -3.6303     1 1 1
Ti          core  -14.9189    0.0000   -3.6303     1 1 1
Ti          core   -7.5367  -11.3337   -3.6303     1 1 1
Ti          core    3.5366  -15.1116   -3.6303     1 1 1
Ti          core    3.5366  -11.3337   -3.6303     1 1 1
Ti          core   -7.5367   -7.5558   -3.6303     1 1 1
Ti          core    3.5366   -7.5558   -3.6303     1 1 1
Ti          core  -14.9189    3.7779   -3.6303     1 1 1
Ti          core    3.5366   -3.7779   -3.6303     1 1 1
Ti          core   -7.5367   -3.7779   -3.6303     1 1 1
Ti          core    3.5366    0.0000   -3.6303     1 1 1
Ti          core    3.5366    3.7779   -3.6303     1 1 1
Ti          core   -7.5367    0.0000   -3.6303     1 1 1
Ti          core    3.5366    7.5558   -3.6303     1 1 1
Ti          core  -14.9189    7.5558   -3.6303     1 1 1
Ti          core    3.5366   11.3337   -3.6303     1 1 1
Ti          core   -7.5367    3.7779   -3.6303     1 1 1
Ti          core    3.5366   15.1116   -3.6303     1 1 1
Ti          core   -7.5367    7.5558   -3.6303     1 1 1
Ti          core   -7.5367   11.3337   -3.6303     1 1 1
Ti          core    7.2277  -15.1116   -3.6303     1 1 1
Ti          core   -7.5367   15.1116   -3.6303     1 1 1
Ti          core    7.2277  -11.3337   -3.6303     1 1 1
Ti          core    7.2277   -7.5558   -3.6303     1 1 1
Ti          core    7.2277   -3.7779   -3.6303     1 1 1
Ti          core    7.2277    0.0000   -3.6303     1 1 1
Ti          core    7.2277    3.7779   -3.6303     1 1 1
Ti          core    7.2277    7.5558   -3.6303     1 1 1
Ti          core    7.2277   11.3337   -3.6303     1 1 1
Ti          core    7.2277   15.1116   -3.6303     1 1 1
Ti          core   -3.8456  -15.1116   -3.6303     1 1 1
Ti          core   -3.8456  -11.3337   -3.6303     1 1 1
Ti          core   10.9188  -11.3337   -3.6303     1 1 1
Ti          core   10.9188   -7.5558   -3.6303     1 1 1
Ti          core   -3.8456   -7.5558   -3.6303     1 1 1
Ti          core   10.9188   -3.7779   -3.6303     1 1 1
Ti          core   10.9188    0.0000   -3.6303     1 1 1
Ti          core   -3.8456   -3.7779   -3.6303     1 1 1
Ti          core   10.9188    3.7779   -3.6303     1 1 1
Ti          core  -11.2278  -11.3337   -3.6303     1 1 1
Ti          core   10.9188    7.5558   -3.6303     1 1 1
Ti          core   -3.8456    0.0000   -3.6303     1 1 1
Ti          core   10.9188   11.3337   -3.6303     1 1 1
Ti          core   -3.8456    3.7779   -3.6303     1 1 1
Ti          core  -11.2278   -7.5558   -3.6303     1 1 1
Ti          core   -3.8456    7.5558   -3.6303     1 1 1
Ti          core   -3.8456   11.3337   -3.6303     1 1 1
Ti          core   14.6099   -7.5558   -3.6303     1 1 1
Ti          core  -11.2278   -3.7779   -3.6303     1 1 1
Ti          core   14.6099   -3.7779   -3.6303     1 1 1
Ti          core   -3.8456   15.1116   -3.6303     1 1 1
Ti          core   14.6099    0.0000   -3.6303     1 1 1
Ti          core   14.6099    3.7779   -3.6303     1 1 1
Ti          core   14.6099    7.5558   -3.6303     1 1 1
Ti          core  -11.2278    0.0000   -3.6303     1 1 1
Ti          core  -11.2278    3.7779   -3.6303     1 1 1
Ti          core  -11.2278    7.5558   -3.6303     1 1 1
Ti          core   -0.1545  -15.1116   -3.6303     1 1 1
Ti          core   -0.1545  -11.3337   -3.6303     1 1 1
Ti          core  -11.2278   11.3337   -3.6303     1 1 1
Ti          core   -0.1545   -7.5558   -3.6303     1 1 1
Ti          core   -0.1545   -3.7779   -3.6303     1 1 1
Ti          core   -0.1545    0.0000   -3.6303     1 1 1
Ti          core  -14.9189   -7.5558   -3.6303     1 1 1
Ti          core   -0.1545    3.7779   -3.6303     1 1 1
Ti          core    9.0733  -11.3337   -1.1889     1 1 1
Ti          core   -2.0000   15.1116   -1.1889     1 1 1
Ti          core    9.0733   -7.5558   -1.1889     1 1 1
Ti          core    9.0733   -3.7779   -1.1889     1 1 1
Ti          core   -5.6911  -15.1116   -1.1889     1 1 1
Ti          core    9.0733    0.0000   -1.1889     1 1 1
Ti          core    9.0733    3.7779   -1.1889     1 1 1
Ti          core   -5.6911  -11.3337   -1.1889     1 1 1
Ti          core    9.0733    7.5558   -1.1889     1 1 1
Ti          core    9.0733   11.3337   -1.1889     1 1 1
Ti          core   -5.6911   -7.5558   -1.1889     1 1 1
Ti          core    1.6911  -15.1116   -1.1889     1 1 1
Ti          core   -5.6911   -3.7779   -1.1889     1 1 1
Ti          core    1.6911  -11.3337   -1.1889     1 1 1
Ti          core    1.6911   -7.5558   -1.1889     1 1 1
Ti          core   -5.6911    0.0000   -1.1889     1 1 1
Ti          core    1.6911   -3.7779   -1.1889     1 1 1
Ti          core   12.7644   -7.5558   -1.1889     1 1 1
Ti          core   -5.6911    3.7779   -1.1889     1 1 1
Ti          core   12.7644   -3.7779   -1.1889     1 1 1
Ti          core    1.6911    0.0000   -1.1889     1 1 1
Ti          core   12.7644    0.0000   -1.1889     1 1 1
Ti          core   -9.3822  -11.3337   -1.1889     1 1 1
Ti          core    1.6911    3.7779   -1.1889     1 1 1
Ti          core   12.7644    3.7779   -1.1889     1 1 1
Ti          core   -5.6911    7.5558   -1.1889     1 1 1
Ti          core   12.7644    7.5558   -1.1889     1 1 1
Ti          core    1.6911    7.5558   -1.1889     1 1 1
Ti          core  -16.7644    0.0000   -1.1889     1 1 1
Ti          core   -5.6911   11.3337   -1.1889     1 1 1
Ti          core    1.6911   11.3337   -1.1889     1 1 1
Ti          core   -9.3822   -7.5558   -1.1889     1 1 1
Ti          core  -13.0733   -7.5558   -1.1889     1 1 1
Ti          core    1.6911   15.1116   -1.1889     1 1 1
Ti          core   -5.6911   15.1116   -1.1889     1 1 1
Ti          core   -9.3822   -3.7779   -1.1889     1 1 1
Ti          core  -13.0733   -3.7779   -1.1889     1 1 1
Ti          core   16.4555   -3.7779   -1.1889     1 1 1
Ti          core   -9.3822    0.0000   -1.1889     1 1 1
Ti          core   16.4555    0.0000   -1.1889     1 1 1
Ti          core   16.4555    3.7779   -1.1889     1 1 1
Ti          core    5.3822  -15.1116   -1.1889     1 1 1
Ti          core   -9.3822    3.7779   -1.1889     1 1 1
Ti          core    5.3822  -11.3337   -1.1889     1 1 1
Ti          core  -13.0733    0.0000   -1.1889     1 1 1
Ti          core    5.3822   -7.5558   -1.1889     1 1 1
Ti          core   -2.0000  -15.1116   -1.1889     1 1 1
Ti          core   -9.3822    7.5558   -1.1889     1 1 1
Ti          core    5.3822   -3.7779   -1.1889     1 1 1
Ti          core   -2.0000  -11.3337   -1.1889     1 1 1
Ti          core    5.3822    0.0000   -1.1889     1 1 1
Ti          core  -13.0733    3.7779   -1.1889     1 1 1
Ti          core   -9.3822   11.3337   -1.1889     1 1 1
Ti          core    5.3822    3.7779   -1.1889     1 1 1
Ti          core   -2.0000   -7.5558   -1.1889     1 1 1
Ti          core    5.3822    7.5558   -1.1889     1 1 1
Ti          core   -2.0000   -3.7779   -1.1889     1 1 1
Ti          core    5.3822   11.3337   -1.1889     1 1 1
Ti          core  -13.0733    7.5558   -1.1889     1 1 1
Ti          core    5.3822   15.1116   -1.1889     1 1 1
Ti          core   -2.0000    0.0000   -1.1889     1 1 1
Ti          core   -2.0000    3.7779   -1.1889     1 1 1
Ti          core   -2.0000    7.5558   -1.1889     1 1 1
Ti          core   -2.0000   11.3337   -1.1889     1 1 1
Ti          core    9.0733   -9.4447    1.2087     1 1 1
Ti          core   -9.3822   13.2227    1.2087     1 1 1
Ti          core    1.6911   -9.4447    1.2087     1 1 1
Ti          core    9.0733   -5.6668    1.2087     1 1 1
Ti          core    1.6911   -5.6668    1.2087     1 1 1
Ti          core    9.0733   -1.8889    1.2087     1 1 1
Ti          core    9.0733    1.8890    1.2087     1 1 1
Ti          core    1.6911   -1.8889    1.2087     1 1 1
Ti          core  -13.0733   -9.4447    1.2087     1 1 1
Ti          core    9.0733    5.6669    1.2087     1 1 1
Ti          core    1.6911    1.8890    1.2087     1 1 1
Ti          core    9.0733    9.4448    1.2087     1 1 1
Ti          core    1.6911    5.6669    1.2087     1 1 1
Ti          core    9.0733   13.2227    1.2087     1 1 1
Ti          core    1.6911    9.4448    1.2087     1 1 1
Ti          core  -13.0733   -5.6668    1.2087     1 1 1
Ti          core    1.6911   13.2227    1.2087     1 1 1
Ti          core   -2.0000  -13.2226    1.2087     1 1 1
Ti          core   -2.0000   -9.4447    1.2087     1 1 1
Ti          core   12.7644   -9.4447    1.2087     1 1 1
Ti          core  -13.0733   -1.8889    1.2087     1 1 1
Ti          core   12.7644   -5.6668    1.2087     1 1 1
Ti          core   -9.3822  -13.2226    1.2087     1 1 1
Ti          core   -2.0000   -5.6668    1.2087     1 1 1
Ti          core   12.7644   -1.8889    1.2087     1 1 1
Ti          core   -5.6911  -13.2226    1.2087     1 1 1
Ti          core   12.7644    1.8890    1.2087     1 1 1
Ti          core   -2.0000   -1.8889    1.2087     1 1 1
Ti          core   12.7644    5.6669    1.2087     1 1 1
Ti          core   -9.3822   -9.4447    1.2087     1 1 1
Ti          core  -13.0733    1.8890    1.2087     1 1 1
Ti          core   12.7644    9.4448    1.2087     1 1 1
Ti          core   -2.0000    1.8890    1.2087     1 1 1
Ti          core   -5.6911   -9.4447    1.2087     1 1 1
Ti          core    5.3822  -13.2226    1.2087     1 1 1
Ti          core  -16.7644   -1.8889    1.2087     1 1 1
Ti          core   -2.0000    5.6669    1.2087     1 1 1
Ti          core    5.3822   -9.4447    1.2087     1 1 1
Ti          core   -9.3822   -5.6668    1.2087     1 1 1
Ti          core   -5.6911   -5.6668    1.2087     1 1 1
Ti          core    5.3822   -5.6668    1.2087     1 1 1
Ti          core   -2.0000    9.4448    1.2087     1 1 1
Ti          core  -13.0733    5.6669    1.2087     1 1 1
Ti          core    5.3822   -1.8889    1.2087     1 1 1
Ti          core   -5.6911   -1.8889    1.2087     1 1 1
Ti          core   -2.0000   13.2227    1.2087     1 1 1
Ti          core   -9.3822   -1.8889    1.2087     1 1 1
Ti          core    5.3822    1.8890    1.2087     1 1 1
Ti          core   16.4555   -1.8889    1.2087     1 1 1
Ti          core   16.4555    1.8890    1.2087     1 1 1
Ti          core    5.3822    5.6669    1.2087     1 1 1
Ti          core   -5.6911    1.8890    1.2087     1 1 1
Ti          core  -13.0733    9.4448    1.2087     1 1 1
Ti          core   -9.3822    1.8890    1.2087     1 1 1
Ti          core    5.3822    9.4448    1.2087     1 1 1
Ti          core  -16.7644    1.8890    1.2087     1 1 1
Ti          core   -5.6911    5.6669    1.2087     1 1 1
Ti          core    5.3822   13.2227    1.2087     1 1 1
Ti          core   -9.3822    5.6669    1.2087     1 1 1
Ti          core   -5.6911    9.4448    1.2087     1 1 1
Ti          core   -5.6911   13.2227    1.2087     1 1 1
Ti          core   -9.3822    9.4448    1.2087     1 1 1
Ti          core    9.0733  -13.2226    1.2087     1 1 1
Ti          core    1.6911  -13.2226    1.2087     1 1 1
Ti          core   -7.5367   13.2227    3.6501     1 1 1
Ti          core   -0.1545   13.2227    3.6501     1 1 1
Ti          core   -3.8456    9.4448    3.6501     1 1 1
Ti          core  -11.2278   -1.8889    3.6501     1 1 1
Ti          core    7.2277  -13.2226    3.6501     1 1 1
Ti          core   -3.8456   13.2227    3.6501     1 1 1
Ti          core  -14.9189    1.8890    3.6501     1 1 1
Ti          core    7.2277   -9.4447    3.6501     1 1 1
Ti          core   14.6099   -5.6668    3.6501     1 1 1
Ti          core  -11.2278    1.8890    3.6501     1 1 1
Ti          core    7.2277   -5.6668    3.6501     1 1 1
Ti          core   14.6099   -1.8889    3.6501     1 1 1
Ti          core    7.2277   -1.8889    3.6501     1 1 1
Ti          core   14.6099    1.8890    3.6501     1 1 1
Ti          core   -7.5367  -13.2226    3.6501     1 1 1
Ti          core   14.6099    5.6669    3.6501     1 1 1
Ti          core    7.2277    1.8890    3.6501     1 1 1
Ti          core  -11.2278    5.6669    3.6501     1 1 1
Ti          core    7.2277    5.6669    3.6501     1 1 1
Ti          core  -14.9189    5.6669    3.6501     1 1 1
Ti          core    7.2277    9.4448    3.6501     1 1 1
Ti          core   -7.5367   -9.4447    3.6501     1 1 1
Ti          core    3.5366  -13.2226    3.6501     1 1 1
Ti          core    7.2277   13.2227    3.6501     1 1 1
Ti          core    3.5366   -9.4447    3.6501     1 1 1
Ti          core  -11.2278    9.4448    3.6501     1 1 1
Ti          core   -7.5367   -5.6668    3.6501     1 1 1
Ti          core    3.5366   -5.6668    3.6501     1 1 1
Ti          core   -3.8456  -13.2226    3.6501     1 1 1
Ti          core   -0.1545  -13.2226    3.6501     1 1 1
Ti          core    3.5366   -1.8889    3.6501     1 1 1
Ti          core   -7.5367   -1.8889    3.6501     1 1 1
Ti          core   -3.8456   -9.4447    3.6501     1 1 1
Ti          core    3.5366    1.8890    3.6501     1 1 1
Ti          core   -0.1545   -9.4447    3.6501     1 1 1
Ti          core  -14.9189   -5.6668    3.6501     1 1 1
Ti          core   10.9188   -9.4447    3.6501     1 1 1
Ti          core    3.5366    5.6669    3.6501     1 1 1
Ti          core   -7.5367    1.8890    3.6501     1 1 1
Ti          core   -0.1545   -5.6668    3.6501     1 1 1
Ti          core   -3.8456   -5.6668    3.6501     1 1 1
Ti          core   10.9188   -5.6668    3.6501     1 1 1
Ti          core  -11.2278   -9.4447    3.6501     1 1 1
Ti          core    3.5366    9.4448    3.6501     1 1 1
Ti          core   10.9188   -1.8889    3.6501     1 1 1
Ti          core   -0.1545   -1.8889    3.6501     1 1 1
Ti          core    3.5366   13.2227    3.6501     1 1 1
Ti          core   -3.8456   -1.8889    3.6501     1 1 1
Ti          core   10.9188    1.8890    3.6501     1 1 1
Ti          core   -7.5367    5.6669    3.6501     1 1 1
Ti          core   -0.1545    1.8890    3.6501     1 1 1
Ti          core   10.9188    5.6669    3.6501     1 1 1
Ti          core   -3.8456    1.8890    3.6501     1 1 1
Ti          core  -11.2278   -5.6668    3.6501     1 1 1
Ti          core   10.9188    9.4448    3.6501     1 1 1
Ti          core   -0.1545    5.6669    3.6501     1 1 1
Ti          core   -7.5367    9.4448    3.6501     1 1 1
Ti          core  -14.9189   -1.8889    3.6501     1 1 1
Ti          core   -3.8456    5.6669    3.6501     1 1 1
Ti          core   -0.1545    9.4448    3.6501     1 1 1
Ti          core   -0.1545   -3.7779    6.0388     1 1 1
Ti          core    7.2277    7.5558    6.0388     1 1 1
Ti          core    3.5366   -3.7779    6.0388     1 1 1
Ti          core  -11.2278  -11.3337    6.0388     1 1 1
Ti          core   14.6099   -3.7779    6.0388     1 1 1
Ti          core   -7.5367  -11.3337    6.0388     1 1 1
Ti          core    7.2277   11.3337    6.0388     1 1 1
Ti          core    3.5366    0.0000    6.0388     1 1 1
Ti          core   14.6099    0.0000    6.0388     1 1 1
Ti          core   -0.1545    0.0000    6.0388     1 1 1
Ti          core   -3.8456    7.5558    6.0388     1 1 1
Ti          core  -14.9189    0.0000    6.0388     1 1 1
Ti          core    7.2277   15.1116    6.0388     1 1 1
Ti          core  -11.2278   11.3337    6.0388     1 1 1
Ti          core   14.6099    3.7779    6.0388     1 1 1
Ti          core    3.5366    3.7779    6.0388     1 1 1
Ti          core   -0.1545    3.7779    6.0388     1 1 1
Ti          core   14.6099    7.5558    6.0388     1 1 1
Ti          core   -3.8456   11.3337    6.0388     1 1 1
Ti          core   -7.5367   -7.5558    6.0388     1 1 1
Ti          core    3.5366    7.5558    6.0388     1 1 1
Ti          core  -11.2278   -7.5558    6.0388     1 1 1
Ti          core   -0.1545    7.5558    6.0388     1 1 1
Ti          core    3.5366   11.3337    6.0388     1 1 1
Ti          core   -3.8456   15.1116    6.0388     1 1 1
Ti          core   -0.1545   11.3337    6.0388     1 1 1
Ti          core   -7.5367   -3.7779    6.0388     1 1 1
Ti          core    3.5366   15.1116    6.0388     1 1 1
Ti          core   10.9188  -11.3337    6.0388     1 1 1
Ti          core   -0.1545   15.1116    6.0388     1 1 1
Ti          core  -14.9189    3.7779    6.0388     1 1 1
Ti          core  -11.2278   -3.7779    6.0388     1 1 1
Ti          core   10.9188   -7.5558    6.0388     1 1 1
Ti          core   -7.5367    0.0000    6.0388     1 1 1
Ti          core   10.9188   -3.7779    6.0388     1 1 1
Ti          core   -3.8456  -15.1116    6.0388     1 1 1
Ti          core  -14.9189   -7.5558    6.0388     1 1 1
Ti          core   10.9188    0.0000    6.0388     1 1 1
Ti          core   -7.5367    3.7779    6.0388     1 1 1
Ti          core   10.9188    3.7779    6.0388     1 1 1
Ti          core   -3.8456  -11.3337    6.0388     1 1 1
Ti          core  -11.2278    0.0000    6.0388     1 1 1
Ti          core  -14.9189    7.5558    6.0388     1 1 1
Ti          core   10.9188    7.5558    6.0388     1 1 1
Ti          core    7.2277  -15.1116    6.0388     1 1 1
Ti          core   -3.8456   -7.5558    6.0388     1 1 1
Ti          core   10.9188   11.3337    6.0388     1 1 1
Ti          core   -7.5367    7.5558    6.0388     1 1 1
Ti          core    7.2277  -11.3337    6.0388     1 1 1
Ti          core   -0.1545  -15.1116    6.0388     1 1 1
Ti          core    7.2277   -7.5558    6.0388     1 1 1
Ti          core  -11.2278    3.7779    6.0388     1 1 1
Ti          core   -3.8456   -3.7779    6.0388     1 1 1
Ti          core    3.5366  -15.1116    6.0388     1 1 1
Ti          core  -14.9189   -3.7779    6.0388     1 1 1
Ti          core   -7.5367   11.3337    6.0388     1 1 1
Ti          core    7.2277   -3.7779    6.0388     1 1 1
Ti          core   -0.1545  -11.3337    6.0388     1 1 1
Ti          core    3.5366  -11.3337    6.0388     1 1 1
Ti          core    7.2277    0.0000    6.0388     1 1 1
Ti          core   -3.8456    0.0000    6.0388     1 1 1
Ti          core   -7.5367  -15.1116    6.0388     1 1 1
Ti          core   -0.1545   -7.5558    6.0388     1 1 1
Ti          core    3.5366   -7.5558    6.0388     1 1 1
Ti          core    7.2277    3.7779    6.0388     1 1 1
Ti          core   -7.5367   15.1116    6.0388     1 1 1
Ti          core  -11.2278    7.5558    6.0388     1 1 1
Ti          core   -3.8456    3.7779    6.0388     1 1 1
Ti          core   14.6099   -7.5558    6.0388     1 1 1
O           core  -16.7644   -1.8889   -6.4673     1 1 1
O           core  -16.7644    1.8890   -6.4673     1 1 1
O           core  -13.0733   -9.4447   -6.4673     1 1 1
O           core  -13.0733   -5.6668   -6.4673     1 1 1
O           core  -13.0733   -1.8889   -6.4673     1 1 1
O           core  -13.0733    1.8890   -6.4673     1 1 1
O           core  -13.0733    5.6669   -6.4673     1 1 1
O           core  -13.0733    9.4448   -6.4673     1 1 1
O           core   -9.3822  -13.2226   -6.4673     1 1 1
O           core   -9.3822   -9.4447   -6.4673     1 1 1
O           core   -9.3822   -5.6668   -6.4673     1 1 1
O           core   -9.3822   -1.8889   -6.4673     1 1 1
O           core   -9.3822    1.8890   -6.4673     1 1 1
O           core   -9.3822    5.6669   -6.4673     1 1 1
O           core   -9.3822    9.4448   -6.4673     1 1 1
O           core   -9.3822   13.2227   -6.4673     1 1 1
O           core   -5.6911  -13.2226   -6.4673     1 1 1
O           core   -5.6911   -9.4447   -6.4673     1 1 1
O           core   -5.6911   -5.6668   -6.4673     1 1 1
O           core   -5.6911   -1.8889   -6.4673     1 1 1
O           core   -5.6911    1.8890   -6.4673     1 1 1
O           core   -5.6911    5.6669   -6.4673     1 1 1
O           core   -5.6911    9.4448   -6.4673     1 1 1
O           core   -5.6911   13.2227   -6.4673     1 1 1
O           core   -2.0000  -13.2226   -6.4673     1 1 1
O           core   -2.0000   -9.4447   -6.4673     1 1 1
O           core   -2.0000   -5.6668   -6.4673     1 1 1
O           core   -2.0000   -1.8889   -6.4673     1 1 1
O           core   -2.0000    1.8890   -6.4673     1 1 1
O           core   -2.0000    5.6669   -6.4673     1 1 1
O           core   -2.0000    9.4448   -6.4673     1 1 1
O           core   -2.0000   13.2227   -6.4673     1 1 1
O           core    1.6911  -13.2226   -6.4673     1 1 1
O           core    1.6911   -9.4447   -6.4673     1 1 1
O           core    1.6911   -5.6668   -6.4673     1 1 1
O           core    1.6911   -1.8889   -6.4673     1 1 1
O           core    1.6911    1.8890   -6.4673     1 1 1
O           core    1.6911    5.6669   -6.4673     1 1 1
O           core    1.6911    9.4448   -6.4673     1 1 1
O           core    1.6911   13.2227   -6.4673     1 1 1
O           core    5.3822  -13.2226   -6.4673     1 1 1
O           core    5.3822   -9.4447   -6.4673     1 1 1
O           core    5.3822   -5.6668   -6.4673     1 1 1
O           core    5.3822   -1.8889   -6.4673     1 1 1
O           core    5.3822    1.8890   -6.4673     1 1 1
O           core    5.3822    5.6669   -6.4673     1 1 1
O           core    5.3822    9.4448   -6.4673     1 1 1
O           core    5.3822   13.2227   -6.4673     1 1 1
O           core    9.0733  -13.2226   -6.4673     1 1 1
O           core    9.0733   -9.4447   -6.4673     1 1 1
O           core    9.0733   -5.6668   -6.4673     1 1 1
O           core    9.0733   -1.8889   -6.4673     1 1 1
O           core    9.0733    1.8890   -6.4673     1 1 1
O           core    9.0733    5.6669   -6.4673     1 1 1
O           core    9.0733    9.4448   -6.4673     1 1 1
O           core    9.0733   13.2227   -6.4673     1 1 1
O           core   12.7644   -9.4447   -6.4673     1 1 1
O           core   12.7644   -5.6668   -6.4673     1 1 1
O           core   12.7644   -1.8889   -6.4673     1 1 1
O           core   12.7644    1.8890   -6.4673     1 1 1
O           core   12.7644    5.6669   -6.4673     1 1 1
O           core   12.7644    9.4448   -6.4673     1 1 1
O           core   16.4555   -1.8889   -6.4673     1 1 1
O           core   16.4555    1.8890   -6.4673     1 1 1
O           core  -14.9189   -3.7779   -5.6274     1 1 1
O           core   -7.5367  -15.1116   -5.6274     1 1 1
O           core    3.5366  -15.1116   -5.6274     1 1 1
O           core  -14.9189    0.0000   -5.6274     1 1 1
O           core    3.5366  -11.3337   -5.6274     1 1 1
O           core   -7.5367  -11.3337   -5.6274     1 1 1
O           core    3.5366   -7.5558   -5.6274     1 1 1
O           core    3.5366   -3.7779   -5.6274     1 1 1
O           core   -7.5367   -7.5558   -5.6274     1 1 1
O           core    3.5366    0.0000   -5.6274     1 1 1
O           core  -14.9189    3.7779   -5.6274     1 1 1
O           core    3.5366    3.7779   -5.6274     1 1 1
O           core   -7.5367   -3.7779   -5.6274     1 1 1
O           core    3.5366    7.5558   -5.6274     1 1 1
O           core    3.5366   11.3337   -5.6274     1 1 1
O           core   -7.5367    0.0000   -5.6274     1 1 1
O           core    3.5366   15.1116   -5.6274     1 1 1
O           core  -14.9189    7.5558   -5.6274     1 1 1
O           core   -7.5367    3.7779   -5.6274     1 1 1
O           core   -7.5367    7.5558   -5.6274     1 1 1
O           core    7.2277  -15.1116   -5.6274     1 1 1
O           core   -7.5367   11.3337   -5.6274     1 1 1
O           core    7.2277  -11.3337   -5.6274     1 1 1
O           core    7.2277   -7.5558   -5.6274     1 1 1
O           core   -7.5367   15.1116   -5.6274     1 1 1
O           core    7.2277   -3.7779   -5.6274     1 1 1
O           core    7.2277    0.0000   -5.6274     1 1 1
O           core    7.2277    3.7779   -5.6274     1 1 1
O           core    7.2277    7.5558   -5.6274     1 1 1
O           core    7.2277   11.3337   -5.6274     1 1 1
O           core    7.2277   15.1116   -5.6274     1 1 1
O           core   -3.8456  -15.1116   -5.6274     1 1 1
O           core   10.9188  -11.3337   -5.6274     1 1 1
O           core   -3.8456  -11.3337   -5.6274     1 1 1
O           core   10.9188   -7.5558   -5.6274     1 1 1
O           core   10.9188   -3.7779   -5.6274     1 1 1
O           core   -3.8456   -7.5558   -5.6274     1 1 1
O           core   10.9188    0.0000   -5.6274     1 1 1
O           core   10.9188    3.7779   -5.6274     1 1 1
O           core   -3.8456   -3.7779   -5.6274     1 1 1
O           core   10.9188    7.5558   -5.6274     1 1 1
O           core   10.9188   11.3337   -5.6274     1 1 1
O           core   -3.8456    0.0000   -5.6274     1 1 1
O           core  -11.2278  -11.3337   -5.6274     1 1 1
O           core   -3.8456    3.7779   -5.6274     1 1 1
O           core   -3.8456    7.5558   -5.6274     1 1 1
O           core  -11.2278   -7.5558   -5.6274     1 1 1
O           core   -3.8456   11.3337   -5.6274     1 1 1
O           core   14.6099   -7.5558   -5.6274     1 1 1
O           core   14.6099   -3.7779   -5.6274     1 1 1
O           core   -3.8456   15.1116   -5.6274     1 1 1
O           core   14.6099    0.0000   -5.6274     1 1 1
O           core  -11.2278   -3.7779   -5.6274     1 1 1
O           core   14.6099    3.7779   -5.6274     1 1 1
O           core   14.6099    7.5558   -5.6274     1 1 1
O           core  -11.2278    0.0000   -5.6274     1 1 1
O           core  -11.2278    3.7779   -5.6274     1 1 1
O           core   -0.1545  -15.1116   -5.6274     1 1 1
O           core   -0.1545  -11.3337   -5.6274     1 1 1
O           core  -11.2278    7.5558   -5.6274     1 1 1
O           core   -0.1545   -7.5558   -5.6274     1 1 1
O           core   -0.1545   -3.7779   -5.6274     1 1 1
O           core  -11.2278   11.3337   -5.6274     1 1 1
O           core   -0.1545    0.0000   -5.6274     1 1 1
O           core   -0.1545    3.7779   -5.6274     1 1 1
O           core   -0.1545    7.5558   -5.6274     1 1 1
O           core  -14.9189   -7.5558   -5.6274     1 1 1
O           core   -0.1545   11.3337   -5.6274     1 1 1
O           core   -0.1545   15.1116   -5.6274     1 1 1
O           core  -14.9189   -1.8889   -4.0361     1 1 1
O           core    7.2277    5.6669   -4.0361     1 1 1
O           core   -7.5367    1.8890   -4.0361     1 1 1
O           core    7.2277    9.4448   -4.0361     1 1 1
O           core   -0.1545  -13.2226   -4.0361     1 1 1
O           core  -11.2278   -5.6668   -4.0361     1 1 1
O           core    7.2277   13.2227   -4.0361     1 1 1
O           core   -0.1545   -9.4447   -4.0361     1 1 1
O           core   -7.5367    5.6669   -4.0361     1 1 1
O           core  -14.9189    1.8890   -4.0361     1 1 1
O           core   -0.1545   -5.6668   -4.0361     1 1 1
O           core  -11.2278   -1.8889   -4.0361     1 1 1
O           core   -7.5367    9.4448   -4.0361     1 1 1
O           core   -0.1545   -1.8889   -4.0361     1 1 1
O           core   -0.1545    1.8890   -4.0361     1 1 1
O           core   -7.5367   13.2227   -4.0361     1 1 1
O           core   10.9188   -9.4447   -4.0361     1 1 1
O           core  -11.2278    1.8890   -4.0361     1 1 1
O           core   -0.1545    5.6669   -4.0361     1 1 1
O           core   10.9188   -5.6668   -4.0361     1 1 1
O           core  -14.9189    5.6669   -4.0361     1 1 1
O           core   10.9188   -1.8889   -4.0361     1 1 1
O           core   -0.1545    9.4448   -4.0361     1 1 1
O           core   10.9188    1.8890   -4.0361     1 1 1
O           core  -11.2278    5.6669   -4.0361     1 1 1
O           core   -0.1545   13.2227   -4.0361     1 1 1
O           core   10.9188    5.6669   -4.0361     1 1 1
O           core   10.9188    9.4448   -4.0361     1 1 1
O           core  -11.2278    9.4448   -4.0361     1 1 1
O           core   14.6099   -5.6668   -4.0361     1 1 1
O           core   -3.8456  -13.2226   -4.0361     1 1 1
O           core   14.6099   -1.8889   -4.0361     1 1 1
O           core    3.5366  -13.2226   -4.0361     1 1 1
O           core   14.6099    1.8890   -4.0361     1 1 1
O           core   -3.8456   -9.4447   -4.0361     1 1 1
O           core    3.5366   -9.4447   -4.0361     1 1 1
O           core   14.6099    5.6669   -4.0361     1 1 1
O           core    3.5366   -5.6668   -4.0361     1 1 1
O           core   -3.8456   -5.6668   -4.0361     1 1 1
O           core    3.5366   -1.8889   -4.0361     1 1 1
O           core   -3.8456   -1.8889   -4.0361     1 1 1
O           core    3.5366    1.8890   -4.0361     1 1 1
O           core    3.5366    5.6669   -4.0361     1 1 1
O           core   -3.8456    1.8890   -4.0361     1 1 1
O           core    3.5366    9.4448   -4.0361     1 1 1
O           core   -3.8456    5.6669   -4.0361     1 1 1
O           core    3.5366   13.2227   -4.0361     1 1 1
O           core   -3.8456    9.4448   -4.0361     1 1 1
O           core   -7.5367  -13.2226   -4.0361     1 1 1
O           core   -3.8456   13.2227   -4.0361     1 1 1
O           core  -14.9189   -5.6668   -4.0361     1 1 1
O           core   -7.5367   -9.4447   -4.0361     1 1 1
O           core    7.2277  -13.2226   -4.0361     1 1 1
O           core   -7.5367   -5.6668   -4.0361     1 1 1
O           core    7.2277   -9.4447   -4.0361     1 1 1
O           core    7.2277   -5.6668   -4.0361     1 1 1
O           core  -11.2278   -9.4447   -4.0361     1 1 1
O           core    7.2277   -1.8889   -4.0361     1 1 1
O           core   -7.5367   -1.8889   -4.0361     1 1 1
O           core    7.2277    1.8890   -4.0361     1 1 1
O           core   12.7644   -7.5558   -3.2063     1 1 1
O           core   -2.0000    3.7779   -3.2063     1 1 1
O           core   -5.6911   -7.5558   -3.2063     1 1 1
O           core  -13.0733    3.7779   -3.2063     1 1 1
O           core   12.7644   -3.7779   -3.2063     1 1 1
O           core    5.3822  -15.1116   -3.2063     1 1 1
O           core   -2.0000    7.5558   -3.2063     1 1 1
O           core   12.7644    0.0000   -3.2063     1 1 1
O           core   -9.3822   -3.7779   -3.2063     1 1 1
O           core    5.3822  -11.3337   -3.2063     1 1 1
O           core   -5.6911   -3.7779   -3.2063     1 1 1
O           core   12.7644    3.7779   -3.2063     1 1 1
O           core   -2.0000   11.3337   -3.2063     1 1 1
O           core    5.3822   -7.5558   -3.2063     1 1 1
O           core   12.7644    7.5558   -3.2063     1 1 1
O           core  -13.0733    7.5558   -3.2063     1 1 1
O           core   -5.6911    0.0000   -3.2063     1 1 1
O           core    5.3822   -3.7779   -3.2063     1 1 1
O           core   -2.0000   15.1116   -3.2063     1 1 1
O           core   -9.3822    0.0000   -3.2063     1 1 1
O           core  -16.7644    0.0000   -3.2063     1 1 1
O           core    5.3822    0.0000   -3.2063     1 1 1
O           core   -5.6911    3.7779   -3.2063     1 1 1
O           core    5.3822    3.7779   -3.2063     1 1 1
O           core   -9.3822    3.7779   -3.2063     1 1 1
O           core    5.3822    7.5558   -3.2063     1 1 1
O           core   -5.6911    7.5558   -3.2063     1 1 1
O           core    5.3822   11.3337   -3.2063     1 1 1
O           core   -9.3822    7.5558   -3.2063     1 1 1
O           core    5.3822   15.1116   -3.2063     1 1 1
O           core   -5.6911   11.3337   -3.2063     1 1 1
O           core   16.4555   -3.7779   -3.2063     1 1 1
O           core   16.4555    0.0000   -3.2063     1 1 1
O           core   -5.6911   15.1116   -3.2063     1 1 1
O           core   16.4555    3.7779   -3.2063     1 1 1
O           core    1.6911  -15.1116   -3.2063     1 1 1
O           core   -9.3822   11.3337   -3.2063     1 1 1
O           core    1.6911  -11.3337   -3.2063     1 1 1
O           core    1.6911   -7.5558   -3.2063     1 1 1
O           core    9.0733  -11.3337   -3.2063     1 1 1
O           core    1.6911   -3.7779   -3.2063     1 1 1
O           core  -13.0733   -7.5558   -3.2063     1 1 1
O           core    9.0733   -7.5558   -3.2063     1 1 1
O           core    1.6911    0.0000   -3.2063     1 1 1
O           core    9.0733   -3.7779   -3.2063     1 1 1
O           core    1.6911    3.7779   -3.2063     1 1 1
O           core    9.0733    0.0000   -3.2063     1 1 1
O           core    9.0733    3.7779   -3.2063     1 1 1
O           core    1.6911    7.5558   -3.2063     1 1 1
O           core   -2.0000  -15.1116   -3.2063     1 1 1
O           core    9.0733    7.5558   -3.2063     1 1 1
O           core  -13.0733   -3.7779   -3.2063     1 1 1
O           core    1.6911   11.3337   -3.2063     1 1 1
O           core    9.0733   11.3337   -3.2063     1 1 1
O           core   -2.0000  -11.3337   -3.2063     1 1 1
O           core    1.6911   15.1116   -3.2063     1 1 1
O           core   -2.0000   -7.5558   -3.2063     1 1 1
O           core   -5.6911  -15.1116   -3.2063     1 1 1
O           core   -9.3822  -11.3337   -3.2063     1 1 1
O           core   -2.0000   -3.7779   -3.2063     1 1 1
O           core  -13.0733    0.0000   -3.2063     1 1 1
O           core   -5.6911  -11.3337   -3.2063     1 1 1
O           core   -2.0000    0.0000   -3.2063     1 1 1
O           core   -9.3822   -7.5558   -3.2063     1 1 1
O           core  -14.9189    0.0000   -1.6120     1 1 1
O           core   -0.1545   15.1116   -1.6120     1 1 1
O           core   -7.5367   15.1116   -1.6120     1 1 1
O           core    7.2277  -15.1116   -1.6120     1 1 1
O           core   -3.8456   11.3337   -1.6120     1 1 1
O           core    7.2277  -11.3337   -1.6120     1 1 1
O           core  -11.2278    0.0000   -1.6120     1 1 1
O           core   -3.8456   15.1116   -1.6120     1 1 1
O           core   14.6099   -7.5558   -1.6120     1 1 1
O           core    7.2277   -7.5558   -1.6120     1 1 1
O           core   14.6099   -3.7779   -1.6120     1 1 1
O           core   -7.5367  -15.1116   -1.6120     1 1 1
O           core    7.2277   -3.7779   -1.6120     1 1 1
O           core   14.6099    0.0000   -1.6120     1 1 1
O           core    7.2277    0.0000   -1.6120     1 1 1
O           core  -11.2278    3.7779   -1.6120     1 1 1
O           core   14.6099    3.7779   -1.6120     1 1 1
O           core  -14.9189    3.7779   -1.6120     1 1 1
O           core    7.2277    3.7779   -1.6120     1 1 1
O           core   14.6099    7.5558   -1.6120     1 1 1
O           core   -7.5367  -11.3337   -1.6120     1 1 1
O           core    7.2277    7.5558   -1.6120     1 1 1
O           core    3.5366  -15.1116   -1.6120     1 1 1
O           core    7.2277   11.3337   -1.6120     1 1 1
O           core  -11.2278    7.5558   -1.6120     1 1 1
O           core    3.5366  -11.3337   -1.6120     1 1 1
O           core   -7.5367   -7.5558   -1.6120     1 1 1
O           core    7.2277   15.1116   -1.6120     1 1 1
O           core    3.5366   -7.5558   -1.6120     1 1 1
O           core   -3.8456  -15.1116   -1.6120     1 1 1
O           core   -0.1545  -15.1116   -1.6120     1 1 1
O           core  -14.9189    7.5558   -1.6120     1 1 1
O           core    3.5366   -3.7779   -1.6120     1 1 1
O           core   -7.5367   -3.7779   -1.6120     1 1 1
O           core  -11.2278   11.3337   -1.6120     1 1 1
O           core   -3.8456  -11.3337   -1.6120     1 1 1
O           core   -0.1545  -11.3337   -1.6120     1 1 1
O           core    3.5366    0.0000   -1.6120     1 1 1
O           core  -14.9189   -7.5558   -1.6120     1 1 1
O           core   -7.5367    0.0000   -1.6120     1 1 1
O           core    3.5366    3.7779   -1.6120     1 1 1
O           core   -0.1545   -7.5558   -1.6120     1 1 1
O           core   10.9188  -11.3337   -1.6120     1 1 1
O           core   -3.8456   -7.5558   -1.6120     1 1 1
O           core  -11.2278  -11.3337   -1.6120     1 1 1
O           core    3.5366    7.5558   -1.6120     1 1 1
O           core   10.9188   -7.5558   -1.6120     1 1 1
O           core   -0.1545   -3.7779   -1.6120     1 1 1
O           core   -3.8456   -3.7779   -1.6120     1 1 1
O           core   10.9188   -3.7779   -1.6120     1 1 1
O           core    3.5366   11.3337   -1.6120     1 1 1
O           core   -7.5367    3.7779   -1.6120     1 1 1
O           core   -0.1545    0.0000   -1.6120     1 1 1
O           core   10.9188    0.0000   -1.6120     1 1 1
O           core    3.5366   15.1116   -1.6120     1 1 1
O           core   -3.8456    0.0000   -1.6120     1 1 1
O           core   10.9188    3.7779   -1.6120     1 1 1
O           core  -11.2278   -7.5558   -1.6120     1 1 1
O           core   -0.1545    3.7779   -1.6120     1 1 1
O           core   -7.5367    7.5558   -1.6120     1 1 1
O           core   10.9188    7.5558   -1.6120     1 1 1
O           core  -14.9189   -3.7779   -1.6120     1 1 1
O           core   -3.8456    3.7779   -1.6120     1 1 1
O           core   10.9188   11.3337   -1.6120     1 1 1
O           core   -0.1545    7.5558   -1.6120     1 1 1
O           core   -7.5367   11.3337   -1.6120     1 1 1
O           core  -11.2278   -3.7779   -1.6120     1 1 1
O           core   -0.1545   11.3337   -1.6120     1 1 1
O           core   -3.8456    7.5558   -1.6120     1 1 1
O           core    9.0733   -1.8889   -0.7807     1 1 1
O           core  -13.0733    1.8890   -0.7807     1 1 1
O           core    9.0733    1.8890   -0.7807     1 1 1
O           core   -5.6911   -5.6668   -0.7807     1 1 1
O           core    5.3822  -13.2226   -0.7807     1 1 1
O           core   -9.3822    9.4448   -0.7807     1 1 1
O           core   16.4555   -1.8889   -0.7807     1 1 1
O           core    9.0733    5.6669   -0.7807     1 1 1
O           core   -2.0000  -13.2226   -0.7807     1 1 1
O           core   16.4555    1.8890   -0.7807     1 1 1
O           core    5.3822   -9.4447   -0.7807     1 1 1
O           core    9.0733    9.4448   -0.7807     1 1 1
O           core   -5.6911   -1.8889   -0.7807     1 1 1
O           core    1.6911  -13.2226   -0.7807     1 1 1
O           core  -13.0733    5.6669   -0.7807     1 1 1
O           core    9.0733   13.2227   -0.7807     1 1 1
O           core    5.3822   -5.6668   -0.7807     1 1 1
O           core   -2.0000   -9.4447   -0.7807     1 1 1
O           core   -9.3822   13.2227   -0.7807     1 1 1
O           core   -9.3822  -13.2226   -0.7807     1 1 1
O           core    1.6911   -9.4447   -0.7807     1 1 1
O           core    5.3822   -1.8889   -0.7807     1 1 1
O           core   -5.6911    1.8890   -0.7807     1 1 1
O           core   -2.0000   -5.6668   -0.7807     1 1 1
O           core  -16.7644   -1.8889   -0.7807     1 1 1
O           core    5.3822    1.8890   -0.7807     1 1 1
O           core    1.6911   -5.6668   -0.7807     1 1 1
O           core   -5.6911    5.6669   -0.7807     1 1 1
O           core   -2.0000   -1.8889   -0.7807     1 1 1
O           core    5.3822    5.6669   -0.7807     1 1 1
O           core  -13.0733    9.4448   -0.7807     1 1 1
O           core    1.6911   -1.8889   -0.7807     1 1 1
O           core   -9.3822   -9.4447   -0.7807     1 1 1
O           core  -13.0733   -9.4447   -0.7807     1 1 1
O           core    5.3822    9.4448   -0.7807     1 1 1
O           core   -2.0000    1.8890   -0.7807     1 1 1
O           core    1.6911    1.8890   -0.7807     1 1 1
O           core   -5.6911    9.4448   -0.7807     1 1 1
O           core   12.7644   -9.4447   -0.7807     1 1 1
O           core    5.3822   13.2227   -0.7807     1 1 1
O           core   -9.3822   -5.6668   -0.7807     1 1 1
O           core    1.6911    5.6669   -0.7807     1 1 1
O           core   12.7644   -5.6668   -0.7807     1 1 1
O           core   -2.0000    5.6669   -0.7807     1 1 1
O           core   -5.6911   13.2227   -0.7807     1 1 1
O           core   12.7644   -1.8889   -0.7807     1 1 1
O           core    1.6911    9.4448   -0.7807     1 1 1
O           core  -13.0733   -5.6668   -0.7807     1 1 1
O           core   -2.0000    9.4448   -0.7807     1 1 1
O           core   12.7644    1.8890   -0.7807     1 1 1
O           core  -16.7644    1.8890   -0.7807     1 1 1
O           core    1.6911   13.2227   -0.7807     1 1 1
O           core   -9.3822   -1.8889   -0.7807     1 1 1
O           core   12.7644    5.6669   -0.7807     1 1 1
O           core   -2.0000   13.2227   -0.7807     1 1 1
O           core   12.7644    9.4448   -0.7807     1 1 1
O           core  -13.0733   -1.8889   -0.7807     1 1 1
O           core   -9.3822    1.8890   -0.7807     1 1 1
O           core   -5.6911  -13.2226   -0.7807     1 1 1
O           core    9.0733  -13.2226   -0.7807     1 1 1
O           core    9.0733   -9.4447   -0.7807     1 1 1
O           core    9.0733   -5.6668   -0.7807     1 1 1
O           core   -5.6911   -9.4447   -0.7807     1 1 1
O           core   -9.3822    5.6669   -0.7807     1 1 1
O           core   -5.6911    0.0000    0.8005     1 1 1
O           core    5.3822   11.3337    0.8005     1 1 1
O           core   16.4555    3.7779    0.8005     1 1 1
O           core   -2.0000  -15.1116    0.8005     1 1 1
O           core    1.6911   15.1116    0.8005     1 1 1
O           core    5.3822   15.1116    0.8005     1 1 1
O           core  -13.0733   -7.5558    0.8005     1 1 1
O           core   -5.6911    3.7779    0.8005     1 1 1
O           core   -9.3822    0.0000    0.8005     1 1 1
O           core   -2.0000  -11.3337    0.8005     1 1 1
O           core  -13.0733    7.5558    0.8005     1 1 1
O           core   -5.6911    7.5558    0.8005     1 1 1
O           core   -2.0000   -7.5558    0.8005     1 1 1
O           core   12.7644   -7.5558    0.8005     1 1 1
O           core   -9.3822    3.7779    0.8005     1 1 1
O           core  -16.7644    0.0000    0.8005     1 1 1
O           core   12.7644   -3.7779    0.8005     1 1 1
O           core   -5.6911   11.3337    0.8005     1 1 1
O           core   -2.0000   -3.7779    0.8005     1 1 1
O           core    1.6911  -15.1116    0.8005     1 1 1
O           core   12.7644    0.0000    0.8005     1 1 1
O           core  -13.0733   -3.7779    0.8005     1 1 1
O           core   -5.6911  -15.1116    0.8005     1 1 1
O           core   12.7644    3.7779    0.8005     1 1 1
O           core   -9.3822    7.5558    0.8005     1 1 1
O           core    1.6911  -11.3337    0.8005     1 1 1
O           core    9.0733  -11.3337    0.8005     1 1 1
O           core   -2.0000    0.0000    0.8005     1 1 1
O           core    5.3822  -15.1116    0.8005     1 1 1
O           core   -5.6911   15.1116    0.8005     1 1 1
O           core   12.7644    7.5558    0.8005     1 1 1
O           core    9.0733   -7.5558    0.8005     1 1 1
O           core   -9.3822  -11.3337    0.8005     1 1 1
O           core    1.6911   -7.5558    0.8005     1 1 1
O           core    5.3822  -11.3337    0.8005     1 1 1
O           core   -5.6911  -11.3337    0.8005     1 1 1
O           core   -2.0000    3.7779    0.8005     1 1 1
O           core    9.0733   -3.7779    0.8005     1 1 1
O           core   -9.3822   11.3337    0.8005     1 1 1
O           core    5.3822   -7.5558    0.8005     1 1 1
O           core    1.6911   -3.7779    0.8005     1 1 1
O           core    9.0733    0.0000    0.8005     1 1 1
O           core  -13.0733    0.0000    0.8005     1 1 1
O           core   -2.0000    7.5558    0.8005     1 1 1
O           core   -5.6911   -7.5558    0.8005     1 1 1
O           core    5.3822   -3.7779    0.8005     1 1 1
O           core    9.0733    3.7779    0.8005     1 1 1
O           core    1.6911    0.0000    0.8005     1 1 1
O           core   -9.3822   -7.5558    0.8005     1 1 1
O           core   -2.0000   11.3337    0.8005     1 1 1
O           core    5.3822    0.0000    0.8005     1 1 1
O           core    9.0733    7.5558    0.8005     1 1 1
O           core    1.6911    3.7779    0.8005     1 1 1
O           core   -5.6911   -3.7779    0.8005     1 1 1
O           core    9.0733   11.3337    0.8005     1 1 1
O           core    5.3822    3.7779    0.8005     1 1 1
O           core   -2.0000   15.1116    0.8005     1 1 1
O           core    1.6911    7.5558    0.8005     1 1 1
O           core  -13.0733    3.7779    0.8005     1 1 1
O           core   -9.3822   -3.7779    0.8005     1 1 1
O           core    5.3822    7.5558    0.8005     1 1 1
O           core   16.4555   -3.7779    0.8005     1 1 1
O           core    1.6911   11.3337    0.8005     1 1 1
O           core   16.4555    0.0000    0.8005     1 1 1
O           core    3.5366   -5.6668    1.6318     1 1 1
O           core  -11.2278    5.6669    1.6318     1 1 1
O           core    7.2277   -9.4447    1.6318     1 1 1
O           core   10.9188   -1.8889    1.6318     1 1 1
O           core   -0.1545    9.4448    1.6318     1 1 1
O           core    3.5366   -1.8889    1.6318     1 1 1
O           core    7.2277   -5.6668    1.6318     1 1 1
O           core   -7.5367   -1.8889    1.6318     1 1 1
O           core   10.9188    1.8890    1.6318     1 1 1
O           core   -3.8456   -1.8889    1.6318     1 1 1
O           core    7.2277   -1.8889    1.6318     1 1 1
O           core    3.5366    1.8890    1.6318     1 1 1
O           core   -0.1545   13.2227    1.6318     1 1 1
O           core   10.9188    5.6669    1.6318     1 1 1
O           core  -11.2278    9.4448    1.6318     1 1 1
O           core  -11.2278   -5.6668    1.6318     1 1 1
O           core  -14.9189    1.8890    1.6318     1 1 1
O           core    7.2277    1.8890    1.6318     1 1 1
O           core   -3.8456    1.8890    1.6318     1 1 1
O           core   10.9188    9.4448    1.6318     1 1 1
O           core    3.5366    5.6669    1.6318     1 1 1
O           core   -7.5367    1.8890    1.6318     1 1 1
O           core    7.2277    5.6669    1.6318     1 1 1
O           core    3.5366    9.4448    1.6318     1 1 1
O           core   -3.8456    5.6669    1.6318     1 1 1
O           core    7.2277    9.4448    1.6318     1 1 1
O           core   -0.1545  -13.2226    1.6318     1 1 1
O           core    3.5366   13.2227    1.6318     1 1 1
O           core   -7.5367    5.6669    1.6318     1 1 1
O           core  -14.9189   -5.6668    1.6318     1 1 1
O           core    7.2277   13.2227    1.6318     1 1 1
O           core  -11.2278   -1.8889    1.6318     1 1 1
O           core   -3.8456    9.4448    1.6318     1 1 1
O           core   -0.1545   -9.4447    1.6318     1 1 1
O           core   -7.5367  -13.2226    1.6318     1 1 1
O           core  -14.9189    5.6669    1.6318     1 1 1
O           core   -7.5367    9.4448    1.6318     1 1 1
O           core   -0.1545   -5.6668    1.6318     1 1 1
O           core   -3.8456   13.2227    1.6318     1 1 1
O           core   -3.8456  -13.2226    1.6318     1 1 1
O           core   14.6099   -5.6668    1.6318     1 1 1
O           core   -7.5367   -9.4447    1.6318     1 1 1
O           core  -11.2278    1.8890    1.6318     1 1 1
O           core   -0.1545   -1.8889    1.6318     1 1 1
O           core   14.6099   -1.8889    1.6318     1 1 1
O           core   -7.5367   13.2227    1.6318     1 1 1
O           core    3.5366  -13.2226    1.6318     1 1 1
O           core   -3.8456   -9.4447    1.6318     1 1 1
O           core   14.6099    1.8890    1.6318     1 1 1
O           core  -14.9189   -1.8889    1.6318     1 1 1
O           core   -0.1545    1.8890    1.6318     1 1 1
O           core    3.5366   -9.4447    1.6318     1 1 1
O           core   14.6099    5.6669    1.6318     1 1 1
O           core   10.9188   -9.4447    1.6318     1 1 1
O           core   -7.5367   -5.6668    1.6318     1 1 1
O           core    7.2277  -13.2226    1.6318     1 1 1
O           core  -11.2278   -9.4447    1.6318     1 1 1
O           core   -0.1545    5.6669    1.6318     1 1 1
O           core   -3.8456   -5.6668    1.6318     1 1 1
O           core   10.9188   -5.6668    1.6318     1 1 1
O           core   12.7644    1.8890    3.2261     1 1 1
O           core   -5.6911   -1.8889    3.2261     1 1 1
O           core    5.3822    5.6669    3.2261     1 1 1
O           core   12.7644    5.6669    3.2261     1 1 1
O           core    9.0733    1.8890    3.2261     1 1 1
O           core   -2.0000    1.8890    3.2261     1 1 1
O           core   -9.3822  -13.2226    3.2261     1 1 1
O           core  -13.0733    1.8890    3.2261     1 1 1
O           core   -9.3822    5.6669    3.2261     1 1 1
O           core   12.7644    9.4448    3.2261     1 1 1
O           core    5.3822    9.4448    3.2261     1 1 1
O           core    9.0733    5.6669    3.2261     1 1 1
O           core  -13.0733   -9.4447    3.2261     1 1 1
O           core   -2.0000    5.6669    3.2261     1 1 1
O           core    1.6911  -13.2226    3.2261     1 1 1
O           core   -5.6911    1.8890    3.2261     1 1 1
O           core    9.0733    9.4448    3.2261     1 1 1
O           core    5.3822   13.2227    3.2261     1 1 1
O           core   -9.3822   -9.4447    3.2261     1 1 1
O           core    9.0733   13.2227    3.2261     1 1 1
O           core    1.6911   -9.4447    3.2261     1 1 1
O           core   -2.0000    9.4448    3.2261     1 1 1
O           core   -5.6911    5.6669    3.2261     1 1 1
O           core   -9.3822    9.4448    3.2261     1 1 1
O           core  -13.0733    5.6669    3.2261     1 1 1
O           core    1.6911   -5.6668    3.2261     1 1 1
O           core  -16.7644    1.8890    3.2261     1 1 1
O           core   -2.0000   13.2227    3.2261     1 1 1
O           core  -13.0733   -5.6668    3.2261     1 1 1
O           core   -9.3822   -5.6668    3.2261     1 1 1
O           core   -5.6911    9.4448    3.2261     1 1 1
O           core   -2.0000  -13.2226    3.2261     1 1 1
O           core    1.6911   -1.8889    3.2261     1 1 1
O           core   -5.6911  -13.2226    3.2261     1 1 1
O           core   -9.3822   13.2227    3.2261     1 1 1
O           core    5.3822  -13.2226    3.2261     1 1 1
O           core    1.6911    1.8890    3.2261     1 1 1
O           core   -2.0000   -9.4447    3.2261     1 1 1
O           core   -5.6911   13.2227    3.2261     1 1 1
O           core    5.3822   -9.4447    3.2261     1 1 1
O           core   16.4555   -1.8889    3.2261     1 1 1
O           core  -13.0733    9.4448    3.2261     1 1 1
O           core   -5.6911   -9.4447    3.2261     1 1 1
O           core   -9.3822   -1.8889    3.2261     1 1 1
O           core    9.0733  -13.2226    3.2261     1 1 1
O           core    1.6911    5.6669    3.2261     1 1 1
O           core   16.4555    1.8890    3.2261     1 1 1
O           core   12.7644   -9.4447    3.2261     1 1 1
O           core    5.3822   -5.6668    3.2261     1 1 1
O           core   -2.0000   -5.6668    3.2261     1 1 1
O           core  -13.0733   -1.8889    3.2261     1 1 1
O           core    9.0733   -9.4447    3.2261     1 1 1
O           core   12.7644   -5.6668    3.2261     1 1 1
O           core    1.6911    9.4448    3.2261     1 1 1
O           core    5.3822   -1.8889    3.2261     1 1 1
O           core   -5.6911   -5.6668    3.2261     1 1 1
O           core    9.0733   -5.6668    3.2261     1 1 1
O           core   12.7644   -1.8889    3.2261     1 1 1
O           core  -16.7644   -1.8889    3.2261     1 1 1
O           core   -2.0000   -1.8889    3.2261     1 1 1
O           core    1.6911   13.2227    3.2261     1 1 1
O           core    5.3822    1.8890    3.2261     1 1 1
O           core   -9.3822    1.8890    3.2261     1 1 1
O           core    9.0733   -1.8889    3.2261     1 1 1
O           core   -3.8456   -7.5558    4.0559     1 1 1
O           core   -3.8456   15.1116    4.0559     1 1 1
O           core   -7.5367    3.7779    4.0559     1 1 1
O           core    7.2277  -15.1116    4.0559     1 1 1
O           core    3.5366    0.0000    4.0559     1 1 1
O           core   -0.1545   -7.5558    4.0559     1 1 1
O           core   -7.5367  -11.3337    4.0559     1 1 1
O           core  -14.9189    7.5558    4.0559     1 1 1
O           core    7.2277  -11.3337    4.0559     1 1 1
O           core   -3.8456   -3.7779    4.0559     1 1 1
O           core  -14.9189   -7.5558    4.0559     1 1 1
O           core    3.5366    3.7779    4.0559     1 1 1
O           core  -14.9189    0.0000    4.0559     1 1 1
O           core  -11.2278    7.5558    4.0559     1 1 1
O           core   -0.1545   -3.7779    4.0559     1 1 1
O           core    7.2277   -7.5558    4.0559     1 1 1
O           core   -7.5367    7.5558    4.0559     1 1 1
O           core  -11.2278   -3.7779    4.0559     1 1 1
O           core    3.5366    7.5558    4.0559     1 1 1
O           core   10.9188  -11.3337    4.0559     1 1 1
O           core   -3.8456    0.0000    4.0559     1 1 1
O           core   14.6099   -7.5558    4.0559     1 1 1
O           core    7.2277   -3.7779    4.0559     1 1 1
O           core   -7.5367   -7.5558    4.0559     1 1 1
O           core   -0.1545    0.0000    4.0559     1 1 1
O           core   10.9188   -7.5558    4.0559     1 1 1
O           core    3.5366   11.3337    4.0559     1 1 1
O           core   14.6099   -3.7779    4.0559     1 1 1
O           core   -7.5367   11.3337    4.0559     1 1 1
O           core    7.2277    0.0000    4.0559     1 1 1
O           core   -3.8456    3.7779    4.0559     1 1 1
O           core  -11.2278   11.3337    4.0559     1 1 1
O           core   10.9188   -3.7779    4.0559     1 1 1
O           core   14.6099    0.0000    4.0559     1 1 1
O           core   -0.1545    3.7779    4.0559     1 1 1
O           core    3.5366   15.1116    4.0559     1 1 1
O           core    7.2277    3.7779    4.0559     1 1 1
O           core   -7.5367   -3.7779    4.0559     1 1 1
O           core  -11.2278    0.0000    4.0559     1 1 1
O           core   10.9188    0.0000    4.0559     1 1 1
O           core   14.6099    3.7779    4.0559     1 1 1
O           core    3.5366  -15.1116    4.0559     1 1 1
O           core   -3.8456  -15.1116    4.0559     1 1 1
O           core  -11.2278  -11.3337    4.0559     1 1 1
O           core   -3.8456    7.5558    4.0559     1 1 1
O           core    7.2277    7.5558    4.0559     1 1 1
O           core   -0.1545    7.5558    4.0559     1 1 1
O           core   14.6099    7.5558    4.0559     1 1 1
O           core   10.9188    3.7779    4.0559     1 1 1
O           core   -7.5367   15.1116    4.0559     1 1 1
O           core  -14.9189    3.7779    4.0559     1 1 1
O           core    3.5366  -11.3337    4.0559     1 1 1
O           core  -14.9189   -3.7779    4.0559     1 1 1
O           core    7.2277   11.3337    4.0559     1 1 1
O           core   10.9188    7.5558    4.0559     1 1 1
O           core   -3.8456  -11.3337    4.0559     1 1 1
O           core   -0.1545   11.3337    4.0559     1 1 1
O           core   -7.5367    0.0000    4.0559     1 1 1
O           core   -0.1545  -15.1116    4.0559     1 1 1
O           core   -3.8456   11.3337    4.0559     1 1 1
O           core    3.5366   -7.5558    4.0559     1 1 1
O           core    7.2277   15.1116    4.0559     1 1 1
O           core   10.9188   11.3337    4.0559     1 1 1
O           core   -7.5367  -15.1116    4.0559     1 1 1
O           core  -11.2278    3.7779    4.0559     1 1 1
O           core   -0.1545   15.1116    4.0559     1 1 1
O           core  -11.2278   -7.5558    4.0559     1 1 1
O           core    3.5366   -3.7779    4.0559     1 1 1
O           core   -0.1545  -11.3337    4.0559     1 1 1
O           core   -7.5367   -9.4447    5.6472     1 1 1
O           core    3.5366   13.2227    5.6472     1 1 1
O           core   -7.5367    5.6669    5.6472     1 1 1
O           core    7.2277   -1.8889    5.6472     1 1 1
O           core   10.9188   -9.4447    5.6472     1 1 1
O           core   -3.8456   13.2227    5.6472     1 1 1
O           core   -0.1545    9.4448    5.6472     1 1 1
O           core  -11.2278   -9.4447    5.6472     1 1 1
O           core    3.5366  -13.2226    5.6472     1 1 1
O           core    7.2277    1.8890    5.6472     1 1 1
O           core   -3.8456   -5.6668    5.6472     1 1 1
O           core   10.9188   -5.6668    5.6472     1 1 1
O           core  -14.9189   -5.6668    5.6472     1 1 1
O           core   -0.1545  -13.2226    5.6472     1 1 1
O           core   14.6099   -5.6668    5.6472     1 1 1
O           core  -11.2278    1.8890    5.6472     1 1 1
O           core   -7.5367    9.4448    5.6472     1 1 1
O           core   -0.1545   13.2227    5.6472     1 1 1
O           core    7.2277    5.6669    5.6472     1 1 1
O           core    3.5366   -9.4447    5.6472     1 1 1
O           core   10.9188   -1.8889    5.6472     1 1 1
O           core   -7.5367   -5.6668    5.6472     1 1 1
O           core   14.6099   -1.8889    5.6472     1 1 1
O           core   -0.1545   -9.4447    5.6472     1 1 1
O           core   -3.8456   -1.8889    5.6472     1 1 1
O           core    7.2277    9.4448    5.6472     1 1 1
O           core   10.9188    1.8890    5.6472     1 1 1
O           core   14.6099    1.8890    5.6472     1 1 1
O           core  -14.9189    1.8890    5.6472     1 1 1
O           core    3.5366   -5.6668    5.6472     1 1 1
O           core    7.2277   13.2227    5.6472     1 1 1
O           core   14.6099    5.6669    5.6472     1 1 1
O           core   10.9188    5.6669    5.6472     1 1 1
O           core   -7.5367   13.2227    5.6472     1 1 1
O           core  -11.2278   -5.6668    5.6472     1 1 1
O           core   -0.1545   -5.6668    5.6472     1 1 1
O           core   -7.5367   -1.8889    5.6472     1 1 1
O           core    3.5366   -1.8889    5.6472     1 1 1
O           core   -3.8456    1.8890    5.6472     1 1 1
O           core   10.9188    9.4448    5.6472     1 1 1
O           core  -11.2278    5.6669    5.6472     1 1 1
O           core    3.5366    1.8890    5.6472     1 1 1
O           core   -0.1545   -1.8889    5.6472     1 1 1
O           core    7.2277  -13.2226    5.6472     1 1 1
O           core   -7.5367  -13.2226    5.6472     1 1 1
O           core   -3.8456    5.6669    5.6472     1 1 1
O           core   -3.8456  -13.2226    5.6472     1 1 1
O           core    3.5366    5.6669    5.6472     1 1 1
O           core   -7.5367    1.8890    5.6472     1 1 1
O           core  -14.9189   -1.8889    5.6472     1 1 1
O           core    7.2277   -9.4447    5.6472     1 1 1
O           core   -0.1545    1.8890    5.6472     1 1 1
O           core  -11.2278   -1.8889    5.6472     1 1 1
O           core    3.5366    9.4448    5.6472     1 1 1
O           core  -11.2278    9.4448    5.6472     1 1 1
O           core  -14.9189    5.6669    5.6472     1 1 1
O           core    7.2277   -5.6668    5.6472     1 1 1
O           core   -3.8456    9.4448    5.6472     1 1 1
O           core   -0.1545    5.6669    5.6472     1 1 1
O           core   -3.8456   -9.4447    5.6472     1 1 1
O           core    1.6911    7.5558    6.4871     1 1 1
O           core    5.3822   15.1116    6.4871     1 1 1
O           core   -2.0000   11.3337    6.4871     1 1 1
O           core   12.7644   -3.7779    6.4871     1 1 1
O           core  -13.0733    3.7779    6.4871     1 1 1
O           core   16.4555    0.0000    6.4871     1 1 1
O           core    1.6911  -15.1116    6.4871     1 1 1
O           core    9.0733    3.7779    6.4871     1 1 1
O           core  -13.0733   -3.7779    6.4871     1 1 1
O           core   -2.0000   -7.5558    6.4871     1 1 1
O           core    5.3822  -11.3337    6.4871     1 1 1
O           core   -9.3822   11.3337    6.4871     1 1 1
O           core   12.7644    0.0000    6.4871     1 1 1
O           core    1.6911   11.3337    6.4871     1 1 1
O           core   16.4555    3.7779    6.4871     1 1 1
O           core   -5.6911    7.5558    6.4871     1 1 1
O           core   -2.0000   15.1116    6.4871     1 1 1
O           core    9.0733    7.5558    6.4871     1 1 1
O           core   -5.6911   -7.5558    6.4871     1 1 1
O           core    1.6911  -11.3337    6.4871     1 1 1
O           core    5.3822   -7.5558    6.4871     1 1 1
O           core   12.7644    3.7779    6.4871     1 1 1
O           core   -9.3822    0.0000    6.4871     1 1 1
O           core   -9.3822  -11.3337    6.4871     1 1 1
O           core   -2.0000   -3.7779    6.4871     1 1 1
O           core    1.6911   15.1116    6.4871     1 1 1
O           core    9.0733   11.3337    6.4871     1 1 1
O           core   12.7644    7.5558    6.4871     1 1 1
O           core    5.3822   -3.7779    6.4871     1 1 1
O           core   -5.6911   11.3337    6.4871     1 1 1
O           core    1.6911   -7.5558    6.4871     1 1 1
O           core  -13.0733    7.5558    6.4871     1 1 1
O           core   -5.6911   -3.7779    6.4871     1 1 1
O           core   -2.0000    0.0000    6.4871     1 1 1
O           core    5.3822    0.0000    6.4871     1 1 1
O           core    1.6911   -3.7779    6.4871     1 1 1
O           core   -9.3822    3.7779    6.4871     1 1 1
O           core   -9.3822   -7.5558    6.4871     1 1 1
O           core   -5.6911   15.1116    6.4871     1 1 1
O           core  -13.0733    0.0000    6.4871     1 1 1
O           core    9.0733  -11.3337    6.4871     1 1 1
O           core  -13.0733   -7.5558    6.4871     1 1 1
O           core    5.3822    3.7779    6.4871     1 1 1
O           core   -2.0000    3.7779    6.4871     1 1 1
O           core   -5.6911    0.0000    6.4871     1 1 1
O           core    1.6911    0.0000    6.4871     1 1 1
O           core   -2.0000  -15.1116    6.4871     1 1 1
O           core    9.0733   -7.5558    6.4871     1 1 1
O           core   -5.6911  -15.1116    6.4871     1 1 1
O           core    5.3822    7.5558    6.4871     1 1 1
O           core  -16.7644    0.0000    6.4871     1 1 1
O           core   -2.0000    7.5558    6.4871     1 1 1
O           core   -9.3822    7.5558    6.4871     1 1 1
O           core    9.0733   -3.7779    6.4871     1 1 1
O           core    1.6911    3.7779    6.4871     1 1 1
O           core    5.3822   11.3337    6.4871     1 1 1
O           core   -9.3822   -3.7779    6.4871     1 1 1
O           core   -2.0000  -11.3337    6.4871     1 1 1
O           core   12.7644   -7.5558    6.4871     1 1 1
O           core   -5.6911    3.7779    6.4871     1 1 1
O           core    9.0733    0.0000    6.4871     1 1 1
O           core   16.4555   -3.7779    6.4871     1 1 1
O           core    5.3822  -15.1116    6.4871     1 1 1
O           core   -5.6911  -11.3337    6.4871     1 1 1
Ti          core  -22.3011   -9.4447   -6.0190     0 0 0
Ti          core  -22.3011   -5.6668   -6.0190     0 0 0
Ti          core  -22.3011   -1.8889   -6.0190     0 0 0
Ti          core  -22.3011    1.8890   -6.0190     0 0 0
Ti          core  -22.3011    5.6669   -6.0190     0 0 0
Ti          core  -22.3011    9.4448   -6.0190     0 0 0
Ti          core  -18.6100  -13.2226   -6.0190     0 0 0
Ti          core  -18.6100   -9.4447   -6.0190     0 0 0
Ti          core  -18.6100   -5.6668   -6.0190     0 0 0
Ti          core  -18.6100   -1.8889   -6.0190     0 0 0
Ti          core  -18.6100    1.8890   -6.0190     0 0 0
Ti          core  -18.6100    5.6669   -6.0190     0 0 0
Ti          core  -18.6100    9.4448   -6.0190     0 0 0
Ti          core  -18.6100   13.2227   -6.0190     0 0 0
Ti          core  -14.9189  -17.0005   -6.0190     0 0 0
Ti          core  -14.9189  -13.2226   -6.0190     0 0 0
Ti          core  -14.9189   -9.4447   -6.0190     0 0 0
Ti          core  -14.9189    9.4448   -6.0190     0 0 0
Ti          core  -14.9189   13.2227   -6.0190     0 0 0
Ti          core  -14.9189   17.0006   -6.0190     0 0 0
Ti          core  -11.2278  -20.7784   -6.0190     0 0 0
Ti          core  -11.2278  -17.0005   -6.0190     0 0 0
Ti          core  -11.2278  -13.2226   -6.0190     0 0 0
Ti          core  -11.2278   13.2227   -6.0190     0 0 0
Ti          core  -11.2278   17.0006   -6.0190     0 0 0
Ti          core  -11.2278   20.7785   -6.0190     0 0 0
Ti          core   -7.5367  -20.7784   -6.0190     0 0 0
Ti          core   -7.5367  -17.0005   -6.0190     0 0 0
Ti          core   -7.5367   17.0006   -6.0190     0 0 0
Ti          core   -7.5367   20.7785   -6.0190     0 0 0
Ti          core   -3.8456  -24.5563   -6.0190     0 0 0
Ti          core   -3.8456  -20.7784   -6.0190     0 0 0
Ti          core   -3.8456  -17.0005   -6.0190     0 0 0
Ti          core   -3.8456   17.0006   -6.0190     0 0 0
Ti          core   -3.8456   20.7785   -6.0190     0 0 0
Ti          core   -3.8456   24.5564   -6.0190     0 0 0
Ti          core   -0.1545  -24.5563   -6.0190     0 0 0
Ti          core   -0.1545  -20.7784   -6.0190     0 0 0
Ti          core   -0.1545  -17.0005   -6.0190     0 0 0
Ti          core   -0.1545   17.0006   -6.0190     0 0 0
Ti          core   -0.1545   20.7785   -6.0190     0 0 0
Ti          core   -0.1545   24.5564   -6.0190     0 0 0
Ti          core    3.5366  -24.5563   -6.0190     0 0 0
Ti          core    3.5366  -20.7784   -6.0190     0 0 0
Ti          core    3.5366  -17.0005   -6.0190     0 0 0
Ti          core    3.5366   17.0006   -6.0190     0 0 0
Ti          core    3.5366   20.7785   -6.0190     0 0 0
Ti          core    3.5366   24.5564   -6.0190     0 0 0
Ti          core    7.2277  -20.7784   -6.0190     0 0 0
Ti          core    7.2277  -17.0005   -6.0190     0 0 0
Ti          core    7.2277   17.0006   -6.0190     0 0 0
Ti          core    7.2277   20.7785   -6.0190     0 0 0
Ti          core   10.9188  -20.7784   -6.0190     0 0 0
Ti          core   10.9188  -17.0005   -6.0190     0 0 0
Ti          core   10.9188  -13.2226   -6.0190     0 0 0
Ti          core   10.9188   13.2227   -6.0190     0 0 0
Ti          core   10.9188   17.0006   -6.0190     0 0 0
Ti          core   10.9188   20.7785   -6.0190     0 0 0
Ti          core   14.6099  -17.0005   -6.0190     0 0 0
Ti          core   14.6099  -13.2226   -6.0190     0 0 0
Ti          core   14.6099   -9.4447   -6.0190     0 0 0
Ti          core   14.6099    9.4448   -6.0190     0 0 0
Ti          core   14.6099   13.2227   -6.0190     0 0 0
Ti          core   14.6099   17.0006   -6.0190     0 0 0
Ti          core   18.3010  -17.0005   -6.0190     0 0 0
Ti          core   18.3010  -13.2226   -6.0190     0 0 0
Ti          core   18.3010   -9.4447   -6.0190     0 0 0
Ti          core   18.3010   -5.6668   -6.0190     0 0 0
Ti          core   18.3010   -1.8889   -6.0190     0 0 0
Ti          core   18.3010    1.8890   -6.0190     0 0 0
Ti          core   18.3010    5.6669   -6.0190     0 0 0
Ti          core   18.3010    9.4448   -6.0190     0 0 0
Ti          core   18.3010   13.2227   -6.0190     0 0 0
Ti          core   18.3010   17.0006   -6.0190     0 0 0
Ti          core   21.9921   -9.4447   -6.0190     0 0 0
Ti          core   21.9921   -5.6668   -6.0190     0 0 0
Ti          core   21.9921   -1.8889   -6.0190     0 0 0
Ti          core   21.9921    1.8890   -6.0190     0 0 0
Ti          core   21.9921    5.6669   -6.0190     0 0 0
Ti          core   21.9921    9.4448   -6.0190     0 0 0
Ti          core  -11.2278   18.8895   -3.6303     0 0 0
Ti          core  -18.6100   -3.7779   -3.6303     0 0 0
Ti          core   -7.5367  -22.6674   -3.6303     0 0 0
Ti          core   -0.1545   18.8895   -3.6303     0 0 0
Ti          core   -7.5367  -18.8895   -3.6303     0 0 0
Ti          core   -0.1545   22.6674   -3.6303     0 0 0
Ti          core  -22.3011    7.5558   -3.6303     0 0 0
Ti          core    3.5366  -22.6674   -3.6303     0 0 0
Ti          core    3.5366  -18.8895   -3.6303     0 0 0
Ti          core  -18.6100    0.0000   -3.6303     0 0 0
Ti          core  -22.3011    0.0000   -3.6303     0 0 0
Ti          core  -18.6100    3.7779   -3.6303     0 0 0
Ti          core    3.5366   18.8895   -3.6303     0 0 0
Ti          core    3.5366   22.6674   -3.6303     0 0 0
Ti          core  -14.9189   11.3337   -3.6303     0 0 0
Ti          core    7.2277  -22.6674   -3.6303     0 0 0
Ti          core    7.2277  -18.8895   -3.6303     0 0 0
Ti          core  -18.6100  -15.1116   -3.6303     0 0 0
Ti          core  -14.9189   15.1116   -3.6303     0 0 0
Ti          core   -7.5367   18.8895   -3.6303     0 0 0
Ti          core  -18.6100    7.5558   -3.6303     0 0 0
Ti          core   -7.5367   22.6674   -3.6303     0 0 0
Ti          core  -14.9189   18.8895   -3.6303     0 0 0
Ti          core   -3.8456  -22.6674   -3.6303     0 0 0
Ti          core  -22.3011   -3.7779   -3.6303     0 0 0
Ti          core   -3.8456  -18.8895   -3.6303     0 0 0
Ti          core    7.2277   18.8895   -3.6303     0 0 0
Ti          core  -11.2278  -18.8895   -3.6303     0 0 0
Ti          core    7.2277   22.6674   -3.6303     0 0 0
Ti          core   10.9188  -18.8895   -3.6303     0 0 0
Ti          core  -18.6100   11.3337   -3.6303     0 0 0
Ti          core   10.9188  -15.1116   -3.6303     0 0 0
Ti          core  -11.2278  -15.1116   -3.6303     0 0 0
Ti          core  -18.6100  -11.3337   -3.6303     0 0 0
Ti          core  -18.6100   15.1116   -3.6303     0 0 0
Ti          core   10.9188   15.1116   -3.6303     0 0 0
Ti          core   10.9188   18.8895   -3.6303     0 0 0
Ti          core   14.6099  -18.8895   -3.6303     0 0 0
Ti          core   14.6099  -15.1116   -3.6303     0 0 0
Ti          core  -14.9189  -18.8895   -3.6303     0 0 0
Ti          core   14.6099  -11.3337   -3.6303     0 0 0
Ti          core  -22.3011    3.7779   -3.6303     0 0 0
Ti          core   -3.8456   18.8895   -3.6303     0 0 0
Ti          core   14.6099   11.3337   -3.6303     0 0 0
Ti          core   -3.8456   22.6674   -3.6303     0 0 0
Ti          core   14.6099   15.1116   -3.6303     0 0 0
Ti          core  -14.9189  -15.1116   -3.6303     0 0 0
Ti          core   14.6099   18.8895   -3.6303     0 0 0
Ti          core   18.3010  -15.1116   -3.6303     0 0 0
Ti          core   -0.1545  -22.6674   -3.6303     0 0 0
Ti          core   18.3010  -11.3337   -3.6303     0 0 0
Ti          core  -18.6100   -7.5558   -3.6303     0 0 0
Ti          core   18.3010   -7.5558   -3.6303     0 0 0
Ti          core   -0.1545  -18.8895   -3.6303     0 0 0
Ti          core   18.3010   -3.7779   -3.6303     0 0 0
Ti          core   18.3010    0.0000   -3.6303     0 0 0
Ti          core   18.3010    3.7779   -3.6303     0 0 0
Ti          core  -14.9189  -11.3337   -3.6303     0 0 0
Ti          core   18.3010    7.5558   -3.6303     0 0 0
Ti          core   18.3010   11.3337   -3.6303     0 0 0
Ti          core   18.3010   15.1116   -3.6303     0 0 0
Ti          core   21.9921  -11.3337   -3.6303     0 0 0
Ti          core  -22.3011   -7.5558   -3.6303     0 0 0
Ti          core   21.9921   -7.5558   -3.6303     0 0 0
Ti          core   21.9921   -3.7779   -3.6303     0 0 0
Ti          core  -11.2278   15.1116   -3.6303     0 0 0
Ti          core   21.9921    0.0000   -3.6303     0 0 0
Ti          core   21.9921    3.7779   -3.6303     0 0 0
Ti          core   21.9921    7.5558   -3.6303     0 0 0
Ti          core   21.9921   11.3337   -3.6303     0 0 0
Ti          core    9.0733  -15.1116   -1.1889     0 0 0
Ti          core  -20.4555    3.7779   -1.1889     0 0 0
Ti          core  -16.7644   15.1116   -1.1889     0 0 0
Ti          core   -5.6911  -18.8895   -1.1889     0 0 0
Ti          core  -13.0733   15.1116   -1.1889     0 0 0
Ti          core   -2.0000   18.8895   -1.1889     0 0 0
Ti          core  -16.7644   -7.5558   -1.1889     0 0 0
Ti          core   -2.0000   22.6674   -1.1889     0 0 0
Ti          core  -13.0733  -18.8895   -1.1889     0 0 0
Ti          core  -13.0733   18.8895   -1.1889     0 0 0
Ti          core    1.6911  -22.6674   -1.1889     0 0 0
Ti          core  -24.1466    3.7779   -1.1889     0 0 0
Ti          core   -9.3822  -22.6674   -1.1889     0 0 0
Ti          core    1.6911  -18.8895   -1.1889     0 0 0
Ti          core    9.0733   15.1116   -1.1889     0 0 0
Ti          core  -20.4555   -3.7779   -1.1889     0 0 0
Ti          core    9.0733   18.8895   -1.1889     0 0 0
Ti          core   -9.3822  -18.8895   -1.1889     0 0 0
Ti          core    9.0733   22.6674   -1.1889     0 0 0
Ti          core   12.7644  -18.8895   -1.1889     0 0 0
Ti          core  -13.0733  -15.1116   -1.1889     0 0 0
Ti          core  -16.7644   -3.7779   -1.1889     0 0 0
Ti          core   12.7644  -15.1116   -1.1889     0 0 0
Ti          core   12.7644  -11.3337   -1.1889     0 0 0
Ti          core   -9.3822  -15.1116   -1.1889     0 0 0
Ti          core  -20.4555    7.5558   -1.1889     0 0 0
Ti          core  -13.0733  -11.3337   -1.1889     0 0 0
Ti          core  -20.4555  -11.3337   -1.1889     0 0 0
Ti          core   12.7644   11.3337   -1.1889     0 0 0
Ti          core   12.7644   15.1116   -1.1889     0 0 0
Ti          core   12.7644   18.8895   -1.1889     0 0 0
Ti          core  -24.1466   -3.7779   -1.1889     0 0 0
Ti          core    1.6911   18.8895   -1.1889     0 0 0
Ti          core   16.4555  -15.1116   -1.1889     0 0 0
Ti          core   -5.6911   18.8895   -1.1889     0 0 0
Ti          core   16.4555  -11.3337   -1.1889     0 0 0
Ti          core    1.6911   22.6674   -1.1889     0 0 0
Ti          core  -20.4555   11.3337   -1.1889     0 0 0
Ti          core   16.4555   -7.5558   -1.1889     0 0 0
Ti          core   -5.6911   22.6674   -1.1889     0 0 0
Ti          core    5.3822  -22.6674   -1.1889     0 0 0
Ti          core  -16.7644    3.7779   -1.1889     0 0 0
Ti          core    5.3822  -18.8895   -1.1889     0 0 0
Ti          core   -2.0000  -22.6674   -1.1889     0 0 0
Ti          core  -16.7644  -15.1116   -1.1889     0 0 0
Ti          core   16.4555    7.5558   -1.1889     0 0 0
Ti          core   16.4555   11.3337   -1.1889     0 0 0
Ti          core   -2.0000  -18.8895   -1.1889     0 0 0
Ti          core   16.4555   15.1116   -1.1889     0 0 0
Ti          core  -20.4555    0.0000   -1.1889     0 0 0
Ti          core   20.1466  -11.3337   -1.1889     0 0 0
Ti          core  -16.7644    7.5558   -1.1889     0 0 0
Ti          core   20.1466   -7.5558   -1.1889     0 0 0
Ti          core   20.1466   -3.7779   -1.1889     0 0 0
Ti          core   20.1466    0.0000   -1.1889     0 0 0
Ti          core  -20.4555   -7.5558   -1.1889     0 0 0
Ti          core   20.1466    3.7779   -1.1889     0 0 0
Ti          core  -16.7644  -11.3337   -1.1889     0 0 0
Ti          core   20.1466    7.5558   -1.1889     0 0 0
Ti          core   20.1466   11.3337   -1.1889     0 0 0
Ti          core   -9.3822   15.1116   -1.1889     0 0 0
Ti          core  -16.7644   11.3337   -1.1889     0 0 0
Ti          core    5.3822   18.8895   -1.1889     0 0 0
Ti          core   -9.3822   18.8895   -1.1889     0 0 0
Ti          core   23.8377   -3.7779   -1.1889     0 0 0
Ti          core    5.3822   22.6674   -1.1889     0 0 0
Ti          core  -24.1466    0.0000   -1.1889     0 0 0
Ti          core   23.8377    0.0000   -1.1889     0 0 0
Ti          core  -13.0733   11.3337   -1.1889     0 0 0
Ti          core    9.0733  -22.6674   -1.1889     0 0 0
Ti          core   23.8377    3.7779   -1.1889     0 0 0
Ti          core   -9.3822   22.6674   -1.1889     0 0 0
Ti          core    9.0733  -18.8895   -1.1889     0 0 0
Ti          core   -5.6911  -22.6674   -1.1889     0 0 0
Ti          core   -5.6911   17.0006    1.2087     0 0 0
Ti          core  -13.0733  -13.2226    1.2087     0 0 0
Ti          core  -24.1466    5.6669    1.2087     0 0 0
Ti          core   -5.6911   20.7785    1.2087     0 0 0
Ti          core  -20.4555    1.8890    1.2087     0 0 0
Ti          core  -13.0733   20.7785    1.2087     0 0 0
Ti          core   -9.3822   17.0006    1.2087     0 0 0
Ti          core  -16.7644   -9.4447    1.2087     0 0 0
Ti          core  -16.7644    9.4448    1.2087     0 0 0
Ti          core   -2.0000  -24.5563    1.2087     0 0 0
Ti          core   -9.3822   20.7785    1.2087     0 0 0
Ti          core   -2.0000  -20.7784    1.2087     0 0 0
Ti          core  -20.4555   13.2227    1.2087     0 0 0
Ti          core   -9.3822  -20.7784    1.2087     0 0 0
Ti          core  -20.4555   -5.6668    1.2087     0 0 0
Ti          core   -2.0000  -17.0005    1.2087     0 0 0
Ti          core    9.0733   17.0006    1.2087     0 0 0
Ti          core  -24.1466   -1.8889    1.2087     0 0 0
Ti          core    9.0733   20.7785    1.2087     0 0 0
Ti          core   -9.3822  -17.0005    1.2087     0 0 0
Ti          core   12.7644  -20.7784    1.2087     0 0 0
Ti          core   12.7644  -17.0005    1.2087     0 0 0
Ti          core   -5.6911  -20.7784    1.2087     0 0 0
Ti          core  -16.7644   13.2227    1.2087     0 0 0
Ti          core   12.7644  -13.2226    1.2087     0 0 0
Ti          core    1.6911   17.0006    1.2087     0 0 0
Ti          core  -16.7644   -5.6668    1.2087     0 0 0
Ti          core    1.6911   20.7785    1.2087     0 0 0
Ti          core   -5.6911  -17.0005    1.2087     0 0 0
Ti          core    1.6911   24.5564    1.2087     0 0 0
Ti          core  -24.1466   -5.6668    1.2087     0 0 0
Ti          core  -20.4555    5.6669    1.2087     0 0 0
Ti          core    5.3822  -20.7784    1.2087     0 0 0
Ti          core  -16.7644   17.0006    1.2087     0 0 0
Ti          core    5.3822  -17.0005    1.2087     0 0 0
Ti          core   12.7644   13.2227    1.2087     0 0 0
Ti          core  -20.4555   -9.4447    1.2087     0 0 0
Ti          core   12.7644   17.0006    1.2087     0 0 0
Ti          core   12.7644   20.7785    1.2087     0 0 0
Ti          core  -16.7644  -17.0005    1.2087     0 0 0
Ti          core   16.4555  -17.0005    1.2087     0 0 0
Ti          core   16.4555  -13.2226    1.2087     0 0 0
Ti          core   16.4555   -9.4447    1.2087     0 0 0
Ti          core  -20.4555   -1.8889    1.2087     0 0 0
Ti          core   16.4555   -5.6668    1.2087     0 0 0
Ti          core  -24.1466    1.8890    1.2087     0 0 0
Ti          core  -13.0733  -20.7784    1.2087     0 0 0
Ti          core   -2.0000   17.0006    1.2087     0 0 0
Ti          core   16.4555    5.6669    1.2087     0 0 0
Ti          core   -2.0000   20.7785    1.2087     0 0 0
Ti          core   16.4555    9.4448    1.2087     0 0 0
Ti          core   16.4555   13.2227    1.2087     0 0 0
Ti          core  -20.4555    9.4448    1.2087     0 0 0
Ti          core   -2.0000   24.5564    1.2087     0 0 0
Ti          core  -13.0733  -17.0005    1.2087     0 0 0
Ti          core   16.4555   17.0006    1.2087     0 0 0
Ti          core    5.3822   17.0006    1.2087     0 0 0
Ti          core   20.1466  -13.2226    1.2087     0 0 0
Ti          core   20.1466   -9.4447    1.2087     0 0 0
Ti          core    1.6911  -24.5563    1.2087     0 0 0
Ti          core   20.1466   -5.6668    1.2087     0 0 0
Ti          core    5.3822   20.7785    1.2087     0 0 0
Ti          core  -13.0733   13.2227    1.2087     0 0 0
Ti          core   20.1466   -1.8889    1.2087     0 0 0
Ti          core    1.6911  -20.7784    1.2087     0 0 0
Ti          core  -16.7644  -13.2226    1.2087     0 0 0
Ti          core  -20.4555  -13.2226    1.2087     0 0 0
Ti          core   20.1466    1.8890    1.2087     0 0 0
Ti          core    9.0733  -20.7784    1.2087     0 0 0
Ti          core    1.6911  -17.0005    1.2087     0 0 0
Ti          core   20.1466    5.6669    1.2087     0 0 0
Ti          core    9.0733  -17.0005    1.2087     0 0 0
Ti          core  -16.7644    5.6669    1.2087     0 0 0
Ti          core   20.1466    9.4448    1.2087     0 0 0
Ti          core  -13.0733   17.0006    1.2087     0 0 0
Ti          core   20.1466   13.2227    1.2087     0 0 0
Ti          core   23.8377   -5.6668    1.2087     0 0 0
Ti          core   23.8377   -1.8889    1.2087     0 0 0
Ti          core   23.8377    1.8890    1.2087     0 0 0
Ti          core   23.8377    5.6669    1.2087     0 0 0
Ti          core  -18.6100    9.4448    3.6501     0 0 0
Ti          core    7.2277  -20.7784    3.6501     0 0 0
Ti          core   10.9188   20.7785    3.6501     0 0 0
Ti          core   -7.5367  -20.7784    3.6501     0 0 0
Ti          core    7.2277  -17.0005    3.6501     0 0 0
Ti          core   14.6099  -17.0005    3.6501     0 0 0
Ti          core  -18.6100  -13.2226    3.6501     0 0 0
Ti          core  -14.9189  -13.2226    3.6501     0 0 0
Ti          core   -0.1545   17.0006    3.6501     0 0 0
Ti          core   14.6099  -13.2226    3.6501     0 0 0
Ti          core   -7.5367   17.0006    3.6501     0 0 0
Ti          core   14.6099   -9.4447    3.6501     0 0 0
Ti          core   -7.5367  -17.0005    3.6501     0 0 0
Ti          core   -0.1545   20.7785    3.6501     0 0 0
Ti          core  -22.3011    1.8890    3.6501     0 0 0
Ti          core   -3.8456   17.0006    3.6501     0 0 0
Ti          core   -7.5367   20.7785    3.6501     0 0 0
Ti          core   -0.1545   24.5564    3.6501     0 0 0
Ti          core  -18.6100    1.8890    3.6501     0 0 0
Ti          core  -11.2278  -20.7784    3.6501     0 0 0
Ti          core   -3.8456   20.7785    3.6501     0 0 0
Ti          core    3.5366  -24.5563    3.6501     0 0 0
Ti          core  -18.6100   -5.6668    3.6501     0 0 0
Ti          core  -18.6100   13.2227    3.6501     0 0 0
Ti          core    3.5366  -20.7784    3.6501     0 0 0
Ti          core   14.6099    9.4448    3.6501     0 0 0
Ti          core   -3.8456  -24.5563    3.6501     0 0 0
Ti          core   -3.8456   24.5564    3.6501     0 0 0
Ti          core   14.6099   13.2227    3.6501     0 0 0
Ti          core    3.5366  -17.0005    3.6501     0 0 0
Ti          core   -3.8456  -20.7784    3.6501     0 0 0
Ti          core   14.6099   17.0006    3.6501     0 0 0
Ti          core   -0.1545  -24.5563    3.6501     0 0 0
Ti          core  -11.2278  -17.0005    3.6501     0 0 0
Ti          core  -14.9189   -9.4447    3.6501     0 0 0
Ti          core   -0.1545  -20.7784    3.6501     0 0 0
Ti          core   18.3010  -17.0005    3.6501     0 0 0
Ti          core  -22.3011    9.4448    3.6501     0 0 0
Ti          core   -3.8456  -17.0005    3.6501     0 0 0
Ti          core   18.3010  -13.2226    3.6501     0 0 0
Ti          core    7.2277   17.0006    3.6501     0 0 0
Ti          core   18.3010   -9.4447    3.6501     0 0 0
Ti          core   -0.1545  -17.0005    3.6501     0 0 0
Ti          core    7.2277   20.7785    3.6501     0 0 0
Ti          core  -22.3011    5.6669    3.6501     0 0 0
Ti          core   18.3010   -5.6668    3.6501     0 0 0
Ti          core  -22.3011   -5.6668    3.6501     0 0 0
Ti          core  -11.2278  -13.2226    3.6501     0 0 0
Ti          core   18.3010   -1.8889    3.6501     0 0 0
Ti          core   10.9188  -20.7784    3.6501     0 0 0
Ti          core  -14.9189    9.4448    3.6501     0 0 0
Ti          core   18.3010    1.8890    3.6501     0 0 0
Ti          core   10.9188  -17.0005    3.6501     0 0 0
Ti          core  -11.2278   13.2227    3.6501     0 0 0
Ti          core   18.3010    5.6669    3.6501     0 0 0
Ti          core   10.9188  -13.2226    3.6501     0 0 0
Ti          core  -18.6100    5.6669    3.6501     0 0 0
Ti          core   18.3010    9.4448    3.6501     0 0 0
Ti          core  -18.6100   -9.4447    3.6501     0 0 0
Ti          core   18.3010   13.2227    3.6501     0 0 0
Ti          core   18.3010   17.0006    3.6501     0 0 0
Ti          core  -11.2278   17.0006    3.6501     0 0 0
Ti          core  -18.6100   -1.8889    3.6501     0 0 0
Ti          core   21.9921   -9.4447    3.6501     0 0 0
Ti          core  -14.9189   13.2227    3.6501     0 0 0
Ti          core   21.9921   -5.6668    3.6501     0 0 0
Ti          core   21.9921   -1.8889    3.6501     0 0 0
Ti          core  -14.9189  -17.0005    3.6501     0 0 0
Ti          core    3.5366   17.0006    3.6501     0 0 0
Ti          core   21.9921    1.8890    3.6501     0 0 0
Ti          core  -22.3011   -1.8889    3.6501     0 0 0
Ti          core  -11.2278   20.7785    3.6501     0 0 0
Ti          core   21.9921    5.6669    3.6501     0 0 0
Ti          core    3.5366   20.7785    3.6501     0 0 0
Ti          core   21.9921    9.4448    3.6501     0 0 0
Ti          core   10.9188   13.2227    3.6501     0 0 0
Ti          core  -22.3011   -9.4447    3.6501     0 0 0
Ti          core    3.5366   24.5564    3.6501     0 0 0
Ti          core   10.9188   17.0006    3.6501     0 0 0
Ti          core  -14.9189   17.0006    3.6501     0 0 0
Ti          core  -22.3011    0.0000    6.0388     0 0 0
Ti          core   -7.5367   18.8895    6.0388     0 0 0
Ti          core  -18.6100   -7.5558    6.0388     0 0 0
Ti          core  -14.9189   15.1116    6.0388     0 0 0
Ti          core   -7.5367   22.6674    6.0388     0 0 0
Ti          core    7.2277   18.8895    6.0388     0 0 0
Ti          core  -22.3011    7.5558    6.0388     0 0 0
Ti          core    7.2277   22.6674    6.0388     0 0 0
Ti          core   14.6099   11.3337    6.0388     0 0 0
Ti          core  -14.9189  -11.3337    6.0388     0 0 0
Ti          core  -18.6100   15.1116    6.0388     0 0 0
Ti          core   -3.8456  -22.6674    6.0388     0 0 0
Ti          core   14.6099   15.1116    6.0388     0 0 0
Ti          core   10.9188  -18.8895    6.0388     0 0 0
Ti          core  -11.2278   15.1116    6.0388     0 0 0
Ti          core   14.6099   18.8895    6.0388     0 0 0
Ti          core  -18.6100  -11.3337    6.0388     0 0 0
Ti          core   10.9188  -15.1116    6.0388     0 0 0
Ti          core  -14.9189   18.8895    6.0388     0 0 0
Ti          core   18.3010  -15.1116    6.0388     0 0 0
Ti          core  -18.6100    0.0000    6.0388     0 0 0
Ti          core   -3.8456   18.8895    6.0388     0 0 0
Ti          core   -3.8456  -18.8895    6.0388     0 0 0
Ti          core   18.3010  -11.3337    6.0388     0 0 0
Ti          core    3.5366   18.8895    6.0388     0 0 0
Ti          core  -11.2278   18.8895    6.0388     0 0 0
Ti          core   18.3010   -7.5558    6.0388     0 0 0
Ti          core   -3.8456   22.6674    6.0388     0 0 0
Ti          core    3.5366   22.6674    6.0388     0 0 0
Ti          core   -0.1545   18.8895    6.0388     0 0 0
Ti          core   18.3010   -3.7779    6.0388     0 0 0
Ti          core  -18.6100    7.5558    6.0388     0 0 0
Ti          core  -14.9189  -18.8895    6.0388     0 0 0
Ti          core   18.3010    0.0000    6.0388     0 0 0
Ti          core    7.2277  -22.6674    6.0388     0 0 0
Ti          core  -18.6100  -15.1116    6.0388     0 0 0
Ti          core   -0.1545   22.6674    6.0388     0 0 0
Ti          core  -22.3011   -3.7779    6.0388     0 0 0
Ti          core   18.3010    3.7779    6.0388     0 0 0
Ti          core   -0.1545  -22.6674    6.0388     0 0 0
Ti          core    7.2277  -18.8895    6.0388     0 0 0
Ti          core   18.3010    7.5558    6.0388     0 0 0
Ti          core   -7.5367  -22.6674    6.0388     0 0 0
Ti          core  -11.2278  -18.8895    6.0388     0 0 0
Ti          core   18.3010   11.3337    6.0388     0 0 0
Ti          core    3.5366  -22.6674    6.0388     0 0 0
Ti          core   -0.1545  -18.8895    6.0388     0 0 0
Ti          core  -22.3011   -7.5558    6.0388     0 0 0
Ti          core   18.3010   15.1116    6.0388     0 0 0
Ti          core  -18.6100   -3.7779    6.0388     0 0 0
Ti          core    3.5366  -18.8895    6.0388     0 0 0
Ti          core   21.9921  -11.3337    6.0388     0 0 0
Ti          core  -22.3011    3.7779    6.0388     0 0 0
Ti          core   10.9188   15.1116    6.0388     0 0 0
Ti          core   -7.5367  -18.8895    6.0388     0 0 0
Ti          core   21.9921   -7.5558    6.0388     0 0 0
Ti          core   10.9188   18.8895    6.0388     0 0 0
Ti          core   21.9921   -3.7779    6.0388     0 0 0
Ti          core   21.9921    0.0000    6.0388     0 0 0
Ti          core  -11.2278  -15.1116    6.0388     0 0 0
Ti          core   14.6099  -18.8895    6.0388     0 0 0
Ti          core  -14.9189  -15.1116    6.0388     0 0 0
Ti          core  -14.9189   11.3337    6.0388     0 0 0
Ti          core   21.9921    3.7779    6.0388     0 0 0
Ti          core   14.6099  -15.1116    6.0388     0 0 0
Ti          core   21.9921    7.5558    6.0388     0 0 0
Ti          core  -18.6100   11.3337    6.0388     0 0 0
Ti          core   14.6099  -11.3337    6.0388     0 0 0
Ti          core   21.9921   11.3337    6.0388     0 0 0
Ti          core  -18.6100    3.7779    6.0388     0 0 0
O           core  -24.1466   -5.6668   -6.4673     0 0 0
O           core  -24.1466   -1.8889   -6.4673     0 0 0
O           core  -24.1466    1.8890   -6.4673     0 0 0
O           core  -24.1466    5.6669   -6.4673     0 0 0
O           core  -20.4555  -13.2226   -6.4673     0 0 0
O           core  -20.4555   -9.4447   -6.4673     0 0 0
O           core  -20.4555   -5.6668   -6.4673     0 0 0
O           core  -20.4555   -1.8889   -6.4673     0 0 0
O           core  -20.4555    1.8890   -6.4673     0 0 0
O           core  -20.4555    5.6669   -6.4673     0 0 0
O           core  -20.4555    9.4448   -6.4673     0 0 0
O           core  -20.4555   13.2227   -6.4673     0 0 0
O           core  -16.7644  -17.0005   -6.4673     0 0 0
O           core  -16.7644  -13.2226   -6.4673     0 0 0
O           core  -16.7644   -9.4447   -6.4673     0 0 0
O           core  -16.7644   -5.6668   -6.4673     0 0 0
O           core  -16.7644    5.6669   -6.4673     0 0 0
O           core  -16.7644    9.4448   -6.4673     0 0 0
O           core  -16.7644   13.2227   -6.4673     0 0 0
O           core  -16.7644   17.0006   -6.4673     0 0 0
O           core  -13.0733  -20.7784   -6.4673     0 0 0
O           core  -13.0733  -17.0005   -6.4673     0 0 0
O           core  -13.0733  -13.2226   -6.4673     0 0 0
O           core  -13.0733   13.2227   -6.4673     0 0 0
O           core  -13.0733   17.0006   -6.4673     0 0 0
O           core  -13.0733   20.7785   -6.4673     0 0 0
O           core   -9.3822  -20.7784   -6.4673     0 0 0
O           core   -9.3822  -17.0005   -6.4673     0 0 0
O           core   -9.3822   17.0006   -6.4673     0 0 0
O           core   -9.3822   20.7785   -6.4673     0 0 0
O           core   -5.6911  -20.7784   -6.4673     0 0 0
O           core   -5.6911  -17.0005   -6.4673     0 0 0
O           core   -5.6911   17.0006   -6.4673     0 0 0
O           core   -5.6911   20.7785   -6.4673     0 0 0
O           core   -2.0000  -24.5563   -6.4673     0 0 0
O           core   -2.0000  -20.7784   -6.4673     0 0 0
O           core   -2.0000  -17.0005   -6.4673     0 0 0
O           core   -2.0000   17.0006   -6.4673     0 0 0
O           core   -2.0000   20.7785   -6.4673     0 0 0
O           core   -2.0000   24.5564   -6.4673     0 0 0
O           core    1.6911  -24.5563   -6.4673     0 0 0
O           core    1.6911  -20.7784   -6.4673     0 0 0
O           core    1.6911  -17.0005   -6.4673     0 0 0
O           core    1.6911   17.0006   -6.4673     0 0 0
O           core    1.6911   20.7785   -6.4673     0 0 0
O           core    1.6911   24.5564   -6.4673     0 0 0
O           core    5.3822  -20.7784   -6.4673     0 0 0
O           core    5.3822  -17.0005   -6.4673     0 0 0
O           core    5.3822   17.0006   -6.4673     0 0 0
O           core    5.3822   20.7785   -6.4673     0 0 0
O           core    9.0733  -20.7784   -6.4673     0 0 0
O           core    9.0733  -17.0005   -6.4673     0 0 0
O           core    9.0733   17.0006   -6.4673     0 0 0
O           core    9.0733   20.7785   -6.4673     0 0 0
O           core   12.7644  -20.7784   -6.4673     0 0 0
O           core   12.7644  -17.0005   -6.4673     0 0 0
O           core   12.7644  -13.2226   -6.4673     0 0 0
O           core   12.7644   13.2227   -6.4673     0 0 0
O           core   12.7644   17.0006   -6.4673     0 0 0
O           core   12.7644   20.7785   -6.4673     0 0 0
O           core   16.4555  -17.0005   -6.4673     0 0 0
O           core   16.4555  -13.2226   -6.4673     0 0 0
O           core   16.4555   -9.4447   -6.4673     0 0 0
O           core   16.4555   -5.6668   -6.4673     0 0 0
O           core   16.4555    5.6669   -6.4673     0 0 0
O           core   16.4555    9.4448   -6.4673     0 0 0
O           core   16.4555   13.2227   -6.4673     0 0 0
O           core   16.4555   17.0006   -6.4673     0 0 0
O           core   20.1466  -13.2226   -6.4673     0 0 0
O           core   20.1466   -9.4447   -6.4673     0 0 0
O           core   20.1466   -5.6668   -6.4673     0 0 0
O           core   20.1466   -1.8889   -6.4673     0 0 0
O           core   20.1466    1.8890   -6.4673     0 0 0
O           core   20.1466    5.6669   -6.4673     0 0 0
O           core   20.1466    9.4448   -6.4673     0 0 0
O           core   20.1466   13.2227   -6.4673     0 0 0
O           core   23.8377   -5.6668   -6.4673     0 0 0
O           core   23.8377   -1.8889   -6.4673     0 0 0
O           core   23.8377    1.8890   -6.4673     0 0 0
O           core   23.8377    5.6669   -6.4673     0 0 0
O           core   -7.5367  -22.6674   -5.6274     0 0 0
O           core   -0.1545   22.6674   -5.6274     0 0 0
O           core   -7.5367  -18.8895   -5.6274     0 0 0
O           core    3.5366  -22.6674   -5.6274     0 0 0
O           core  -22.3011   -7.5558   -5.6274     0 0 0
O           core    3.5366  -18.8895   -5.6274     0 0 0
O           core  -18.6100    0.0000   -5.6274     0 0 0
O           core  -22.3011    7.5558   -5.6274     0 0 0
O           core    3.5366   18.8895   -5.6274     0 0 0
O           core    3.5366   22.6674   -5.6274     0 0 0
O           core  -18.6100    3.7779   -5.6274     0 0 0
O           core    7.2277  -22.6674   -5.6274     0 0 0
O           core    7.2277  -18.8895   -5.6274     0 0 0
O           core  -14.9189   11.3337   -5.6274     0 0 0
O           core  -18.6100  -15.1116   -5.6274     0 0 0
O           core  -14.9189   15.1116   -5.6274     0 0 0
O           core   -7.5367   18.8895   -5.6274     0 0 0
O           core  -18.6100    7.5558   -5.6274     0 0 0
O           core   -7.5367   22.6674   -5.6274     0 0 0
O           core   -3.8456  -22.6674   -5.6274     0 0 0
O           core  -14.9189   18.8895   -5.6274     0 0 0
O           core    7.2277   18.8895   -5.6274     0 0 0
O           core   -3.8456  -18.8895   -5.6274     0 0 0
O           core    7.2277   22.6674   -5.6274     0 0 0
O           core  -22.3011    0.0000   -5.6274     0 0 0
O           core   10.9188  -18.8895   -5.6274     0 0 0
O           core   10.9188  -15.1116   -5.6274     0 0 0
O           core  -11.2278  -18.8895   -5.6274     0 0 0
O           core  -18.6100   11.3337   -5.6274     0 0 0
O           core  -11.2278  -15.1116   -5.6274     0 0 0
O           core  -18.6100  -11.3337   -5.6274     0 0 0
O           core   10.9188   15.1116   -5.6274     0 0 0
O           core   10.9188   18.8895   -5.6274     0 0 0
O           core  -18.6100   15.1116   -5.6274     0 0 0
O           core   14.6099  -18.8895   -5.6274     0 0 0
O           core   14.6099  -15.1116   -5.6274     0 0 0
O           core   14.6099  -11.3337   -5.6274     0 0 0
O           core  -14.9189  -18.8895   -5.6274     0 0 0
O           core   -3.8456   18.8895   -5.6274     0 0 0
O           core  -22.3011   -3.7779   -5.6274     0 0 0
O           core   14.6099   11.3337   -5.6274     0 0 0
O           core   -3.8456   22.6674   -5.6274     0 0 0
O           core   14.6099   15.1116   -5.6274     0 0 0
O           core   14.6099   18.8895   -5.6274     0 0 0
O           core   -0.1545  -22.6674   -5.6274     0 0 0
O           core  -14.9189  -15.1116   -5.6274     0 0 0
O           core   18.3010  -15.1116   -5.6274     0 0 0
O           core   -0.1545  -18.8895   -5.6274     0 0 0
O           core   18.3010  -11.3337   -5.6274     0 0 0
O           core   18.3010   -7.5558   -5.6274     0 0 0
O           core   18.3010   -3.7779   -5.6274     0 0 0
O           core  -18.6100   -7.5558   -5.6274     0 0 0
O           core   18.3010    0.0000   -5.6274     0 0 0
O           core   18.3010    3.7779   -5.6274     0 0 0
O           core   18.3010    7.5558   -5.6274     0 0 0
O           core   18.3010   11.3337   -5.6274     0 0 0
O           core  -14.9189  -11.3337   -5.6274     0 0 0
O           core   18.3010   15.1116   -5.6274     0 0 0
O           core   21.9921  -11.3337   -5.6274     0 0 0
O           core   21.9921   -7.5558   -5.6274     0 0 0
O           core  -22.3011    3.7779   -5.6274     0 0 0
O           core   21.9921   -3.7779   -5.6274     0 0 0
O           core   21.9921    0.0000   -5.6274     0 0 0
O           core  -11.2278   15.1116   -5.6274     0 0 0
O           core   21.9921    3.7779   -5.6274     0 0 0
O           core   21.9921    7.5558   -5.6274     0 0 0
O           core   21.9921   11.3337   -5.6274     0 0 0
O           core  -11.2278   18.8895   -5.6274     0 0 0
O           core  -18.6100   -3.7779   -5.6274     0 0 0
O           core   -0.1545   18.8895   -5.6274     0 0 0
O           core   -0.1545  -17.0005   -4.0361     0 0 0
O           core  -18.6100   -5.6668   -4.0361     0 0 0
O           core  -22.3011    9.4448   -4.0361     0 0 0
O           core    7.2277   17.0006   -4.0361     0 0 0
O           core    7.2277   20.7785   -4.0361     0 0 0
O           core   10.9188  -20.7784   -4.0361     0 0 0
O           core   10.9188  -17.0005   -4.0361     0 0 0
O           core  -18.6100   13.2227   -4.0361     0 0 0
O           core  -22.3011   -1.8889   -4.0361     0 0 0
O           core   10.9188  -13.2226   -4.0361     0 0 0
O           core   -7.5367   17.0006   -4.0361     0 0 0
O           core  -18.6100   -1.8889   -4.0361     0 0 0
O           core   -7.5367   20.7785   -4.0361     0 0 0
O           core  -18.6100  -13.2226   -4.0361     0 0 0
O           core   -0.1545   17.0006   -4.0361     0 0 0
O           core  -14.9189    9.4448   -4.0361     0 0 0
O           core   10.9188   13.2227   -4.0361     0 0 0
O           core   -0.1545   20.7785   -4.0361     0 0 0
O           core   10.9188   17.0006   -4.0361     0 0 0
O           core   -3.8456  -24.5563   -4.0361     0 0 0
O           core   -3.8456  -20.7784   -4.0361     0 0 0
O           core   10.9188   20.7785   -4.0361     0 0 0
O           core   -0.1545   24.5564   -4.0361     0 0 0
O           core  -14.9189  -17.0005   -4.0361     0 0 0
O           core  -22.3011   -9.4447   -4.0361     0 0 0
O           core   14.6099  -17.0005   -4.0361     0 0 0
O           core    3.5366  -24.5563   -4.0361     0 0 0
O           core   -3.8456  -17.0005   -4.0361     0 0 0
O           core   14.6099  -13.2226   -4.0361     0 0 0
O           core    3.5366  -20.7784   -4.0361     0 0 0
O           core  -11.2278   13.2227   -4.0361     0 0 0
O           core   14.6099   -9.4447   -4.0361     0 0 0
O           core  -14.9189   13.2227   -4.0361     0 0 0
O           core    3.5366  -17.0005   -4.0361     0 0 0
O           core  -18.6100    1.8890   -4.0361     0 0 0
O           core  -11.2278   17.0006   -4.0361     0 0 0
O           core  -14.9189  -13.2226   -4.0361     0 0 0
O           core  -14.9189   17.0006   -4.0361     0 0 0
O           core   14.6099    9.4448   -4.0361     0 0 0
O           core   14.6099   13.2227   -4.0361     0 0 0
O           core  -11.2278   20.7785   -4.0361     0 0 0
O           core   14.6099   17.0006   -4.0361     0 0 0
O           core  -22.3011    5.6669   -4.0361     0 0 0
O           core  -18.6100   -9.4447   -4.0361     0 0 0
O           core   18.3010  -17.0005   -4.0361     0 0 0
O           core   -7.5367  -20.7784   -4.0361     0 0 0
O           core   18.3010  -13.2226   -4.0361     0 0 0
O           core   18.3010   -9.4447   -4.0361     0 0 0
O           core  -14.9189   -9.4447   -4.0361     0 0 0
O           core   18.3010   -5.6668   -4.0361     0 0 0
O           core  -11.2278  -20.7784   -4.0361     0 0 0
O           core   18.3010   -1.8889   -4.0361     0 0 0
O           core   -7.5367  -17.0005   -4.0361     0 0 0
O           core   18.3010    1.8890   -4.0361     0 0 0
O           core  -18.6100    5.6669   -4.0361     0 0 0
O           core    3.5366   17.0006   -4.0361     0 0 0
O           core   18.3010    5.6669   -4.0361     0 0 0
O           core  -11.2278  -17.0005   -4.0361     0 0 0
O           core   18.3010    9.4448   -4.0361     0 0 0
O           core    3.5366   20.7785   -4.0361     0 0 0
O           core   18.3010   13.2227   -4.0361     0 0 0
O           core    3.5366   24.5564   -4.0361     0 0 0
O           core   18.3010   17.0006   -4.0361     0 0 0
O           core  -22.3011   -5.6668   -4.0361     0 0 0
O           core    7.2277  -20.7784   -4.0361     0 0 0
O           core   21.9921   -9.4447   -4.0361     0 0 0
O           core   -3.8456   17.0006   -4.0361     0 0 0
O           core   21.9921   -5.6668   -4.0361     0 0 0
O           core    7.2277  -17.0005   -4.0361     0 0 0
O           core  -11.2278  -13.2226   -4.0361     0 0 0
O           core   21.9921   -1.8889   -4.0361     0 0 0
O           core   -3.8456   20.7785   -4.0361     0 0 0
O           core   21.9921    1.8890   -4.0361     0 0 0
O           core  -22.3011    1.8890   -4.0361     0 0 0
O           core   21.9921    5.6669   -4.0361     0 0 0
O           core   -3.8456   24.5564   -4.0361     0 0 0
O           core   21.9921    9.4448   -4.0361     0 0 0
O           core  -18.6100    9.4448   -4.0361     0 0 0
O           core   -0.1545  -24.5563   -4.0361     0 0 0
O           core   -0.1545  -20.7784   -4.0361     0 0 0
O           core  -16.7644  -15.1116   -3.2063     0 0 0
O           core  -13.0733  -18.8895   -3.2063     0 0 0
O           core  -20.4555  -11.3337   -3.2063     0 0 0
O           core   12.7644   11.3337   -3.2063     0 0 0
O           core   12.7644   15.1116   -3.2063     0 0 0
O           core  -20.4555   -3.7779   -3.2063     0 0 0
O           core   12.7644   18.8895   -3.2063     0 0 0
O           core   -2.0000   18.8895   -3.2063     0 0 0
O           core  -13.0733  -15.1116   -3.2063     0 0 0
O           core   -2.0000   22.6674   -3.2063     0 0 0
O           core   16.4555  -15.1116   -3.2063     0 0 0
O           core  -13.0733   11.3337   -3.2063     0 0 0
O           core  -20.4555    3.7779   -3.2063     0 0 0
O           core   16.4555  -11.3337   -3.2063     0 0 0
O           core  -16.7644  -11.3337   -3.2063     0 0 0
O           core    1.6911  -22.6674   -3.2063     0 0 0
O           core   16.4555   -7.5558   -3.2063     0 0 0
O           core  -16.7644    3.7779   -3.2063     0 0 0
O           core    1.6911  -18.8895   -3.2063     0 0 0
O           core    5.3822   18.8895   -3.2063     0 0 0
O           core  -13.0733   15.1116   -3.2063     0 0 0
O           core  -13.0733  -11.3337   -3.2063     0 0 0
O           core    5.3822   22.6674   -3.2063     0 0 0
O           core   16.4555    7.5558   -3.2063     0 0 0
O           core  -24.1466   -3.7779   -3.2063     0 0 0
O           core    9.0733  -22.6674   -3.2063     0 0 0
O           core  -20.4555   -7.5558   -3.2063     0 0 0
O           core   16.4555   11.3337   -3.2063     0 0 0
O           core   -5.6911   18.8895   -3.2063     0 0 0
O           core    9.0733  -18.8895   -3.2063     0 0 0
O           core   16.4555   15.1116   -3.2063     0 0 0
O           core  -13.0733   18.8895   -3.2063     0 0 0
O           core   -9.3822   15.1116   -3.2063     0 0 0
O           core    9.0733  -15.1116   -3.2063     0 0 0
O           core  -24.1466    0.0000   -3.2063     0 0 0
O           core   -5.6911   22.6674   -3.2063     0 0 0
O           core   -9.3822  -22.6674   -3.2063     0 0 0
O           core   20.1466  -11.3337   -3.2063     0 0 0
O           core   -2.0000  -22.6674   -3.2063     0 0 0
O           core   -9.3822   18.8895   -3.2063     0 0 0
O           core   20.1466   -7.5558   -3.2063     0 0 0
O           core  -16.7644    7.5558   -3.2063     0 0 0
O           core   20.1466   -3.7779   -3.2063     0 0 0
O           core   -9.3822  -18.8895   -3.2063     0 0 0
O           core   -2.0000  -18.8895   -3.2063     0 0 0
O           core   20.1466    0.0000   -3.2063     0 0 0
O           core  -16.7644   -7.5558   -3.2063     0 0 0
O           core   -9.3822   22.6674   -3.2063     0 0 0
O           core   20.1466    3.7779   -3.2063     0 0 0
O           core   -5.6911  -22.6674   -3.2063     0 0 0
O           core   20.1466    7.5558   -3.2063     0 0 0
O           core  -20.4555    7.5558   -3.2063     0 0 0
O           core   20.1466   11.3337   -3.2063     0 0 0
O           core   -9.3822  -15.1116   -3.2063     0 0 0
O           core   -5.6911  -18.8895   -3.2063     0 0 0
O           core    9.0733   15.1116   -3.2063     0 0 0
O           core  -20.4555    0.0000   -3.2063     0 0 0
O           core  -16.7644   11.3337   -3.2063     0 0 0
O           core    9.0733   18.8895   -3.2063     0 0 0
O           core    1.6911   18.8895   -3.2063     0 0 0
O           core   23.8377   -3.7779   -3.2063     0 0 0
O           core  -24.1466    3.7779   -3.2063     0 0 0
O           core    9.0733   22.6674   -3.2063     0 0 0
O           core   23.8377    0.0000   -3.2063     0 0 0
O           core    1.6911   22.6674   -3.2063     0 0 0
O           core   23.8377    3.7779   -3.2063     0 0 0
O           core   12.7644  -18.8895   -3.2063     0 0 0
O           core  -16.7644   -3.7779   -3.2063     0 0 0
O           core   12.7644  -15.1116   -3.2063     0 0 0
O           core    5.3822  -22.6674   -3.2063     0 0 0
O           core  -20.4555   11.3337   -3.2063     0 0 0
O           core   12.7644  -11.3337   -3.2063     0 0 0
O           core  -16.7644   15.1116   -3.2063     0 0 0
O           core    5.3822  -18.8895   -3.2063     0 0 0
O           core  -14.9189  -15.1116   -1.6120     0 0 0
O           core   14.6099  -18.8895   -1.6120     0 0 0
O           core   -7.5367  -22.6674   -1.6120     0 0 0
O           core   14.6099  -15.1116   -1.6120     0 0 0
O           core   -7.5367  -18.8895   -1.6120     0 0 0
O           core   -0.1545   18.8895   -1.6120     0 0 0
O           core   14.6099  -11.3337   -1.6120     0 0 0
O           core  -14.9189   18.8895   -1.6120     0 0 0
O           core   -7.5367   18.8895   -1.6120     0 0 0
O           core   -0.1545   22.6674   -1.6120     0 0 0
O           core  -22.3011   -7.5558   -1.6120     0 0 0
O           core  -18.6100  -15.1116   -1.6120     0 0 0
O           core   -3.8456   18.8895   -1.6120     0 0 0
O           core  -18.6100   11.3337   -1.6120     0 0 0
O           core   -7.5367   22.6674   -1.6120     0 0 0
O           core  -18.6100  -11.3337   -1.6120     0 0 0
O           core    3.5366  -22.6674   -1.6120     0 0 0
O           core   -3.8456   22.6674   -1.6120     0 0 0
O           core    3.5366  -18.8895   -1.6120     0 0 0
O           core  -14.9189  -11.3337   -1.6120     0 0 0
O           core  -11.2278  -18.8895   -1.6120     0 0 0
O           core   14.6099   11.3337   -1.6120     0 0 0
O           core   -3.8456  -22.6674   -1.6120     0 0 0
O           core  -22.3011    3.7779   -1.6120     0 0 0
O           core   14.6099   15.1116   -1.6120     0 0 0
O           core   -3.8456  -18.8895   -1.6120     0 0 0
O           core   -0.1545  -22.6674   -1.6120     0 0 0
O           core   14.6099   18.8895   -1.6120     0 0 0
O           core   -0.1545  -18.8895   -1.6120     0 0 0
O           core  -18.6100    3.7779   -1.6120     0 0 0
O           core  -18.6100   -3.7779   -1.6120     0 0 0
O           core   18.3010  -15.1116   -1.6120     0 0 0
O           core    7.2277   18.8895   -1.6120     0 0 0
O           core   18.3010  -11.3337   -1.6120     0 0 0
O           core  -11.2278  -15.1116   -1.6120     0 0 0
O           core   18.3010   -7.5558   -1.6120     0 0 0
O           core    7.2277   22.6674   -1.6120     0 0 0
O           core   18.3010   -3.7779   -1.6120     0 0 0
O           core   18.3010    0.0000   -1.6120     0 0 0
O           core   10.9188  -18.8895   -1.6120     0 0 0
O           core  -18.6100   15.1116   -1.6120     0 0 0
O           core   10.9188  -15.1116   -1.6120     0 0 0
O           core   18.3010    3.7779   -1.6120     0 0 0
O           core  -22.3011    7.5558   -1.6120     0 0 0
O           core   18.3010    7.5558   -1.6120     0 0 0
O           core  -11.2278   15.1116   -1.6120     0 0 0
O           core   18.3010   11.3337   -1.6120     0 0 0
O           core  -22.3011   -3.7779   -1.6120     0 0 0
O           core   18.3010   15.1116   -1.6120     0 0 0
O           core  -14.9189   11.3337   -1.6120     0 0 0
O           core  -22.3011    0.0000   -1.6120     0 0 0
O           core   21.9921  -11.3337   -1.6120     0 0 0
O           core   21.9921   -7.5558   -1.6120     0 0 0
O           core  -18.6100    7.5558   -1.6120     0 0 0
O           core  -11.2278   18.8895   -1.6120     0 0 0
O           core   21.9921   -3.7779   -1.6120     0 0 0
O           core   21.9921    0.0000   -1.6120     0 0 0
O           core    3.5366   18.8895   -1.6120     0 0 0
O           core   21.9921    3.7779   -1.6120     0 0 0
O           core  -18.6100   -7.5558   -1.6120     0 0 0
O           core    3.5366   22.6674   -1.6120     0 0 0
O           core   21.9921    7.5558   -1.6120     0 0 0
O           core  -14.9189   15.1116   -1.6120     0 0 0
O           core  -18.6100    0.0000   -1.6120     0 0 0
O           core   21.9921   11.3337   -1.6120     0 0 0
O           core   10.9188   15.1116   -1.6120     0 0 0
O           core  -14.9189  -18.8895   -1.6120     0 0 0
O           core   10.9188   18.8895   -1.6120     0 0 0
O           core    7.2277  -22.6674   -1.6120     0 0 0
O           core    7.2277  -18.8895   -1.6120     0 0 0
O           core  -16.7644    5.6669   -0.7807     0 0 0
O           core   16.4555   -9.4447   -0.7807     0 0 0
O           core    5.3822  -17.0005   -0.7807     0 0 0
O           core   -2.0000  -17.0005   -0.7807     0 0 0
O           core    1.6911  -20.7784   -0.7807     0 0 0
O           core   16.4555   -5.6668   -0.7807     0 0 0
O           core  -16.7644   -5.6668   -0.7807     0 0 0
O           core  -20.4555   -5.6668   -0.7807     0 0 0
O           core   -9.3822  -17.0005   -0.7807     0 0 0
O           core    1.6911  -17.0005   -0.7807     0 0 0
O           core  -16.7644  -17.0005   -0.7807     0 0 0
O           core  -20.4555    5.6669   -0.7807     0 0 0
O           core  -13.0733  -13.2226   -0.7807     0 0 0
O           core   16.4555    5.6669   -0.7807     0 0 0
O           core   16.4555    9.4448   -0.7807     0 0 0
O           core  -16.7644  -13.2226   -0.7807     0 0 0
O           core    9.0733   17.0006   -0.7807     0 0 0
O           core   16.4555   13.2227   -0.7807     0 0 0
O           core  -16.7644    9.4448   -0.7807     0 0 0
O           core    9.0733   20.7785   -0.7807     0 0 0
O           core   16.4555   17.0006   -0.7807     0 0 0
O           core  -24.1466   -5.6668   -0.7807     0 0 0
O           core   -9.3822   17.0006   -0.7807     0 0 0
O           core  -20.4555  -13.2226   -0.7807     0 0 0
O           core   12.7644  -20.7784   -0.7807     0 0 0
O           core   20.1466  -13.2226   -0.7807     0 0 0
O           core   12.7644  -17.0005   -0.7807     0 0 0
O           core   20.1466   -9.4447   -0.7807     0 0 0
O           core  -20.4555   -9.4447   -0.7807     0 0 0
O           core   12.7644  -13.2226   -0.7807     0 0 0
O           core   -9.3822   20.7785   -0.7807     0 0 0
O           core   20.1466   -5.6668   -0.7807     0 0 0
O           core  -20.4555    1.8890   -0.7807     0 0 0
O           core   20.1466   -1.8889   -0.7807     0 0 0
O           core  -16.7644   13.2227   -0.7807     0 0 0
O           core  -24.1466    1.8890   -0.7807     0 0 0
O           core   20.1466    1.8890   -0.7807     0 0 0
O           core    5.3822   17.0006   -0.7807     0 0 0
O           core  -13.0733   13.2227   -0.7807     0 0 0
O           core   20.1466    5.6669   -0.7807     0 0 0
O           core  -16.7644   -9.4447   -0.7807     0 0 0
O           core   -5.6911  -20.7784   -0.7807     0 0 0
O           core    5.3822   20.7785   -0.7807     0 0 0
O           core   20.1466    9.4448   -0.7807     0 0 0
O           core  -20.4555    9.4448   -0.7807     0 0 0
O           core   20.1466   13.2227   -0.7807     0 0 0
O           core   -5.6911   17.0006   -0.7807     0 0 0
O           core  -24.1466   -1.8889   -0.7807     0 0 0
O           core   -5.6911  -17.0005   -0.7807     0 0 0
O           core    9.0733  -20.7784   -0.7807     0 0 0
O           core  -13.0733   17.0006   -0.7807     0 0 0
O           core    1.6911   17.0006   -0.7807     0 0 0
O           core  -16.7644   17.0006   -0.7807     0 0 0
O           core   -5.6911   20.7785   -0.7807     0 0 0
O           core  -20.4555   -1.8889   -0.7807     0 0 0
O           core   23.8377   -5.6668   -0.7807     0 0 0
O           core    9.0733  -17.0005   -0.7807     0 0 0
O           core   12.7644   13.2227   -0.7807     0 0 0
O           core   -2.0000   17.0006   -0.7807     0 0 0
O           core   23.8377   -1.8889   -0.7807     0 0 0
O           core    1.6911   20.7785   -0.7807     0 0 0
O           core   12.7644   17.0006   -0.7807     0 0 0
O           core   23.8377    1.8890   -0.7807     0 0 0
O           core  -24.1466    5.6669   -0.7807     0 0 0
O           core  -13.0733  -20.7784   -0.7807     0 0 0
O           core   -2.0000   20.7785   -0.7807     0 0 0
O           core    1.6911   24.5564   -0.7807     0 0 0
O           core   12.7644   20.7785   -0.7807     0 0 0
O           core   23.8377    5.6669   -0.7807     0 0 0
O           core  -13.0733   20.7785   -0.7807     0 0 0
O           core   -2.0000  -24.5563   -0.7807     0 0 0
O           core  -20.4555   13.2227   -0.7807     0 0 0
O           core  -13.0733  -17.0005   -0.7807     0 0 0
O           core   -2.0000  -20.7784   -0.7807     0 0 0
O           core   16.4555  -17.0005   -0.7807     0 0 0
O           core   -2.0000   24.5564   -0.7807     0 0 0
O           core    5.3822  -20.7784   -0.7807     0 0 0
O           core   16.4555  -13.2226   -0.7807     0 0 0
O           core   -9.3822  -20.7784   -0.7807     0 0 0
O           core    1.6911  -24.5563   -0.7807     0 0 0
O           core   -9.3822  -22.6674    0.8005     0 0 0
O           core  -20.4555  -11.3337    0.8005     0 0 0
O           core  -20.4555   -7.5558    0.8005     0 0 0
O           core    9.0733   22.6674    0.8005     0 0 0
O           core  -24.1466   -3.7779    0.8005     0 0 0
O           core   -2.0000   22.6674    0.8005     0 0 0
O           core   -9.3822   22.6674    0.8005     0 0 0
O           core   16.4555    7.5558    0.8005     0 0 0
O           core   12.7644  -18.8895    0.8005     0 0 0
O           core   -5.6911  -22.6674    0.8005     0 0 0
O           core    5.3822   18.8895    0.8005     0 0 0
O           core   16.4555   11.3337    0.8005     0 0 0
O           core    1.6911   18.8895    0.8005     0 0 0
O           core   12.7644  -15.1116    0.8005     0 0 0
O           core  -16.7644    7.5558    0.8005     0 0 0
O           core   -9.3822  -18.8895    0.8005     0 0 0
O           core    1.6911  -22.6674    0.8005     0 0 0
O           core   16.4555   15.1116    0.8005     0 0 0
O           core    5.3822   22.6674    0.8005     0 0 0
O           core   12.7644  -11.3337    0.8005     0 0 0
O           core  -13.0733  -18.8895    0.8005     0 0 0
O           core    1.6911   22.6674    0.8005     0 0 0
O           core  -16.7644  -15.1116    0.8005     0 0 0
O           core    9.0733  -22.6674    0.8005     0 0 0
O           core  -20.4555    7.5558    0.8005     0 0 0
O           core    1.6911  -18.8895    0.8005     0 0 0
O           core   -5.6911  -18.8895    0.8005     0 0 0
O           core    5.3822  -22.6674    0.8005     0 0 0
O           core   20.1466  -11.3337    0.8005     0 0 0
O           core    9.0733  -18.8895    0.8005     0 0 0
O           core  -16.7644   -7.5558    0.8005     0 0 0
O           core   20.1466   -7.5558    0.8005     0 0 0
O           core   -9.3822  -15.1116    0.8005     0 0 0
O           core    9.0733  -15.1116    0.8005     0 0 0
O           core    5.3822  -18.8895    0.8005     0 0 0
O           core  -13.0733   11.3337    0.8005     0 0 0
O           core   20.1466   -3.7779    0.8005     0 0 0
O           core  -20.4555   -3.7779    0.8005     0 0 0
O           core   20.1466    0.0000    0.8005     0 0 0
O           core  -20.4555    3.7779    0.8005     0 0 0
O           core  -13.0733  -15.1116    0.8005     0 0 0
O           core   20.1466    3.7779    0.8005     0 0 0
O           core  -16.7644   11.3337    0.8005     0 0 0
O           core   12.7644   11.3337    0.8005     0 0 0
O           core   20.1466    7.5558    0.8005     0 0 0
O           core  -20.4555    0.0000    0.8005     0 0 0
O           core   -5.6911   18.8895    0.8005     0 0 0
O           core   12.7644   15.1116    0.8005     0 0 0
O           core   20.1466   11.3337    0.8005     0 0 0
O           core  -24.1466    0.0000    0.8005     0 0 0
O           core  -13.0733   15.1116    0.8005     0 0 0
O           core   12.7644   18.8895    0.8005     0 0 0
O           core  -20.4555   11.3337    0.8005     0 0 0
O           core   -5.6911   22.6674    0.8005     0 0 0
O           core  -16.7644    3.7779    0.8005     0 0 0
O           core  -16.7644  -11.3337    0.8005     0 0 0
O           core   16.4555  -15.1116    0.8005     0 0 0
O           core   23.8377   -3.7779    0.8005     0 0 0
O           core   -9.3822   15.1116    0.8005     0 0 0
O           core  -13.0733  -11.3337    0.8005     0 0 0
O           core   -2.0000  -22.6674    0.8005     0 0 0
O           core   23.8377    0.0000    0.8005     0 0 0
O           core   16.4555  -11.3337    0.8005     0 0 0
O           core  -16.7644   -3.7779    0.8005     0 0 0
O           core  -13.0733   18.8895    0.8005     0 0 0
O           core   23.8377    3.7779    0.8005     0 0 0
O           core   16.4555   -7.5558    0.8005     0 0 0
O           core  -16.7644   15.1116    0.8005     0 0 0
O           core    9.0733   15.1116    0.8005     0 0 0
O           core   -2.0000  -18.8895    0.8005     0 0 0
O           core   -9.3822   18.8895    0.8005     0 0 0
O           core  -24.1466    3.7779    0.8005     0 0 0
O           core   -2.0000   18.8895    0.8005     0 0 0
O           core    9.0733   18.8895    0.8005     0 0 0
O           core  -14.9189    9.4448    1.6318     0 0 0
O           core   14.6099   13.2227    1.6318     0 0 0
O           core   -3.8456   24.5564    1.6318     0 0 0
O           core  -14.9189   -9.4447    1.6318     0 0 0
O           core  -14.9189  -17.0005    1.6318     0 0 0
O           core  -18.6100   13.2227    1.6318     0 0 0
O           core   14.6099   17.0006    1.6318     0 0 0
O           core   -7.5367   20.7785    1.6318     0 0 0
O           core   -0.1545  -24.5563    1.6318     0 0 0
O           core  -11.2278  -20.7784    1.6318     0 0 0
O           core   -7.5367  -20.7784    1.6318     0 0 0
O           core  -22.3011   -5.6668    1.6318     0 0 0
O           core   18.3010  -17.0005    1.6318     0 0 0
O           core   18.3010  -13.2226    1.6318     0 0 0
O           core   -0.1545  -20.7784    1.6318     0 0 0
O           core  -18.6100    1.8890    1.6318     0 0 0
O           core   18.3010   -9.4447    1.6318     0 0 0
O           core   -0.1545   17.0006    1.6318     0 0 0
O           core   18.3010   -5.6668    1.6318     0 0 0
O           core  -22.3011    5.6669    1.6318     0 0 0
O           core   -0.1545  -17.0005    1.6318     0 0 0
O           core  -14.9189   13.2227    1.6318     0 0 0
O           core   10.9188   13.2227    1.6318     0 0 0
O           core   -3.8456  -24.5563    1.6318     0 0 0
O           core   -7.5367  -17.0005    1.6318     0 0 0
O           core   18.3010   -1.8889    1.6318     0 0 0
O           core  -22.3011    1.8890    1.6318     0 0 0
O           core  -11.2278  -17.0005    1.6318     0 0 0
O           core   -0.1545   20.7785    1.6318     0 0 0
O           core   10.9188   17.0006    1.6318     0 0 0
O           core   18.3010    1.8890    1.6318     0 0 0
O           core   -3.8456  -20.7784    1.6318     0 0 0
O           core  -18.6100   -1.8889    1.6318     0 0 0
O           core  -11.2278   13.2227    1.6318     0 0 0
O           core   10.9188   20.7785    1.6318     0 0 0
O           core   18.3010    5.6669    1.6318     0 0 0
O           core   -0.1545   24.5564    1.6318     0 0 0
O           core  -18.6100    9.4448    1.6318     0 0 0
O           core    3.5366   17.0006    1.6318     0 0 0
O           core   18.3010    9.4448    1.6318     0 0 0
O           core   14.6099  -17.0005    1.6318     0 0 0
O           core    7.2277   17.0006    1.6318     0 0 0
O           core   -3.8456  -17.0005    1.6318     0 0 0
O           core    3.5366  -24.5563    1.6318     0 0 0
O           core  -14.9189  -13.2226    1.6318     0 0 0
O           core   18.3010   13.2227    1.6318     0 0 0
O           core   14.6099  -13.2226    1.6318     0 0 0
O           core  -18.6100  -13.2226    1.6318     0 0 0
O           core    3.5366   20.7785    1.6318     0 0 0
O           core    3.5366  -20.7784    1.6318     0 0 0
O           core    7.2277   20.7785    1.6318     0 0 0
O           core   18.3010   17.0006    1.6318     0 0 0
O           core  -14.9189   17.0006    1.6318     0 0 0
O           core   14.6099   -9.4447    1.6318     0 0 0
O           core  -11.2278   17.0006    1.6318     0 0 0
O           core   21.9921   -9.4447    1.6318     0 0 0
O           core  -11.2278  -13.2226    1.6318     0 0 0
O           core    3.5366   24.5564    1.6318     0 0 0
O           core    3.5366  -17.0005    1.6318     0 0 0
O           core   21.9921   -5.6668    1.6318     0 0 0
O           core  -18.6100   -5.6668    1.6318     0 0 0
O           core   10.9188  -20.7784    1.6318     0 0 0
O           core   21.9921   -1.8889    1.6318     0 0 0
O           core    7.2277  -20.7784    1.6318     0 0 0
O           core   10.9188  -17.0005    1.6318     0 0 0
O           core  -18.6100   -9.4447    1.6318     0 0 0
O           core   -3.8456   17.0006    1.6318     0 0 0
O           core   21.9921    1.8890    1.6318     0 0 0
O           core  -22.3011   -9.4447    1.6318     0 0 0
O           core  -18.6100    5.6669    1.6318     0 0 0
O           core   10.9188  -13.2226    1.6318     0 0 0
O           core    7.2277  -17.0005    1.6318     0 0 0
O           core   21.9921    5.6669    1.6318     0 0 0
O           core  -11.2278   20.7785    1.6318     0 0 0
O           core  -22.3011    9.4448    1.6318     0 0 0
O           core   -3.8456   20.7785    1.6318     0 0 0
O           core   21.9921    9.4448    1.6318     0 0 0
O           core  -22.3011   -1.8889    1.6318     0 0 0
O           core   -7.5367   17.0006    1.6318     0 0 0
O           core   14.6099    9.4448    1.6318     0 0 0
O           core   -5.6911   20.7785    3.2261     0 0 0
O           core  -13.0733   13.2227    3.2261     0 0 0
O           core   16.4555   17.0006    3.2261     0 0 0
O           core  -20.4555   -5.6668    3.2261     0 0 0
O           core  -16.7644  -17.0005    3.2261     0 0 0
O           core  -24.1466   -1.8889    3.2261     0 0 0
O           core    1.6911   17.0006    3.2261     0 0 0
O           core    1.6911  -17.0005    3.2261     0 0 0
O           core  -20.4555    9.4448    3.2261     0 0 0
O           core  -16.7644   17.0006    3.2261     0 0 0
O           core   20.1466  -13.2226    3.2261     0 0 0
O           core   -5.6911  -20.7784    3.2261     0 0 0
O           core    1.6911   20.7785    3.2261     0 0 0
O           core   20.1466   -9.4447    3.2261     0 0 0
O           core   -2.0000  -24.5563    3.2261     0 0 0
O           core   12.7644   13.2227    3.2261     0 0 0
O           core  -16.7644  -13.2226    3.2261     0 0 0
O           core   20.1466   -5.6668    3.2261     0 0 0
O           core  -13.0733   17.0006    3.2261     0 0 0
O           core   -2.0000  -20.7784    3.2261     0 0 0
O           core    1.6911   24.5564    3.2261     0 0 0
O           core  -20.4555   -1.8889    3.2261     0 0 0
O           core   12.7644   17.0006    3.2261     0 0 0
O           core  -20.4555    5.6669    3.2261     0 0 0
O           core   20.1466   -1.8889    3.2261     0 0 0
O           core  -16.7644    9.4448    3.2261     0 0 0
O           core    5.3822   17.0006    3.2261     0 0 0
O           core  -13.0733  -20.7784    3.2261     0 0 0
O           core   12.7644   20.7785    3.2261     0 0 0
O           core   -5.6911  -17.0005    3.2261     0 0 0
O           core   20.1466    1.8890    3.2261     0 0 0
O           core   -2.0000  -17.0005    3.2261     0 0 0
O           core    9.0733   17.0006    3.2261     0 0 0
O           core    5.3822  -20.7784    3.2261     0 0 0
O           core  -16.7644   -5.6668    3.2261     0 0 0
O           core    5.3822   20.7785    3.2261     0 0 0
O           core   20.1466    5.6669    3.2261     0 0 0
O           core   16.4555  -17.0005    3.2261     0 0 0
O           core  -13.0733  -17.0005    3.2261     0 0 0
O           core    9.0733   20.7785    3.2261     0 0 0
O           core  -13.0733   20.7785    3.2261     0 0 0
O           core   16.4555  -13.2226    3.2261     0 0 0
O           core   20.1466    9.4448    3.2261     0 0 0
O           core    5.3822  -17.0005    3.2261     0 0 0
O           core  -20.4555    1.8890    3.2261     0 0 0
O           core   20.1466   13.2227    3.2261     0 0 0
O           core   16.4555   -9.4447    3.2261     0 0 0
O           core   -2.0000   17.0006    3.2261     0 0 0
O           core    9.0733  -20.7784    3.2261     0 0 0
O           core   12.7644  -20.7784    3.2261     0 0 0
O           core  -24.1466   -5.6668    3.2261     0 0 0
O           core  -24.1466    1.8890    3.2261     0 0 0
O           core   -9.3822  -20.7784    3.2261     0 0 0
O           core   16.4555   -5.6668    3.2261     0 0 0
O           core   12.7644  -17.0005    3.2261     0 0 0
O           core  -20.4555  -13.2226    3.2261     0 0 0
O           core  -20.4555   13.2227    3.2261     0 0 0
O           core    9.0733  -17.0005    3.2261     0 0 0
O           core   23.8377   -5.6668    3.2261     0 0 0
O           core   -2.0000   20.7785    3.2261     0 0 0
O           core   12.7644  -13.2226    3.2261     0 0 0
O           core  -24.1466    5.6669    3.2261     0 0 0
O           core   23.8377   -1.8889    3.2261     0 0 0
O           core   -9.3822   17.0006    3.2261     0 0 0
O           core  -16.7644   13.2227    3.2261     0 0 0
O           core  -16.7644   -9.4447    3.2261     0 0 0
O           core   23.8377    1.8890    3.2261     0 0 0
O           core   -2.0000   24.5564    3.2261     0 0 0
O           core   16.4555    5.6669    3.2261     0 0 0
O           core   -5.6911   17.0006    3.2261     0 0 0
O           core   -9.3822  -17.0005    3.2261     0 0 0
O           core   23.8377    5.6669    3.2261     0 0 0
O           core  -13.0733  -13.2226    3.2261     0 0 0
O           core   16.4555    9.4448    3.2261     0 0 0
O           core  -20.4555   -9.4447    3.2261     0 0 0
O           core    1.6911  -24.5563    3.2261     0 0 0
O           core  -16.7644    5.6669    3.2261     0 0 0
O           core   -9.3822   20.7785    3.2261     0 0 0
O           core   16.4555   13.2227    3.2261     0 0 0
O           core    1.6911  -20.7784    3.2261     0 0 0
O           core  -14.9189   15.1116    4.0559     0 0 0
O           core  -14.9189  -15.1116    4.0559     0 0 0
O           core   18.3010  -11.3337    4.0559     0 0 0
O           core   10.9188   18.8895    4.0559     0 0 0
O           core  -11.2278   18.8895    4.0559     0 0 0
O           core    7.2277   22.6674    4.0559     0 0 0
O           core   -0.1545   18.8895    4.0559     0 0 0
O           core   -7.5367   22.6674    4.0559     0 0 0
O           core  -18.6100   11.3337    4.0559     0 0 0
O           core  -18.6100   -7.5558    4.0559     0 0 0
O           core   18.3010   -7.5558    4.0559     0 0 0
O           core   14.6099  -18.8895    4.0559     0 0 0
O           core   10.9188  -18.8895    4.0559     0 0 0
O           core   -3.8456   18.8895    4.0559     0 0 0
O           core   18.3010   -3.7779    4.0559     0 0 0
O           core   -0.1545   22.6674    4.0559     0 0 0
O           core   14.6099  -15.1116    4.0559     0 0 0
O           core  -18.6100  -15.1116    4.0559     0 0 0
O           core   10.9188  -15.1116    4.0559     0 0 0
O           core   -3.8456  -22.6674    4.0559     0 0 0
O           core   18.3010    0.0000    4.0559     0 0 0
O           core   14.6099  -11.3337    4.0559     0 0 0
O           core  -11.2278  -15.1116    4.0559     0 0 0
O           core   -3.8456   22.6674    4.0559     0 0 0
O           core  -18.6100    7.5558    4.0559     0 0 0
O           core   18.3010    3.7779    4.0559     0 0 0
O           core  -18.6100   -3.7779    4.0559     0 0 0
O           core    3.5366  -22.6674    4.0559     0 0 0
O           core   -7.5367  -22.6674    4.0559     0 0 0
O           core  -14.9189   18.8895    4.0559     0 0 0
O           core   18.3010    7.5558    4.0559     0 0 0
O           core  -14.9189  -18.8895    4.0559     0 0 0
O           core   -3.8456  -18.8895    4.0559     0 0 0
O           core  -18.6100    3.7779    4.0559     0 0 0
O           core  -18.6100    0.0000    4.0559     0 0 0
O           core   18.3010   11.3337    4.0559     0 0 0
O           core    3.5366  -18.8895    4.0559     0 0 0
O           core   -0.1545  -22.6674    4.0559     0 0 0
O           core  -22.3011    7.5558    4.0559     0 0 0
O           core   18.3010   15.1116    4.0559     0 0 0
O           core  -14.9189   11.3337    4.0559     0 0 0
O           core  -14.9189  -11.3337    4.0559     0 0 0
O           core   21.9921  -11.3337    4.0559     0 0 0
O           core   -7.5367  -18.8895    4.0559     0 0 0
O           core   21.9921   -7.5558    4.0559     0 0 0
O           core    3.5366   18.8895    4.0559     0 0 0
O           core   -0.1545  -18.8895    4.0559     0 0 0
O           core   21.9921   -3.7779    4.0559     0 0 0
O           core  -22.3011   -7.5558    4.0559     0 0 0
O           core  -22.3011    0.0000    4.0559     0 0 0
O           core    3.5366   22.6674    4.0559     0 0 0
O           core   14.6099   11.3337    4.0559     0 0 0
O           core   21.9921    0.0000    4.0559     0 0 0
O           core  -11.2278   15.1116    4.0559     0 0 0
O           core  -18.6100   15.1116    4.0559     0 0 0
O           core    7.2277  -22.6674    4.0559     0 0 0
O           core   21.9921    3.7779    4.0559     0 0 0
O           core   14.6099   15.1116    4.0559     0 0 0
O           core  -18.6100  -11.3337    4.0559     0 0 0
O           core  -22.3011    3.7779    4.0559     0 0 0
O           core   -7.5367   18.8895    4.0559     0 0 0
O           core  -11.2278  -18.8895    4.0559     0 0 0
O           core   21.9921    7.5558    4.0559     0 0 0
O           core   14.6099   18.8895    4.0559     0 0 0
O           core  -22.3011   -3.7779    4.0559     0 0 0
O           core    7.2277  -18.8895    4.0559     0 0 0
O           core   21.9921   11.3337    4.0559     0 0 0
O           core   10.9188   15.1116    4.0559     0 0 0
O           core    7.2277   18.8895    4.0559     0 0 0
O           core   18.3010  -15.1116    4.0559     0 0 0
O           core    3.5366  -17.0005    5.6472     0 0 0
O           core   18.3010   -5.6668    5.6472     0 0 0
O           core   14.6099  -13.2226    5.6472     0 0 0
O           core   -0.1545  -17.0005    5.6472     0 0 0
O           core  -11.2278  -20.7784    5.6472     0 0 0
O           core  -22.3011   -5.6668    5.6472     0 0 0
O           core  -18.6100    9.4448    5.6472     0 0 0
O           core  -18.6100   -1.8889    5.6472     0 0 0
O           core   18.3010   -1.8889    5.6472     0 0 0
O           core   14.6099   -9.4447    5.6472     0 0 0
O           core    3.5366   17.0006    5.6472     0 0 0
O           core  -18.6100    5.6669    5.6472     0 0 0
O           core   -7.5367  -20.7784    5.6472     0 0 0
O           core   18.3010    1.8890    5.6472     0 0 0
O           core  -11.2278   13.2227    5.6472     0 0 0
O           core   -3.8456  -24.5563    5.6472     0 0 0
O           core    3.5366   20.7785    5.6472     0 0 0
O           core   18.3010    5.6669    5.6472     0 0 0
O           core   -3.8456   17.0006    5.6472     0 0 0
O           core  -14.9189  -17.0005    5.6472     0 0 0
O           core  -18.6100    1.8890    5.6472     0 0 0
O           core  -14.9189   17.0006    5.6472     0 0 0
O           core   -3.8456  -20.7784    5.6472     0 0 0
O           core   18.3010    9.4448    5.6472     0 0 0
O           core  -11.2278  -17.0005    5.6472     0 0 0
O           core    3.5366   24.5564    5.6472     0 0 0
O           core   -0.1545   17.0006    5.6472     0 0 0
O           core  -14.9189    9.4448    5.6472     0 0 0
O           core   18.3010   13.2227    5.6472     0 0 0
O           core  -18.6100  -13.2226    5.6472     0 0 0
O           core   -7.5367  -17.0005    5.6472     0 0 0
O           core   -3.8456   20.7785    5.6472     0 0 0
O           core  -22.3011   -1.8889    5.6472     0 0 0
O           core    7.2277  -20.7784    5.6472     0 0 0
O           core   18.3010   17.0006    5.6472     0 0 0
O           core  -11.2278   17.0006    5.6472     0 0 0
O           core   -0.1545   20.7785    5.6472     0 0 0
O           core   14.6099    9.4448    5.6472     0 0 0
O           core   21.9921   -9.4447    5.6472     0 0 0
O           core   -3.8456  -17.0005    5.6472     0 0 0
O           core    7.2277   17.0006    5.6472     0 0 0
O           core  -22.3011    5.6669    5.6472     0 0 0
O           core    7.2277  -17.0005    5.6472     0 0 0
O           core   21.9921   -5.6668    5.6472     0 0 0
O           core  -22.3011    9.4448    5.6472     0 0 0
O           core   -3.8456   24.5564    5.6472     0 0 0
O           core  -14.9189   -9.4447    5.6472     0 0 0
O           core  -18.6100   -9.4447    5.6472     0 0 0
O           core   14.6099   13.2227    5.6472     0 0 0
O           core   10.9188   13.2227    5.6472     0 0 0
O           core   21.9921   -1.8889    5.6472     0 0 0
O           core  -22.3011   -9.4447    5.6472     0 0 0
O           core    7.2277   20.7785    5.6472     0 0 0
O           core   -0.1545   24.5564    5.6472     0 0 0
O           core  -22.3011    1.8890    5.6472     0 0 0
O           core   -7.5367   17.0006    5.6472     0 0 0
O           core   14.6099   17.0006    5.6472     0 0 0
O           core  -11.2278  -13.2226    5.6472     0 0 0
O           core   21.9921    1.8890    5.6472     0 0 0
O           core   -0.1545  -24.5563    5.6472     0 0 0
O           core   10.9188   17.0006    5.6472     0 0 0
O           core    3.5366  -24.5563    5.6472     0 0 0
O           core   10.9188  -20.7784    5.6472     0 0 0
O           core   21.9921    5.6669    5.6472     0 0 0
O           core  -18.6100   13.2227    5.6472     0 0 0
O           core   18.3010  -17.0005    5.6472     0 0 0
O           core  -11.2278   20.7785    5.6472     0 0 0
O           core   10.9188   20.7785    5.6472     0 0 0
O           core  -14.9189   13.2227    5.6472     0 0 0
O           core    3.5366  -20.7784    5.6472     0 0 0
O           core   18.3010  -13.2226    5.6472     0 0 0
O           core   -0.1545  -20.7784    5.6472     0 0 0
O           core   10.9188  -17.0005    5.6472     0 0 0
O           core   21.9921    9.4448    5.6472     0 0 0
O           core   18.3010   -9.4447    5.6472     0 0 0
O           core   -7.5367   20.7785    5.6472     0 0 0
O           core   14.6099  -17.0005    5.6472     0 0 0
O           core  -18.6100   -5.6668    5.6472     0 0 0
O           core   10.9188  -13.2226    5.6472     0 0 0
O           core  -14.9189  -13.2226    5.6472     0 0 0
O           core   -5.6911   22.6674    6.4871     0 0 0
O           core  -16.7644  -15.1116    6.4871     0 0 0
O           core  -13.0733  -11.3337    6.4871     0 0 0
O           core  -16.7644   -7.5558    6.4871     0 0 0
O           core    5.3822   18.8895    6.4871     0 0 0
O           core   -9.3822  -22.6674    6.4871     0 0 0
O           core  -16.7644  -11.3337    6.4871     0 0 0
O           core  -24.1466   -3.7779    6.4871     0 0 0
O           core   -5.6911  -22.6674    6.4871     0 0 0
O           core   16.4555    7.5558    6.4871     0 0 0
O           core    5.3822   22.6674    6.4871     0 0 0
O           core  -16.7644    7.5558    6.4871     0 0 0
O           core    9.0733  -22.6674    6.4871     0 0 0
O           core  -20.4555    3.7779    6.4871     0 0 0
O           core   -2.0000  -22.6674    6.4871     0 0 0
O           core  -13.0733   15.1116    6.4871     0 0 0
O           core   16.4555   11.3337    6.4871     0 0 0
O           core  -20.4555   -7.5558    6.4871     0 0 0
O           core   -2.0000   18.8895    6.4871     0 0 0
O           core  -20.4555  -11.3337    6.4871     0 0 0
O           core    9.0733  -18.8895    6.4871     0 0 0
O           core    9.0733   15.1116    6.4871     0 0 0
O           core  -20.4555    0.0000    6.4871     0 0 0
O           core   -9.3822   15.1116    6.4871     0 0 0
O           core  -16.7644    3.7779    6.4871     0 0 0
O           core   16.4555   15.1116    6.4871     0 0 0
O           core   12.7644   11.3337    6.4871     0 0 0
O           core    1.6911   18.8895    6.4871     0 0 0
O           core   -5.6911  -18.8895    6.4871     0 0 0
O           core  -13.0733  -15.1116    6.4871     0 0 0
O           core    9.0733  -15.1116    6.4871     0 0 0
O           core   20.1466  -11.3337    6.4871     0 0 0
O           core    9.0733   18.8895    6.4871     0 0 0
O           core   -2.0000  -18.8895    6.4871     0 0 0
O           core   -2.0000   22.6674    6.4871     0 0 0
O           core   12.7644   15.1116    6.4871     0 0 0
O           core   -9.3822  -18.8895    6.4871     0 0 0
O           core   20.1466   -7.5558    6.4871     0 0 0
O           core  -16.7644   15.1116    6.4871     0 0 0
O           core    1.6911   22.6674    6.4871     0 0 0
O           core    9.0733   22.6674    6.4871     0 0 0
O           core   20.1466   -3.7779    6.4871     0 0 0
O           core   12.7644   18.8895    6.4871     0 0 0
O           core   12.7644  -18.8895    6.4871     0 0 0
O           core  -20.4555    7.5558    6.4871     0 0 0
O           core  -20.4555   -3.7779    6.4871     0 0 0
O           core   -9.3822   18.8895    6.4871     0 0 0
O           core    5.3822  -22.6674    6.4871     0 0 0
O           core   16.4555  -15.1116    6.4871     0 0 0
O           core   20.1466    0.0000    6.4871     0 0 0
O           core   12.7644  -15.1116    6.4871     0 0 0
O           core  -13.0733   18.8895    6.4871     0 0 0
O           core    1.6911  -22.6674    6.4871     0 0 0
O           core  -24.1466    3.7779    6.4871     0 0 0
O           core   16.4555  -11.3337    6.4871     0 0 0
O           core  -20.4555   11.3337    6.4871     0 0 0
O           core   20.1466    3.7779    6.4871     0 0 0
O           core   -5.6911   18.8895    6.4871     0 0 0
O           core  -24.1466    0.0000    6.4871     0 0 0
O           core   12.7644  -11.3337    6.4871     0 0 0
O           core    5.3822  -18.8895    6.4871     0 0 0
O           core  -16.7644   11.3337    6.4871     0 0 0
O           core   16.4555   -7.5558    6.4871     0 0 0
O           core   -9.3822  -15.1116    6.4871     0 0 0
O           core   20.1466    7.5558    6.4871     0 0 0
O           core    1.6911  -18.8895    6.4871     0 0 0
O           core  -13.0733   11.3337    6.4871     0 0 0
O           core   20.1466   11.3337    6.4871     0 0 0
O           core  -13.0733  -18.8895    6.4871     0 0 0
O           core   -9.3822   22.6674    6.4871     0 0 0
O           core   23.8377   -3.7779    6.4871     0 0 0
O           core   23.8377    0.0000    6.4871     0 0 0
O           core   23.8377    3.7779    6.4871     0 0 0
O           core  -16.7644   -3.7779    6.4871     0 0 0
Ti          core  -15.1400   -7.6673    9.3270     1 1 1
Ti          core  -15.1400    2.5720    9.3270     1 1 1
Ti          core  -11.3550   -7.6673    9.3270     1 1 1
Ti          core  -13.2480   -2.5483    9.3270     1 1 1
Ti          core  -11.3550    2.5720    9.3270     1 1 1
Ti          core  -13.2480    7.6910    9.3270     1 1 1
Ti          core   -9.4630  -12.7876    9.3270     1 1 1
Ti          core   -7.5700   -7.6673    9.3270     1 1 1
Ti          core   -9.4630   -2.5483    9.3270     1 1 1
Ti          core   -7.5700    2.5720    9.3270     1 1 1
Ti          core   -9.4630    7.6910    9.3270     1 1 1
Ti          core   -7.5700   12.8113    9.3270     1 1 1
Ti          core   -5.6780  -12.7876    9.3270     1 1 1
Ti          core   -3.7850   -7.6673    9.3270     1 1 1
Ti          core   -5.6780   -2.5483    9.3270     1 1 1
Ti          core   -3.7850    2.5720    9.3270     1 1 1
Ti          core   -5.6780    7.6910    9.3270     1 1 1
Ti          core   -3.7850   12.8113    9.3270     1 1 1
Ti          core   -1.8930  -12.7876    9.3270     1 1 1
Ti          core    0.0000   -7.6673    9.3270     1 1 1
Ti          core   -1.8930   -2.5483    9.3270     1 1 1
Ti          core    0.0000    2.5720    9.3270     1 1 1
Ti          core   -1.8930    7.6910    9.3270     1 1 1
Ti          core    0.0000   12.8113    9.3270     1 1 1
Ti          core    1.8920  -12.7876    9.3270     1 1 1
Ti          core    3.7850   -7.6673    9.3270     1 1 1
Ti          core    1.8920   -2.5483    9.3270     1 1 1
Ti          core    3.7850    2.5720    9.3270     1 1 1
Ti          core    1.8920    7.6910    9.3270     1 1 1
Ti          core    3.7850   12.8113    9.3270     1 1 1
Ti          core    5.6770  -12.7876    9.3270     1 1 1
Ti          core    7.5700   -7.6673    9.3270     1 1 1
Ti          core    5.6770   -2.5483    9.3270     1 1 1
Ti          core    7.5700    2.5720    9.3270     1 1 1
Ti          core    5.6770    7.6910    9.3270     1 1 1
Ti          core    7.5700   12.8113    9.3270     1 1 1
Ti          core    9.4620  -12.7876    9.3270     1 1 1
Ti          core   11.3550   -7.6673    9.3270     1 1 1
Ti          core    9.4620   -2.5483    9.3270     1 1 1
Ti          core   11.3550    2.5720    9.3270     1 1 1
Ti          core    9.4620    7.6910    9.3270     1 1 1
Ti          core   15.1400   -7.6673    9.3270     1 1 1
Ti          core   13.2470   -2.5483    9.3270     1 1 1
Ti          core   15.1400    2.5720    9.3270     1 1 1
Ti          core   13.2470    7.6910    9.3270     1 1 1
Ti          core   -9.4630   -5.4103   10.1420     1 1 1
Ti          core    3.7850  -10.5296   10.1420     1 1 1
Ti          core    1.8920  -15.6496   10.1420     1 1 1
Ti          core    3.7850   -0.2903   10.1420     1 1 1
Ti          core    1.8920   -5.4103   10.1420     1 1 1
Ti          core   -7.5700    9.9490   10.1420     1 1 1
Ti          core   -9.4630    4.8290   10.1420     1 1 1
Ti          core    3.7850    9.9490   10.1420     1 1 1
Ti          core    1.8920    4.8290   10.1420     1 1 1
Ti          core    1.8920   15.0683   10.1420     1 1 1
Ti          core  -11.3550  -10.5296   10.1420     1 1 1
Ti          core    7.5700  -10.5296   10.1420     1 1 1
Ti          core    5.6770  -15.6496   10.1420     1 1 1
Ti          core    7.5700   -0.2903   10.1420     1 1 1
Ti          core    5.6770   -5.4103   10.1420     1 1 1
Ti          core   -3.7850  -10.5296   10.1420     1 1 1
Ti          core    7.5700    9.9490   10.1420     1 1 1
Ti          core    5.6770    4.8290   10.1420     1 1 1
Ti          core   -5.6780  -15.6496   10.1420     1 1 1
Ti          core  -11.3550   -0.2903   10.1420     1 1 1
Ti          core    5.6770   15.0683   10.1420     1 1 1
Ti          core  -13.2480   -5.4103   10.1420     1 1 1
Ti          core   -3.7850   -0.2903   10.1420     1 1 1
Ti          core   -5.6780   -5.4103   10.1420     1 1 1
Ti          core   11.3550  -10.5296   10.1420     1 1 1
Ti          core  -15.1400   -0.2903   10.1420     1 1 1
Ti          core   -3.7850    9.9490   10.1420     1 1 1
Ti          core   11.3550   -0.2903   10.1420     1 1 1
Ti          core    9.4620   -5.4103   10.1420     1 1 1
Ti          core   -5.6780    4.8290   10.1420     1 1 1
Ti          core  -11.3550    9.9490   10.1420     1 1 1
Ti          core   11.3550    9.9490   10.1420     1 1 1
Ti          core    9.4620    4.8290   10.1420     1 1 1
Ti          core  -13.2480    4.8290   10.1420     1 1 1
Ti          core   -5.6780   15.0683   10.1420     1 1 1
Ti          core   15.1400   -0.2903   10.1420     1 1 1
Ti          core   13.2470   -5.4103   10.1420     1 1 1
Ti          core   13.2470    4.8290   10.1420     1 1 1
Ti          core    0.0000  -10.5296   10.1420     1 1 1
Ti          core   -1.8930  -15.6496   10.1420     1 1 1
Ti          core    0.0000   -0.2903   10.1420     1 1 1
Ti          core   -1.8930   -5.4103   10.1420     1 1 1
Ti          core    0.0000    9.9490   10.1420     1 1 1
Ti          core   -1.8930    4.8290   10.1420     1 1 1
Ti          core   -7.5700  -10.5296   10.1420     1 1 1
Ti          core   -1.8930   15.0683   10.1420     1 1 1
Ti          core   -7.5700   -0.2903   10.1420     1 1 1
Ti          core   -1.8930  -14.1896   12.8350     1 1 1
Ti          core    7.5700    1.1690   12.8350     1 1 1
Ti          core    5.6770    6.2890   12.8350     1 1 1
Ti          core   -9.4630    6.2890   12.8350     1 1 1
Ti          core  -11.3550    1.1690   12.8350     1 1 1
Ti          core    7.5700   11.4083   12.8350     1 1 1
Ti          core    0.0000   -9.0703   12.8350     1 1 1
Ti          core   -1.8930   -3.9503   12.8350     1 1 1
Ti          core  -13.2480    6.2890   12.8350     1 1 1
Ti          core   -7.5700   11.4083   12.8350     1 1 1
Ti          core    0.0000    1.1690   12.8350     1 1 1
Ti          core   -1.8930    6.2890   12.8350     1 1 1
Ti          core   11.3550   -9.0703   12.8350     1 1 1
Ti          core    9.4620   -3.9503   12.8350     1 1 1
Ti          core    0.0000   11.4083   12.8350     1 1 1
Ti          core   -1.8930   16.5283   12.8350     1 1 1
Ti          core  -11.3550   11.4083   12.8350     1 1 1
Ti          core   11.3550    1.1690   12.8350     1 1 1
Ti          core    9.4620    6.2890   12.8350     1 1 1
Ti          core   11.3550   11.4083   12.8350     1 1 1
Ti          core   -5.6780  -14.1896   12.8350     1 1 1
Ti          core    1.8920  -14.1896   12.8350     1 1 1
Ti          core   13.2470   -3.9503   12.8350     1 1 1
Ti          core   -3.7850   -9.0703   12.8350     1 1 1
Ti          core   -5.6780   -3.9503   12.8350     1 1 1
Ti          core    3.7850   -9.0703   12.8350     1 1 1
Ti          core    1.8920   -3.9503   12.8350     1 1 1
Ti          core   15.1400    1.1690   12.8350     1 1 1
Ti          core   13.2470    6.2890   12.8350     1 1 1
Ti          core    3.7850    1.1690   12.8350     1 1 1
Ti          core    1.8920    6.2890   12.8350     1 1 1
Ti          core   -3.7850    1.1690   12.8350     1 1 1
Ti          core   -5.6780    6.2890   12.8350     1 1 1
Ti          core    3.7850   11.4083   12.8350     1 1 1
Ti          core    1.8920   16.5283   12.8350     1 1 1
Ti          core   -3.7850   11.4083   12.8350     1 1 1
Ti          core   -7.5700   -9.0703   12.8350     1 1 1
Ti          core   -9.4630   -3.9503   12.8350     1 1 1
Ti          core  -11.3550   -9.0703   12.8350     1 1 1
Ti          core    5.6770  -14.1896   12.8350     1 1 1
Ti          core  -13.2480   -3.9503   12.8350     1 1 1
Ti          core  -15.1400    1.1690   12.8350     1 1 1
Ti          core    7.5700   -9.0703   12.8350     1 1 1
Ti          core    5.6770   -3.9503   12.8350     1 1 1
Ti          core   -7.5700    1.1690   12.8350     1 1 1
Ti          core   11.3550   -1.7313   13.6480     1 1 1
Ti          core    9.4620   -6.8513   13.6480     1 1 1
Ti          core    3.7850   -1.7313   13.6480     1 1 1
Ti          core    1.8920   -6.8513   13.6480     1 1 1
Ti          core   11.3550    8.5080   13.6480     1 1 1
Ti          core    9.4620    3.3880   13.6480     1 1 1
Ti          core  -11.3550  -11.9706   13.6480     1 1 1
Ti          core   -9.4630   13.6273   13.6480     1 1 1
Ti          core    3.7850    8.5080   13.6480     1 1 1
Ti          core    1.8920    3.3880   13.6480     1 1 1
Ti          core    9.4620   13.6273   13.6480     1 1 1
Ti          core    0.0000  -11.9706   13.6480     1 1 1
Ti          core    1.8920   13.6273   13.6480     1 1 1
Ti          core   15.1400   -1.7313   13.6480     1 1 1
Ti          core   13.2470   -6.8513   13.6480     1 1 1
Ti          core  -11.3550   -1.7313   13.6480     1 1 1
Ti          core    0.0000   -1.7313   13.6480     1 1 1
Ti          core   -1.8930   -6.8513   13.6480     1 1 1
Ti          core   13.2470    3.3880   13.6480     1 1 1
Ti          core   -7.5700  -11.9706   13.6480     1 1 1
Ti          core    7.5700  -11.9706   13.6480     1 1 1
Ti          core   -3.7850  -11.9706   13.6480     1 1 1
Ti          core  -13.2480   -6.8513   13.6480     1 1 1
Ti          core    0.0000    8.5080   13.6480     1 1 1
Ti          core    7.5700   -1.7313   13.6480     1 1 1
Ti          core    5.6770   -6.8513   13.6480     1 1 1
Ti          core   -1.8930    3.3880   13.6480     1 1 1
Ti          core  -15.1400   -1.7313   13.6480     1 1 1
Ti          core   -3.7850   -1.7313   13.6480     1 1 1
Ti          core   -5.6780   -6.8513   13.6480     1 1 1
Ti          core    7.5700    8.5080   13.6480     1 1 1
Ti          core    5.6770    3.3880   13.6480     1 1 1
Ti          core   -1.8930   13.6273   13.6480     1 1 1
Ti          core   -7.5700   -1.7313   13.6480     1 1 1
Ti          core   -9.4630   -6.8513   13.6480     1 1 1
Ti          core    5.6770   13.6273   13.6480     1 1 1
Ti          core  -11.3550    8.5080   13.6480     1 1 1
Ti          core  -13.2480    3.3880   13.6480     1 1 1
Ti          core   -3.7850    8.5080   13.6480     1 1 1
Ti          core   -5.6780    3.3880   13.6480     1 1 1
Ti          core   -7.5700    8.5080   13.6480     1 1 1
Ti          core   11.3550  -11.9706   13.6480     1 1 1
Ti          core    3.7850  -11.9706   13.6480     1 1 1
Ti          core   -9.4630    3.3880   13.6480     1 1 1
Ti          core   -5.6780   13.6273   13.6480     1 1 1
Ti          core   -3.7850  -10.5106   16.3420     1 1 1
Ti          core   -5.6780  -15.6306   16.3420     1 1 1
Ti          core    3.7850  -10.5106   16.3420     1 1 1
Ti          core    1.8920  -15.6306   16.3420     1 1 1
Ti          core   15.1400   -0.2713   16.3420     1 1 1
Ti          core   13.2470   -5.3913   16.3420     1 1 1
Ti          core    7.5700    9.9680   16.3420     1 1 1
Ti          core    5.6770    4.8480   16.3420     1 1 1
Ti          core  -11.3550   -0.2713   16.3420     1 1 1
Ti          core    0.0000  -10.5106   16.3420     1 1 1
Ti          core   -1.8930  -15.6306   16.3420     1 1 1
Ti          core  -13.2480   -5.3913   16.3420     1 1 1
Ti          core   13.2470    4.8480   16.3420     1 1 1
Ti          core    3.7850   -0.2713   16.3420     1 1 1
Ti          core    5.6770   15.0873   16.3420     1 1 1
Ti          core    1.8920   -5.3913   16.3420     1 1 1
Ti          core   -7.5700    9.9680   16.3420     1 1 1
Ti          core   -3.7850   -0.2713   16.3420     1 1 1
Ti          core   -5.6780   -5.3913   16.3420     1 1 1
Ti          core   -9.4630    4.8480   16.3420     1 1 1
Ti          core    0.0000   -0.2713   16.3420     1 1 1
Ti          core   -1.8930   -5.3913   16.3420     1 1 1
Ti          core  -15.1400   -0.2713   16.3420     1 1 1
Ti          core    3.7850    9.9680   16.3420     1 1 1
Ti          core    1.8920    4.8480   16.3420     1 1 1
Ti          core   11.3550  -10.5106   16.3420     1 1 1
Ti          core  -11.3550  -10.5106   16.3420     1 1 1
Ti          core   -3.7850    9.9680   16.3420     1 1 1
Ti          core   -5.6780    4.8480   16.3420     1 1 1
Ti          core    0.0000    9.9680   16.3420     1 1 1
Ti          core    1.8920   15.0873   16.3420     1 1 1
Ti          core   -1.8930    4.8480   16.3420     1 1 1
Ti          core   11.3550   -0.2713   16.3420     1 1 1
Ti          core    9.4620   -5.3913   16.3420     1 1 1
Ti          core  -11.3550    9.9680   16.3420     1 1 1
Ti          core   -7.5700  -10.5106   16.3420     1 1 1
Ti          core  -13.2480    4.8480   16.3420     1 1 1
Ti          core   11.3550    9.9680   16.3420     1 1 1
Ti          core    9.4620    4.8480   16.3420     1 1 1
Ti          core   -1.8930   15.0873   16.3420     1 1 1
Ti          core   -5.6780   15.0873   16.3420     1 1 1
Ti          core    7.5700  -10.5106   16.3420     1 1 1
Ti          core    5.6770  -15.6306   16.3420     1 1 1
Ti          core   -7.5700   -0.2713   16.3420     1 1 1
Ti          core   -9.4630   -5.3913   16.3420     1 1 1
Ti          core    7.5700   -0.2713   16.3420     1 1 1
Ti          core    5.6770   -5.3913   16.3420     1 1 1
Ti          core   -1.8930   12.2253   17.1570     1 1 1
Ti          core   11.3550    7.1050   17.1570     1 1 1
Ti          core   13.2470    1.9860   17.1570     1 1 1
Ti          core    1.8920   12.2253   17.1570     1 1 1
Ti          core   -7.5700   -3.1343   17.1570     1 1 1
Ti          core   -5.6780   -8.2533   17.1570     1 1 1
Ti          core    7.5700  -13.3736   17.1570     1 1 1
Ti          core   -9.4630   12.2253   17.1570     1 1 1
Ti          core   -3.7850  -13.3736   17.1570     1 1 1
Ti          core  -11.3550   -3.1343   17.1570     1 1 1
Ti          core    7.5700   -3.1343   17.1570     1 1 1
Ti          core    9.4620   -8.2533   17.1570     1 1 1
Ti          core   -9.4630   -8.2533   17.1570     1 1 1
Ti          core   15.1400   -3.1343   17.1570     1 1 1
Ti          core    3.7850  -13.3736   17.1570     1 1 1
Ti          core  -15.1400    7.1050   17.1570     1 1 1
Ti          core  -13.2480    1.9860   17.1570     1 1 1
Ti          core    0.0000  -13.3736   17.1570     1 1 1
Ti          core    7.5700    7.1050   17.1570     1 1 1
Ti          core    9.4620    1.9860   17.1570     1 1 1
Ti          core   -7.5700    7.1050   17.1570     1 1 1
Ti          core   15.1400    7.1050   17.1570     1 1 1
Ti          core   -5.6780    1.9860   17.1570     1 1 1
Ti          core   -3.7850   -3.1343   17.1570     1 1 1
Ti          core    3.7850   -3.1343   17.1570     1 1 1
Ti          core    5.6770   -8.2533   17.1570     1 1 1
Ti          core   -1.8930   -8.2533   17.1570     1 1 1
Ti          core    9.4620   12.2253   17.1570     1 1 1
Ti          core  -15.1400   -3.1343   17.1570     1 1 1
Ti          core    0.0000   -3.1343   17.1570     1 1 1
Ti          core    1.8920   -8.2533   17.1570     1 1 1
Ti          core  -13.2480   -8.2533   17.1570     1 1 1
Ti          core  -11.3550    7.1050   17.1570     1 1 1
Ti          core    3.7850    7.1050   17.1570     1 1 1
Ti          core    5.6770    1.9860   17.1570     1 1 1
Ti          core   -9.4630    1.9860   17.1570     1 1 1
Ti          core   -5.6780   12.2253   17.1570     1 1 1
Ti          core   -3.7850    7.1050   17.1570     1 1 1
Ti          core   -1.8930    1.9860   17.1570     1 1 1
Ti          core   -7.5700  -13.3736   17.1570     1 1 1
Ti          core    0.0000    7.1050   17.1570     1 1 1
Ti          core    1.8920    1.9860   17.1570     1 1 1
Ti          core    5.6770   12.2253   17.1570     1 1 1
Ti          core   11.3550   -3.1343   17.1570     1 1 1
Ti          core   13.2470   -8.2533   17.1570     1 1 1
O           core  -15.1400    0.8497    8.6450     1 1 1
O           core  -13.2480   -4.2693    8.6450     1 1 1
O           core  -13.2480    5.9700    8.6450     1 1 1
O           core  -11.3550   -9.3896    8.6450     1 1 1
O           core  -11.3550    0.8497    8.6450     1 1 1
O           core   -9.4630   -4.2693    8.6450     1 1 1
O           core  -11.3550   11.0890    8.6450     1 1 1
O           core   -9.4630    5.9700    8.6450     1 1 1
O           core   -7.5700   -9.3896    8.6450     1 1 1
O           core   -5.6780  -14.5086    8.6450     1 1 1
O           core   -7.5700    0.8497    8.6450     1 1 1
O           core   -5.6780   -4.2693    8.6450     1 1 1
O           core   -7.5700   11.0890    8.6450     1 1 1
O           core   -5.6780    5.9700    8.6450     1 1 1
O           core   -3.7850   -9.3896    8.6450     1 1 1
O           core   -1.8930  -14.5086    8.6450     1 1 1
O           core   -3.7850    0.8497    8.6450     1 1 1
O           core   -1.8930   -4.2693    8.6450     1 1 1
O           core   -3.7850   11.0890    8.6450     1 1 1
O           core   -1.8930    5.9700    8.6450     1 1 1
O           core   -1.8930   16.2093    8.6450     1 1 1
O           core    0.0000   -9.3896    8.6450     1 1 1
O           core    1.8920  -14.5086    8.6450     1 1 1
O           core    0.0000    0.8497    8.6450     1 1 1
O           core    1.8920   -4.2693    8.6450     1 1 1
O           core    0.0000   11.0890    8.6450     1 1 1
O           core    1.8920    5.9700    8.6450     1 1 1
O           core    1.8920   16.2093    8.6450     1 1 1
O           core    3.7850   -9.3896    8.6450     1 1 1
O           core    5.6770  -14.5086    8.6450     1 1 1
O           core    3.7850    0.8497    8.6450     1 1 1
O           core    5.6770   -4.2693    8.6450     1 1 1
O           core    3.7850   11.0890    8.6450     1 1 1
O           core    5.6770    5.9700    8.6450     1 1 1
O           core    7.5700   -9.3896    8.6450     1 1 1
O           core    7.5700    0.8497    8.6450     1 1 1
O           core    9.4620   -4.2693    8.6450     1 1 1
O           core    7.5700   11.0890    8.6450     1 1 1
O           core    9.4620    5.9700    8.6450     1 1 1
O           core   11.3550   -9.3896    8.6450     1 1 1
O           core   11.3550    0.8497    8.6450     1 1 1
O           core   13.2470   -4.2693    8.6450     1 1 1
O           core   11.3550   11.0890    8.6450     1 1 1
O           core   13.2470    5.9700    8.6450     1 1 1
O           core   15.1400    0.8497    8.6450     1 1 1
O           core   -7.5700  -12.3546    9.3040     1 1 1
O           core    3.7850  -12.3546    9.3040     1 1 1
O           core   -9.4630   -7.2353    9.3040     1 1 1
O           core    1.8920   -7.2353    9.3040     1 1 1
O           core    3.7850   -2.1153    9.3040     1 1 1
O           core   -7.5700   -2.1153    9.3040     1 1 1
O           core    1.8920    3.0040    9.3040     1 1 1
O           core    3.7850    8.1240    9.3040     1 1 1
O           core   -9.4630    3.0040    9.3040     1 1 1
O           core    1.8920   13.2433    9.3040     1 1 1
O           core   -7.5700    8.1240    9.3040     1 1 1
O           core    7.5700  -12.3546    9.3040     1 1 1
O           core   -9.4630   13.2433    9.3040     1 1 1
O           core    5.6770   -7.2353    9.3040     1 1 1
O           core    7.5700   -2.1153    9.3040     1 1 1
O           core    5.6770    3.0040    9.3040     1 1 1
O           core    7.5700    8.1240    9.3040     1 1 1
O           core    5.6770   13.2433    9.3040     1 1 1
O           core   -3.7850  -12.3546    9.3040     1 1 1
O           core   11.3550  -12.3546    9.3040     1 1 1
O           core  -11.3550  -12.3546    9.3040     1 1 1
O           core   -5.6780   -7.2353    9.3040     1 1 1
O           core    9.4620   -7.2353    9.3040     1 1 1
O           core   11.3550   -2.1153    9.3040     1 1 1
O           core   -3.7850   -2.1153    9.3040     1 1 1
O           core    9.4620    3.0040    9.3040     1 1 1
O           core   11.3550    8.1240    9.3040     1 1 1
O           core   -5.6780    3.0040    9.3040     1 1 1
O           core    9.4620   13.2433    9.3040     1 1 1
O           core   -3.7850    8.1240    9.3040     1 1 1
O           core  -13.2480   -7.2353    9.3040     1 1 1
O           core  -11.3550   -2.1153    9.3040     1 1 1
O           core   -5.6780   13.2433    9.3040     1 1 1
O           core   13.2470   -7.2353    9.3040     1 1 1
O           core   15.1400   -2.1153    9.3040     1 1 1
O           core   13.2470    3.0040    9.3040     1 1 1
O           core  -13.2480    3.0040    9.3040     1 1 1
O           core  -11.3550    8.1240    9.3040     1 1 1
O           core    0.0000  -12.3546    9.3040     1 1 1
O           core   -1.8930   -7.2353    9.3040     1 1 1
O           core    0.0000   -2.1153    9.3040     1 1 1
O           core   -1.8930    3.0040    9.3040     1 1 1
O           core    0.0000    8.1240    9.3040     1 1 1
O           core  -15.1400   -2.1153    9.3040     1 1 1
O           core   -1.8930   13.2433    9.3040     1 1 1
O           core   -9.4630    9.5180   10.0380     1 1 1
O           core  -13.2480   -0.7213   10.0380     1 1 1
O           core    7.5700   14.6383   10.0380     1 1 1
O           core    0.0000   -5.8403   10.0380     1 1 1
O           core   -1.8930   -0.7213   10.0380     1 1 1
O           core  -15.1400    4.3990   10.0380     1 1 1
O           core   -7.5700   14.6383   10.0380     1 1 1
O           core    9.4620  -10.9606   10.0380     1 1 1
O           core    0.0000    4.3990   10.0380     1 1 1
O           core   -1.8930    9.5180   10.0380     1 1 1
O           core   11.3550   -5.8403   10.0380     1 1 1
O           core    9.4620   -0.7213   10.0380     1 1 1
O           core  -11.3550    4.3990   10.0380     1 1 1
O           core  -13.2480    9.5180   10.0380     1 1 1
O           core    0.0000   14.6383   10.0380     1 1 1
O           core   11.3550    4.3990   10.0380     1 1 1
O           core    9.4620    9.5180   10.0380     1 1 1
O           core   -3.7850  -16.0796   10.0380     1 1 1
O           core   -5.6780  -10.9606   10.0380     1 1 1
O           core    3.7850  -16.0796   10.0380     1 1 1
O           core    1.8920  -10.9606   10.0380     1 1 1
O           core   15.1400   -5.8403   10.0380     1 1 1
O           core   13.2470   -0.7213   10.0380     1 1 1
O           core   -3.7850   -5.8403   10.0380     1 1 1
O           core   -5.6780   -0.7213   10.0380     1 1 1
O           core    3.7850   -5.8403   10.0380     1 1 1
O           core   15.1400    4.3990   10.0380     1 1 1
O           core   13.2470    9.5180   10.0380     1 1 1
O           core    1.8920   -0.7213   10.0380     1 1 1
O           core    3.7850    4.3990   10.0380     1 1 1
O           core    1.8920    9.5180   10.0380     1 1 1
O           core   -3.7850    4.3990   10.0380     1 1 1
O           core   -5.6780    9.5180   10.0380     1 1 1
O           core    3.7850   14.6383   10.0380     1 1 1
O           core   -9.4630  -10.9606   10.0380     1 1 1
O           core   -3.7850   14.6383   10.0380     1 1 1
O           core  -15.1400   -5.8403   10.0380     1 1 1
O           core    5.6770  -10.9606   10.0380     1 1 1
O           core   -7.5700   -5.8403   10.0380     1 1 1
O           core   -9.4630   -0.7213   10.0380     1 1 1
O           core    7.5700   -5.8403   10.0380     1 1 1
O           core    5.6770   -0.7213   10.0380     1 1 1
O           core    0.0000  -16.0796   10.0380     1 1 1
O           core   -1.8930  -10.9606   10.0380     1 1 1
O           core    7.5700    4.3990   10.0380     1 1 1
O           core    5.6770    9.5180   10.0380     1 1 1
O           core  -11.3550   -5.8403   10.0380     1 1 1
O           core   -7.5700    4.3990   10.0380     1 1 1
O           core    9.4620    6.6820   10.9580     1 1 1
O           core   -7.5700   11.8013   10.9580     1 1 1
O           core    3.7850    1.5620   10.9580     1 1 1
O           core   11.3550   11.8013   10.9580     1 1 1
O           core    1.8920    6.6820   10.9580     1 1 1
O           core  -15.1400    1.5620   10.9580     1 1 1
O           core   -1.8930  -13.7966   10.9580     1 1 1
O           core    3.7850   11.8013   10.9580     1 1 1
O           core   13.2470   -3.5573   10.9580     1 1 1
O           core  -11.3550   -8.6773   10.9580     1 1 1
O           core    0.0000   -8.6773   10.9580     1 1 1
O           core   -1.8930   -3.5573   10.9580     1 1 1
O           core   15.1400    1.5620   10.9580     1 1 1
O           core   13.2470    6.6820   10.9580     1 1 1
O           core    5.6770  -13.7966   10.9580     1 1 1
O           core   -5.6780  -13.7966   10.9580     1 1 1
O           core   -9.4630  -13.7966   10.9580     1 1 1
O           core  -13.2480   -3.5573   10.9580     1 1 1
O           core    0.0000    1.5620   10.9580     1 1 1
O           core   -1.8930    6.6820   10.9580     1 1 1
O           core    7.5700   -8.6773   10.9580     1 1 1
O           core    5.6770   -3.5573   10.9580     1 1 1
O           core   -3.7850   -8.6773   10.9580     1 1 1
O           core   -5.6780   -3.5573   10.9580     1 1 1
O           core    7.5700    1.5620   10.9580     1 1 1
O           core    5.6770    6.6820   10.9580     1 1 1
O           core    0.0000   11.8013   10.9580     1 1 1
O           core   -7.5700   -8.6773   10.9580     1 1 1
O           core   -9.4630   -3.5573   10.9580     1 1 1
O           core  -11.3550    1.5620   10.9580     1 1 1
O           core    7.5700   11.8013   10.9580     1 1 1
O           core  -13.2480    6.6820   10.9580     1 1 1
O           core   -3.7850    1.5620   10.9580     1 1 1
O           core   -5.6780    6.6820   10.9580     1 1 1
O           core   -7.5700    1.5620   10.9580     1 1 1
O           core    9.4620  -13.7966   10.9580     1 1 1
O           core   -9.4630    6.6820   10.9580     1 1 1
O           core    1.8920  -13.7966   10.9580     1 1 1
O           core   -3.7850   11.8013   10.9580     1 1 1
O           core   11.3550   -8.6773   10.9580     1 1 1
O           core    9.4620   -3.5573   10.9580     1 1 1
O           core  -11.3550   11.8013   10.9580     1 1 1
O           core    3.7850   -8.6773   10.9580     1 1 1
O           core    1.8920   -3.5573   10.9580     1 1 1
O           core   11.3550    1.5620   10.9580     1 1 1
O           core   -5.6780  -16.0126   12.0520     1 1 1
O           core   15.1400   -0.6533   12.0520     1 1 1
O           core   13.2470   -5.7733   12.0520     1 1 1
O           core    3.7850  -10.8926   12.0520     1 1 1
O           core    1.8920  -16.0126   12.0520     1 1 1
O           core    7.5700    9.5860   12.0520     1 1 1
O           core    5.6770    4.4660   12.0520     1 1 1
O           core    0.0000  -10.8926   12.0520     1 1 1
O           core   13.2470    4.4660   12.0520     1 1 1
O           core   -1.8930  -16.0126   12.0520     1 1 1
O           core    5.6770   14.7053   12.0520     1 1 1
O           core    3.7850   -0.6533   12.0520     1 1 1
O           core    1.8920   -5.7733   12.0520     1 1 1
O           core  -11.3550   -0.6533   12.0520     1 1 1
O           core   -3.7850   -0.6533   12.0520     1 1 1
O           core   -5.6780   -5.7733   12.0520     1 1 1
O           core   -7.5700    9.5860   12.0520     1 1 1
O           core    0.0000   -0.6533   12.0520     1 1 1
O           core   -1.8930   -5.7733   12.0520     1 1 1
O           core   -9.4630    4.4660   12.0520     1 1 1
O           core    3.7850    9.5860   12.0520     1 1 1
O           core    1.8920    4.4660   12.0520     1 1 1
O           core   11.3550  -10.8926   12.0520     1 1 1
O           core  -13.2480   -5.7733   12.0520     1 1 1
O           core   -3.7850    9.5860   12.0520     1 1 1
O           core    0.0000    9.5860   12.0520     1 1 1
O           core   11.3550   -0.6533   12.0520     1 1 1
O           core    9.4620   -5.7733   12.0520     1 1 1
O           core    1.8920   14.7053   12.0520     1 1 1
O           core   -1.8930    4.4660   12.0520     1 1 1
O           core   -5.6780    4.4660   12.0520     1 1 1
O           core   11.3550    9.5860   12.0520     1 1 1
O           core    9.4620    4.4660   12.0520     1 1 1
O           core  -15.1400   -0.6533   12.0520     1 1 1
O           core   -7.5700  -10.8926   12.0520     1 1 1
O           core   -1.8930   14.7053   12.0520     1 1 1
O           core   -5.6780   14.7053   12.0520     1 1 1
O           core    7.5700  -10.8926   12.0520     1 1 1
O           core    5.6770  -16.0126   12.0520     1 1 1
O           core  -11.3550    9.5860   12.0520     1 1 1
O           core  -13.2480    4.4660   12.0520     1 1 1
O           core  -11.3550  -10.8926   12.0520     1 1 1
O           core    7.5700   -0.6533   12.0520     1 1 1
O           core    5.6770   -5.7733   12.0520     1 1 1
O           core   -7.5700   -0.6533   12.0520     1 1 1
O           core   -9.4630   -5.7733   12.0520     1 1 1
O           core   -3.7850  -10.8926   12.0520     1 1 1
O           core   15.1400    6.6480   12.9680     1 1 1
O           core    1.8920   11.7683   12.9680     1 1 1
O           core   -3.7850  -13.8306   12.9680     1 1 1
O           core   -1.8930   11.7683   12.9680     1 1 1
O           core    0.0000   16.8873   12.9680     1 1 1
O           core   -9.4630    1.5290   12.9680     1 1 1
O           core   -7.5700    6.6480   12.9680     1 1 1
O           core  -13.2480    1.5290   12.9680     1 1 1
O           core  -11.3550    6.6480   12.9680     1 1 1
O           core    9.4620   -8.7103   12.9680     1 1 1
O           core   11.3550   -3.5913   12.9680     1 1 1
O           core   -7.5700  -13.8306   12.9680     1 1 1
O           core   -5.6780   -8.7103   12.9680     1 1 1
O           core    7.5700  -13.8306   12.9680     1 1 1
O           core    9.4620    1.5290   12.9680     1 1 1
O           core   11.3550    6.6480   12.9680     1 1 1
O           core   -3.7850   -3.5913   12.9680     1 1 1
O           core    0.0000  -13.8306   12.9680     1 1 1
O           core    3.7850  -13.8306   12.9680     1 1 1
O           core    9.4620   11.7683   12.9680     1 1 1
O           core    5.6770   -8.7103   12.9680     1 1 1
O           core    7.5700   -3.5913   12.9680     1 1 1
O           core   -9.4630   11.7683   12.9680     1 1 1
O           core  -15.1400    6.6480   12.9680     1 1 1
O           core  -13.2480   -8.7103   12.9680     1 1 1
O           core  -11.3550   -3.5913   12.9680     1 1 1
O           core   -1.8930   -8.7103   12.9680     1 1 1
O           core    0.0000   -3.5913   12.9680     1 1 1
O           core   -5.6780    1.5290   12.9680     1 1 1
O           core    1.8920   -8.7103   12.9680     1 1 1
O           core    5.6770    1.5290   12.9680     1 1 1
O           core    7.5700    6.6480   12.9680     1 1 1
O           core    3.7850   -3.5913   12.9680     1 1 1
O           core   -3.7850    6.6480   12.9680     1 1 1
O           core   -9.4630   -8.7103   12.9680     1 1 1
O           core   -7.5700   -3.5913   12.9680     1 1 1
O           core  -15.1400   -3.5913   12.9680     1 1 1
O           core   13.2470   -8.7103   12.9680     1 1 1
O           core   15.1400   -3.5913   12.9680     1 1 1
O           core    5.6770   11.7683   12.9680     1 1 1
O           core   -1.8930    1.5290   12.9680     1 1 1
O           core    1.8920    1.5290   12.9680     1 1 1
O           core    3.7850    6.6480   12.9680     1 1 1
O           core    0.0000    6.6480   12.9680     1 1 1
O           core   -5.6780   11.7683   12.9680     1 1 1
O           core   13.2470    1.5290   12.9680     1 1 1
O           core   11.3550   -7.2103   13.5150     1 1 1
O           core    9.4620   -2.0913   13.5150     1 1 1
O           core    5.6770  -12.3306   13.5150     1 1 1
O           core    1.8920  -12.3306   13.5150     1 1 1
O           core    0.0000   -7.2103   13.5150     1 1 1
O           core   -1.8930   -2.0913   13.5150     1 1 1
O           core   -7.5700    3.0290   13.5150     1 1 1
O           core   -9.4630    8.1480   13.5150     1 1 1
O           core   -3.7850   13.2683   13.5150     1 1 1
O           core   11.3550    3.0290   13.5150     1 1 1
O           core    9.4620    8.1480   13.5150     1 1 1
O           core    7.5700   -7.2103   13.5150     1 1 1
O           core    5.6770   -2.0913   13.5150     1 1 1
O           core   -5.6780  -12.3306   13.5150     1 1 1
O           core    3.7850   -7.2103   13.5150     1 1 1
O           core    1.8920   -2.0913   13.5150     1 1 1
O           core   -9.4630  -12.3306   13.5150     1 1 1
O           core    0.0000    3.0290   13.5150     1 1 1
O           core   -1.8930    8.1480   13.5150     1 1 1
O           core  -11.3550   -7.2103   13.5150     1 1 1
O           core  -13.2480   -2.0913   13.5150     1 1 1
O           core    7.5700    3.0290   13.5150     1 1 1
O           core    5.6770    8.1480   13.5150     1 1 1
O           core    3.7850    3.0290   13.5150     1 1 1
O           core    1.8920    8.1480   13.5150     1 1 1
O           core   -7.5700   13.2683   13.5150     1 1 1
O           core   -3.7850   -7.2103   13.5150     1 1 1
O           core    0.0000   13.2683   13.5150     1 1 1
O           core   -5.6780   -2.0913   13.5150     1 1 1
O           core    7.5700   13.2683   13.5150     1 1 1
O           core    3.7850   13.2683   13.5150     1 1 1
O           core   -7.5700   -7.2103   13.5150     1 1 1
O           core   -9.4630   -2.0913   13.5150     1 1 1
O           core   15.1400   -7.2103   13.5150     1 1 1
O           core   13.2470   -2.0913   13.5150     1 1 1
O           core   -1.8930  -12.3306   13.5150     1 1 1
O           core  -15.1400   -7.2103   13.5150     1 1 1
O           core  -15.1400    3.0290   13.5150     1 1 1
O           core  -11.3550    3.0290   13.5150     1 1 1
O           core  -13.2480    8.1480   13.5150     1 1 1
O           core   15.1400    3.0290   13.5150     1 1 1
O           core   13.2470    8.1480   13.5150     1 1 1
O           core    9.4620  -12.3306   13.5150     1 1 1
O           core   -3.7850    3.0290   13.5150     1 1 1
O           core   -5.6780    8.1480   13.5150     1 1 1
O           core   -5.6780   15.4503   14.4320     1 1 1
O           core   -7.5700    0.0917   14.4320     1 1 1
O           core    5.6770   15.4503   14.4320     1 1 1
O           core   -9.4630   -5.0283   14.4320     1 1 1
O           core    3.7850  -10.1476   14.4320     1 1 1
O           core    1.8920  -15.2676   14.4320     1 1 1
O           core  -11.3550    0.0917   14.4320     1 1 1
O           core   -3.7850    0.0917   14.4320     1 1 1
O           core   -5.6780   -5.0283   14.4320     1 1 1
O           core  -13.2480   -5.0283   14.4320     1 1 1
O           core    0.0000   10.3310   14.4320     1 1 1
O           core   -1.8930    5.2110   14.4320     1 1 1
O           core  -11.3550  -10.1476   14.4320     1 1 1
O           core    7.5700  -10.1476   14.4320     1 1 1
O           core    5.6770  -15.2676   14.4320     1 1 1
O           core   11.3550  -10.1476   14.4320     1 1 1
O           core   -7.5700  -10.1476   14.4320     1 1 1
O           core    3.7850    0.0917   14.4320     1 1 1
O           core   15.1400    0.0917   14.4320     1 1 1
O           core   13.2470   -5.0283   14.4320     1 1 1
O           core    1.8920   -5.0283   14.4320     1 1 1
O           core   -7.5700   10.3310   14.4320     1 1 1
O           core   -9.4630    5.2110   14.4320     1 1 1
O           core   -3.7850   10.3310   14.4320     1 1 1
O           core   -1.8930   15.4503   14.4320     1 1 1
O           core    7.5700    0.0917   14.4320     1 1 1
O           core   11.3550    0.0917   14.4320     1 1 1
O           core    9.4620   -5.0283   14.4320     1 1 1
O           core   13.2470    5.2110   14.4320     1 1 1
O           core    5.6770   -5.0283   14.4320     1 1 1
O           core   -5.6780    5.2110   14.4320     1 1 1
O           core    0.0000  -10.1476   14.4320     1 1 1
O           core   -1.8930  -15.2676   14.4320     1 1 1
O           core    3.7850   10.3310   14.4320     1 1 1
O           core    1.8920    5.2110   14.4320     1 1 1
O           core   -3.7850  -10.1476   14.4320     1 1 1
O           core   -5.6780  -15.2676   14.4320     1 1 1
O           core   11.3550   10.3310   14.4320     1 1 1
O           core    9.4620    5.2110   14.4320     1 1 1
O           core    7.5700   10.3310   14.4320     1 1 1
O           core    5.6770    5.2110   14.4320     1 1 1
O           core  -15.1400    0.0917   14.4320     1 1 1
O           core  -11.3550   10.3310   14.4320     1 1 1
O           core  -13.2480    5.2110   14.4320     1 1 1
O           core    0.0000    0.0917   14.4320     1 1 1
O           core    1.8920   15.4503   14.4320     1 1 1
O           core   -1.8930   -5.0283   14.4320     1 1 1
O           core   -3.7850    8.1150   15.5260     1 1 1
O           core   -5.6780    2.9960   15.5260     1 1 1
O           core  -11.3550   -2.1243   15.5260     1 1 1
O           core    3.7850   -2.1243   15.5260     1 1 1
O           core    1.8920   -7.2433   15.5260     1 1 1
O           core    7.5700  -12.3636   15.5260     1 1 1
O           core  -13.2480   -7.2433   15.5260     1 1 1
O           core   -3.7850  -12.3636   15.5260     1 1 1
O           core    0.0000  -12.3636   15.5260     1 1 1
O           core   11.3550  -12.3636   15.5260     1 1 1
O           core   -1.8930   13.2353   15.5260     1 1 1
O           core   -7.5700   -2.1243   15.5260     1 1 1
O           core   -9.4630   -7.2433   15.5260     1 1 1
O           core  -11.3550  -12.3636   15.5260     1 1 1
O           core   -9.4630   13.2353   15.5260     1 1 1
O           core   15.1400   -2.1243   15.5260     1 1 1
O           core   13.2470   -7.2433   15.5260     1 1 1
O           core    7.5700   -2.1243   15.5260     1 1 1
O           core    5.6770   -7.2433   15.5260     1 1 1
O           core    3.7850    8.1150   15.5260     1 1 1
O           core    1.8920    2.9960   15.5260     1 1 1
O           core   11.3550   -2.1243   15.5260     1 1 1
O           core    9.4620   -7.2433   15.5260     1 1 1
O           core   -5.6780   13.2353   15.5260     1 1 1
O           core    0.0000   -2.1243   15.5260     1 1 1
O           core   13.2470    2.9960   15.5260     1 1 1
O           core   -1.8930   -7.2433   15.5260     1 1 1
O           core   -7.5700  -12.3636   15.5260     1 1 1
O           core   -3.7850   -2.1243   15.5260     1 1 1
O           core    7.5700    8.1150   15.5260     1 1 1
O           core    5.6770    2.9960   15.5260     1 1 1
O           core   -5.6780   -7.2433   15.5260     1 1 1
O           core   11.3550    8.1150   15.5260     1 1 1
O           core    9.4620    2.9960   15.5260     1 1 1
O           core    1.8920   13.2353   15.5260     1 1 1
O           core  -15.1400   -2.1243   15.5260     1 1 1
O           core   -7.5700    8.1150   15.5260     1 1 1
O           core   -9.4630    2.9960   15.5260     1 1 1
O           core    3.7850  -12.3636   15.5260     1 1 1
O           core    5.6770   13.2353   15.5260     1 1 1
O           core    9.4620   13.2353   15.5260     1 1 1
O           core    0.0000    8.1150   15.5260     1 1 1
O           core   -1.8930    2.9960   15.5260     1 1 1
O           core  -11.3550    8.1150   15.5260     1 1 1
O           core  -13.2480    2.9960   15.5260     1 1 1
O           core    0.0000    5.2780   16.4460     1 1 1
O           core   -5.6780  -10.0806   16.4460     1 1 1
O           core    3.7850   15.5173   16.4460     1 1 1
O           core    1.8920  -10.0806   16.4460     1 1 1
O           core    3.7850  -15.2006   16.4460     1 1 1
O           core    9.4620    0.1587   16.4460     1 1 1
O           core   11.3550   -4.9613   16.4460     1 1 1
O           core   13.2470    0.1587   16.4460     1 1 1
O           core   15.1400   -4.9613   16.4460     1 1 1
O           core   -3.7850  -15.2006   16.4460     1 1 1
O           core  -15.1400   -4.9613   16.4460     1 1 1
O           core    5.6770   10.3980   16.4460     1 1 1
O           core    7.5700    5.2780   16.4460     1 1 1
O           core   -1.8930  -10.0806   16.4460     1 1 1
O           core    0.0000  -15.2006   16.4460     1 1 1
O           core   -9.4630  -10.0806   16.4460     1 1 1
O           core   -7.5700  -15.2006   16.4460     1 1 1
O           core  -15.1400    5.2780   16.4460     1 1 1
O           core   13.2470   10.3980   16.4460     1 1 1
O           core   15.1400    5.2780   16.4460     1 1 1
O           core    9.4620   10.3980   16.4460     1 1 1
O           core   11.3550    5.2780   16.4460     1 1 1
O           core    1.8920    0.1587   16.4460     1 1 1
O           core    3.7850   -4.9613   16.4460     1 1 1
O           core    0.0000   15.5173   16.4460     1 1 1
O           core   -3.7850   15.5173   16.4460     1 1 1
O           core  -13.2480   10.3980   16.4460     1 1 1
O           core  -11.3550    5.2780   16.4460     1 1 1
O           core   -5.6780    0.1587   16.4460     1 1 1
O           core   -3.7850   -4.9613   16.4460     1 1 1
O           core    5.6770  -10.0806   16.4460     1 1 1
O           core    7.5700  -15.2006   16.4460     1 1 1
O           core   -9.4630   10.3980   16.4460     1 1 1
O           core   -7.5700    5.2780   16.4460     1 1 1
O           core   -1.8930    0.1587   16.4460     1 1 1
O           core    0.0000   -4.9613   16.4460     1 1 1
O           core  -13.2480    0.1587   16.4460     1 1 1
O           core  -11.3550   -4.9613   16.4460     1 1 1
O           core  -13.2480  -10.0806   16.4460     1 1 1
O           core    1.8920   10.3980   16.4460     1 1 1
O           core    3.7850    5.2780   16.4460     1 1 1
O           core    9.4620  -10.0806   16.4460     1 1 1
O           core    5.6770    0.1587   16.4460     1 1 1
O           core   13.2470  -10.0806   16.4460     1 1 1
O           core    7.5700   -4.9613   16.4460     1 1 1
O           core   -9.4630    0.1587   16.4460     1 1 1
O           core   -7.5700   -4.9613   16.4460     1 1 1
O           core   -5.6780   10.3980   16.4460     1 1 1
O           core   -3.7850    5.2780   16.4460     1 1 1
O           core   -1.8930   10.3980   16.4460     1 1 1
O           core    1.8920   -3.5663   17.1800     1 1 1
O           core  -11.3550   -8.6863   17.1800     1 1 1
O           core  -11.3550    1.5530   17.1800     1 1 1
O           core  -13.2480    6.6730   17.1800     1 1 1
O           core    0.0000   -8.6863   17.1800     1 1 1
O           core   -1.8930   -3.5663   17.1800     1 1 1
O           core   11.3550    1.5530   17.1800     1 1 1
O           core    9.4620    6.6730   17.1800     1 1 1
O           core   -9.4630  -13.8056   17.1800     1 1 1
O           core    7.5700   11.7923   17.1800     1 1 1
O           core  -13.2480   -3.5663   17.1800     1 1 1
O           core   15.1400    1.5530   17.1800     1 1 1
O           core   13.2470    6.6730   17.1800     1 1 1
O           core   -7.5700   11.7923   17.1800     1 1 1
O           core   -5.6780  -13.8056   17.1800     1 1 1
O           core    5.6770  -13.8056   17.1800     1 1 1
O           core   -3.7850    1.5530   17.1800     1 1 1
O           core   -5.6780    6.6730   17.1800     1 1 1
O           core    3.7850    1.5530   17.1800     1 1 1
O           core    1.8920    6.6730   17.1800     1 1 1
O           core   11.3550   11.7923   17.1800     1 1 1
O           core  -15.1400    1.5530   17.1800     1 1 1
O           core    0.0000    1.5530   17.1800     1 1 1
O           core   -1.8930    6.6730   17.1800     1 1 1
O           core    7.5700   -8.6863   17.1800     1 1 1
O           core    5.6770   -3.5663   17.1800     1 1 1
O           core   -7.5700    1.5530   17.1800     1 1 1
O           core    9.4620  -13.8056   17.1800     1 1 1
O           core   -9.4630    6.6730   17.1800     1 1 1
O           core    1.8920  -13.8056   17.1800     1 1 1
O           core    3.7850   11.7923   17.1800     1 1 1
O           core   -1.8930  -13.8056   17.1800     1 1 1
O           core   -3.7850   -8.6863   17.1800     1 1 1
O           core   -5.6780   -3.5663   17.1800     1 1 1
O           core   -3.7850   11.7923   17.1800     1 1 1
O           core    7.5700    1.5530   17.1800     1 1 1
O           core   11.3550   -8.6863   17.1800     1 1 1
O           core    9.4620   -3.5663   17.1800     1 1 1
O           core    5.6770    6.6730   17.1800     1 1 1
O           core   -7.5700   -8.6863   17.1800     1 1 1
O           core   -9.4630   -3.5663   17.1800     1 1 1
O           core    0.0000   11.7923   17.1800     1 1 1
O           core   13.2470   -3.5663   17.1800     1 1 1
O           core  -11.3550   11.7923   17.1800     1 1 1
O           core    3.7850   -8.6863   17.1800     1 1 1
O           core   13.2470    3.7070   17.8390     1 1 1
O           core  -11.3550   -1.4123   17.8390     1 1 1
O           core  -13.2480   -6.5323   17.8390     1 1 1
O           core    7.5700   -1.4123   17.8390     1 1 1
O           core    5.6770   -6.5323   17.8390     1 1 1
O           core    9.4620   13.9463   17.8390     1 1 1
O           core    1.8920   13.9463   17.8390     1 1 1
O           core   -7.5700    8.8270   17.8390     1 1 1
O           core   -1.8930   13.9463   17.8390     1 1 1
O           core   -9.4630    3.7070   17.8390     1 1 1
O           core   -3.7850    8.8270   17.8390     1 1 1
O           core   -5.6780    3.7070   17.8390     1 1 1
O           core   11.3550  -11.6516   17.8390     1 1 1
O           core    0.0000   -1.4123   17.8390     1 1 1
O           core   -1.8930   -6.5323   17.8390     1 1 1
O           core  -11.3550    8.8270   17.8390     1 1 1
O           core    3.7850   -1.4123   17.8390     1 1 1
O           core    1.8920   -6.5323   17.8390     1 1 1
O           core  -13.2480    3.7070   17.8390     1 1 1
O           core   -7.5700   -1.4123   17.8390     1 1 1
O           core   -9.4630   -6.5323   17.8390     1 1 1
O           core    7.5700    8.8270   17.8390     1 1 1
O           core    5.6770    3.7070   17.8390     1 1 1
O           core   -7.5700  -11.6516   17.8390     1 1 1
O           core   11.3550   -1.4123   17.8390     1 1 1
O           core    9.4620   -6.5323   17.8390     1 1 1
O           core   -3.7850   -1.4123   17.8390     1 1 1
O           core   -5.6780   -6.5323   17.8390     1 1 1
O           core    0.0000    8.8270   17.8390     1 1 1
O           core   -1.8930    3.7070   17.8390     1 1 1
O           core    3.7850    8.8270   17.8390     1 1 1
O           core    7.5700  -11.6516   17.8390     1 1 1
O           core   15.1400   -1.4123   17.8390     1 1 1
O           core   13.2470   -6.5323   17.8390     1 1 1
O           core    5.6770   13.9463   17.8390     1 1 1
O           core    1.8920    3.7070   17.8390     1 1 1
O           core    0.0000  -11.6516   17.8390     1 1 1
O           core   -1.8930  -16.7716   17.8390     1 1 1
O           core   11.3550    8.8270   17.8390     1 1 1
O           core    9.4620    3.7070   17.8390     1 1 1
O           core   -5.6780   13.9463   17.8390     1 1 1
O           core   -9.4630   13.9463   17.8390     1 1 1
O           core  -11.3550  -11.6516   17.8390     1 1 1
O           core    3.7850  -11.6516   17.8390     1 1 1
O           core    1.8920  -16.7716   17.8390     1 1 1
O           core  -15.1400   -1.4123   17.8390     1 1 1
O           core   -3.7850  -11.6516   17.8390     1 1 1
Ti          core  -22.7100   -7.6673    9.3270     0 0 0
Ti          core  -24.6030   -2.5483    9.3270     0 0 0
Ti          core  -22.7100    2.5720    9.3270     0 0 0
Ti          core  -20.8180  -12.7876    9.3270     0 0 0
Ti          core  -18.9250   -7.6673    9.3270     0 0 0
Ti          core  -20.8180   -2.5483    9.3270     0 0 0
Ti          core  -18.9250    2.5720    9.3270     0 0 0
Ti          core  -20.8180    7.6910    9.3270     0 0 0
Ti          core  -18.9250   12.8113    9.3270     0 0 0
Ti          core  -15.1400  -17.9066    9.3270     0 0 0
Ti          core  -17.0330  -12.7876    9.3270     0 0 0
Ti          core  -17.0330   -2.5483    9.3270     0 0 0
Ti          core  -17.0330    7.6910    9.3270     0 0 0
Ti          core  -15.1400   12.8113    9.3270     0 0 0
Ti          core  -17.0330   17.9303    9.3270     0 0 0
Ti          core  -11.3550  -17.9066    9.3270     0 0 0
Ti          core  -13.2480  -12.7876    9.3270     0 0 0
Ti          core  -11.3550   12.8113    9.3270     0 0 0
Ti          core  -13.2480   17.9303    9.3270     0 0 0
Ti          core   -9.4630  -23.0269    9.3270     0 0 0
Ti          core   -7.5700  -17.9066    9.3270     0 0 0
Ti          core   -9.4630   17.9303    9.3270     0 0 0
Ti          core   -7.5700   23.0506    9.3270     0 0 0
Ti          core   -5.6780  -23.0269    9.3270     0 0 0
Ti          core   -3.7850  -17.9066    9.3270     0 0 0
Ti          core   -5.6780   17.9303    9.3270     0 0 0
Ti          core   -3.7850   23.0506    9.3270     0 0 0
Ti          core   -1.8930  -23.0269    9.3270     0 0 0
Ti          core    0.0000  -17.9066    9.3270     0 0 0
Ti          core   -1.8930   17.9303    9.3270     0 0 0
Ti          core    0.0000   23.0506    9.3270     0 0 0
Ti          core    1.8920  -23.0269    9.3270     0 0 0
Ti          core    3.7850  -17.9066    9.3270     0 0 0
Ti          core    1.8920   17.9303    9.3270     0 0 0
Ti          core    3.7850   23.0506    9.3270     0 0 0
Ti          core    5.6770  -23.0269    9.3270     0 0 0
Ti          core    7.5700  -17.9066    9.3270     0 0 0
Ti          core    5.6770   17.9303    9.3270     0 0 0
Ti          core    7.5700   23.0506    9.3270     0 0 0
Ti          core    9.4620  -23.0269    9.3270     0 0 0
Ti          core   11.3550  -17.9066    9.3270     0 0 0
Ti          core   11.3550   12.8113    9.3270     0 0 0
Ti          core    9.4620   17.9303    9.3270     0 0 0
Ti          core   15.1400  -17.9066    9.3270     0 0 0
Ti          core   13.2470  -12.7876    9.3270     0 0 0
Ti          core   15.1400   12.8113    9.3270     0 0 0
Ti          core   13.2470   17.9303    9.3270     0 0 0
Ti          core   17.0320  -12.7876    9.3270     0 0 0
Ti          core   18.9250   -7.6673    9.3270     0 0 0
Ti          core   17.0320   -2.5483    9.3270     0 0 0
Ti          core   18.9250    2.5720    9.3270     0 0 0
Ti          core   17.0320    7.6910    9.3270     0 0 0
Ti          core   18.9250   12.8113    9.3270     0 0 0
Ti          core   17.0320   17.9303    9.3270     0 0 0
Ti          core   20.8170  -12.7876    9.3270     0 0 0
Ti          core   22.7100   -7.6673    9.3270     0 0 0
Ti          core   20.8170   -2.5483    9.3270     0 0 0
Ti          core   22.7100    2.5720    9.3270     0 0 0
Ti          core   20.8170    7.6910    9.3270     0 0 0
Ti          core   24.6020   -2.5483    9.3270     0 0 0
Ti          core    3.7850  -20.7689   10.1420     0 0 0
Ti          core  -17.0330   15.0683   10.1420     0 0 0
Ti          core  -20.8180   -5.4103   10.1420     0 0 0
Ti          core  -15.1400  -10.5296   10.1420     0 0 0
Ti          core  -11.3550  -20.7689   10.1420     0 0 0
Ti          core    3.7850   20.1883   10.1420     0 0 0
Ti          core   -7.5700   20.1883   10.1420     0 0 0
Ti          core   -9.4630   15.0683   10.1420     0 0 0
Ti          core    7.5700  -20.7689   10.1420     0 0 0
Ti          core  -13.2480  -15.6496   10.1420     0 0 0
Ti          core  -17.0330  -15.6496   10.1420     0 0 0
Ti          core   -3.7850  -20.7689   10.1420     0 0 0
Ti          core  -22.7100   -0.2903   10.1420     0 0 0
Ti          core    7.5700   20.1883   10.1420     0 0 0
Ti          core   11.3550  -20.7689   10.1420     0 0 0
Ti          core  -18.9250  -10.5296   10.1420     0 0 0
Ti          core    9.4620  -15.6496   10.1420     0 0 0
Ti          core   -3.7850   20.1883   10.1420     0 0 0
Ti          core   11.3550   20.1883   10.1420     0 0 0
Ti          core    9.4620   15.0683   10.1420     0 0 0
Ti          core  -17.0330   -5.4103   10.1420     0 0 0
Ti          core   15.1400  -10.5296   10.1420     0 0 0
Ti          core   13.2470  -15.6496   10.1420     0 0 0
Ti          core  -18.9250    9.9490   10.1420     0 0 0
Ti          core  -11.3550   20.1883   10.1420     0 0 0
Ti          core    0.0000  -20.7689   10.1420     0 0 0
Ti          core  -13.2480   15.0683   10.1420     0 0 0
Ti          core   15.1400    9.9490   10.1420     0 0 0
Ti          core   13.2470   15.0683   10.1420     0 0 0
Ti          core  -20.8180    4.8290   10.1420     0 0 0
Ti          core  -15.1400    9.9490   10.1420     0 0 0
Ti          core   18.9250  -10.5296   10.1420     0 0 0
Ti          core   17.0320  -15.6496   10.1420     0 0 0
Ti          core   18.9250   -0.2903   10.1420     0 0 0
Ti          core   17.0320   -5.4103   10.1420     0 0 0
Ti          core   -7.5700  -20.7689   10.1420     0 0 0
Ti          core   18.9250    9.9490   10.1420     0 0 0
Ti          core   17.0320    4.8290   10.1420     0 0 0
Ti          core  -17.0330    4.8290   10.1420     0 0 0
Ti          core   17.0320   15.0683   10.1420     0 0 0
Ti          core   -9.4630  -15.6496   10.1420     0 0 0
Ti          core   22.7100   -0.2903   10.1420     0 0 0
Ti          core   20.8170   -5.4103   10.1420     0 0 0
Ti          core    0.0000   20.1883   10.1420     0 0 0
Ti          core   22.7100    9.9490   10.1420     0 0 0
Ti          core   20.8170    4.8290   10.1420     0 0 0
Ti          core  -22.7100    9.9490   10.1420     0 0 0
Ti          core  -18.9250   -0.2903   10.1420     0 0 0
Ti          core  -15.1400  -19.3096   12.8350     0 0 0
Ti          core  -17.0330  -14.1896   12.8350     0 0 0
Ti          core    5.6770   16.5283   12.8350     0 0 0
Ti          core    7.5700   21.6476   12.8350     0 0 0
Ti          core   -9.4630   16.5283   12.8350     0 0 0
Ti          core  -18.9250    1.1690   12.8350     0 0 0
Ti          core   11.3550  -19.3096   12.8350     0 0 0
Ti          core    9.4620  -14.1896   12.8350     0 0 0
Ti          core  -20.8180    6.2890   12.8350     0 0 0
Ti          core  -15.1400   11.4083   12.8350     0 0 0
Ti          core  -17.0330   16.5283   12.8350     0 0 0
Ti          core   -7.5700   21.6476   12.8350     0 0 0
Ti          core  -13.2480   16.5283   12.8350     0 0 0
Ti          core  -20.8180   -3.9503   12.8350     0 0 0
Ti          core   -3.7850  -19.3096   12.8350     0 0 0
Ti          core    0.0000   21.6476   12.8350     0 0 0
Ti          core    9.4620   16.5283   12.8350     0 0 0
Ti          core    1.8920  -24.4289   12.8350     0 0 0
Ti          core  -22.7100   -9.0703   12.8350     0 0 0
Ti          core  -15.1400   -9.0703   12.8350     0 0 0
Ti          core   11.3550   21.6476   12.8350     0 0 0
Ti          core   15.1400  -19.3096   12.8350     0 0 0
Ti          core   13.2470  -14.1896   12.8350     0 0 0
Ti          core    3.7850  -19.3096   12.8350     0 0 0
Ti          core  -17.0330   -3.9503   12.8350     0 0 0
Ti          core  -11.3550   21.6476   12.8350     0 0 0
Ti          core   15.1400   -9.0703   12.8350     0 0 0
Ti          core  -11.3550  -19.3096   12.8350     0 0 0
Ti          core  -13.2480  -14.1896   12.8350     0 0 0
Ti          core   -7.5700  -19.3096   12.8350     0 0 0
Ti          core   -9.4630  -14.1896   12.8350     0 0 0
Ti          core   15.1400   11.4083   12.8350     0 0 0
Ti          core   13.2470   16.5283   12.8350     0 0 0
Ti          core   17.0320  -14.1896   12.8350     0 0 0
Ti          core  -22.7100    1.1690   12.8350     0 0 0
Ti          core  -24.6030   -3.9503   12.8350     0 0 0
Ti          core   18.9250   -9.0703   12.8350     0 0 0
Ti          core   17.0320   -3.9503   12.8350     0 0 0
Ti          core  -18.9250   11.4083   12.8350     0 0 0
Ti          core  -18.9250   -9.0703   12.8350     0 0 0
Ti          core   18.9250    1.1690   12.8350     0 0 0
Ti          core   17.0320    6.2890   12.8350     0 0 0
Ti          core   -5.6780   16.5283   12.8350     0 0 0
Ti          core    3.7850   21.6476   12.8350     0 0 0
Ti          core   18.9250   11.4083   12.8350     0 0 0
Ti          core   17.0320   16.5283   12.8350     0 0 0
Ti          core    7.5700  -19.3096   12.8350     0 0 0
Ti          core   22.7100   -9.0703   12.8350     0 0 0
Ti          core   20.8170   -3.9503   12.8350     0 0 0
Ti          core   -3.7850   21.6476   12.8350     0 0 0
Ti          core   -1.8930  -24.4289   12.8350     0 0 0
Ti          core   22.7100    1.1690   12.8350     0 0 0
Ti          core   20.8170    6.2890   12.8350     0 0 0
Ti          core  -17.0330    6.2890   12.8350     0 0 0
Ti          core   24.6020   -3.9503   12.8350     0 0 0
Ti          core    0.0000  -19.3096   12.8350     0 0 0
Ti          core  -11.3550  -22.2099   13.6480     0 0 0
Ti          core  -17.0330  -17.0906   13.6480     0 0 0
Ti          core  -11.3550   18.7473   13.6480     0 0 0
Ti          core  -13.2480   13.6273   13.6480     0 0 0
Ti          core   -7.5700   18.7473   13.6480     0 0 0
Ti          core   -5.6780   23.8666   13.6480     0 0 0
Ti          core   11.3550   18.7473   13.6480     0 0 0
Ti          core  -13.2480  -17.0906   13.6480     0 0 0
Ti          core    0.0000  -22.2099   13.6480     0 0 0
Ti          core  -24.6030    3.3880   13.6480     0 0 0
Ti          core  -15.1400    8.5080   13.6480     0 0 0
Ti          core  -17.0330    3.3880   13.6480     0 0 0
Ti          core    3.7850   18.7473   13.6480     0 0 0
Ti          core   15.1400  -11.9706   13.6480     0 0 0
Ti          core   13.2470  -17.0906   13.6480     0 0 0
Ti          core   -1.8930  -17.0906   13.6480     0 0 0
Ti          core  -18.9250  -11.9706   13.6480     0 0 0
Ti          core  -22.7100   -1.7313   13.6480     0 0 0
Ti          core   -7.5700  -22.2099   13.6480     0 0 0
Ti          core  -22.7100    8.5080   13.6480     0 0 0
Ti          core   -3.7850  -22.2099   13.6480     0 0 0
Ti          core    1.8920   23.8666   13.6480     0 0 0
Ti          core    7.5700  -22.2099   13.6480     0 0 0
Ti          core   15.1400    8.5080   13.6480     0 0 0
Ti          core    5.6770  -17.0906   13.6480     0 0 0
Ti          core   -5.6780  -17.0906   13.6480     0 0 0
Ti          core   -9.4630  -17.0906   13.6480     0 0 0
Ti          core   15.1400   18.7473   13.6480     0 0 0
Ti          core   13.2470   13.6273   13.6480     0 0 0
Ti          core  -18.9250   -1.7313   13.6480     0 0 0
Ti          core   18.9250  -11.9706   13.6480     0 0 0
Ti          core   17.0320  -17.0906   13.6480     0 0 0
Ti          core  -20.8180   -6.8513   13.6480     0 0 0
Ti          core  -15.1400   18.7473   13.6480     0 0 0
Ti          core   18.9250   -1.7313   13.6480     0 0 0
Ti          core   17.0320   -6.8513   13.6480     0 0 0
Ti          core  -17.0330   13.6273   13.6480     0 0 0
Ti          core    0.0000   18.7473   13.6480     0 0 0
Ti          core   18.9250    8.5080   13.6480     0 0 0
Ti          core   17.0320    3.3880   13.6480     0 0 0
Ti          core  -17.0330   -6.8513   13.6480     0 0 0
Ti          core    7.5700   18.7473   13.6480     0 0 0
Ti          core   17.0320   13.6273   13.6480     0 0 0
Ti          core   -1.8930   23.8666   13.6480     0 0 0
Ti          core  -20.8180   13.6273   13.6480     0 0 0
Ti          core   22.7100   -1.7313   13.6480     0 0 0
Ti          core   20.8170   -6.8513   13.6480     0 0 0
Ti          core    5.6770   23.8666   13.6480     0 0 0
Ti          core    3.7850  -22.2099   13.6480     0 0 0
Ti          core  -18.9250    8.5080   13.6480     0 0 0
Ti          core   11.3550  -22.2099   13.6480     0 0 0
Ti          core  -20.8180    3.3880   13.6480     0 0 0
Ti          core   22.7100    8.5080   13.6480     0 0 0
Ti          core   20.8170    3.3880   13.6480     0 0 0
Ti          core    9.4620  -17.0906   13.6480     0 0 0
Ti          core    1.8920  -17.0906   13.6480     0 0 0
Ti          core  -15.1400  -11.9706   13.6480     0 0 0
Ti          core   20.8170   13.6273   13.6480     0 0 0
Ti          core   -3.7850   18.7473   13.6480     0 0 0
Ti          core   24.6020    3.3880   13.6480     0 0 0
Ti          core    3.7850  -20.7499   16.3420     0 0 0
Ti          core    0.0000  -20.7499   16.3420     0 0 0
Ti          core  -11.3550   20.2073   16.3420     0 0 0
Ti          core  -13.2480   15.0873   16.3420     0 0 0
Ti          core  -22.7100   -0.2713   16.3420     0 0 0
Ti          core   15.1400    9.9680   16.3420     0 0 0
Ti          core  -15.1400    9.9680   16.3420     0 0 0
Ti          core  -17.0330    4.8480   16.3420     0 0 0
Ti          core    7.5700   20.2073   16.3420     0 0 0
Ti          core   13.2470   15.0873   16.3420     0 0 0
Ti          core  -15.1400  -10.5106   16.3420     0 0 0
Ti          core   18.9250  -10.5106   16.3420     0 0 0
Ti          core   17.0320  -15.6306   16.3420     0 0 0
Ti          core   11.3550  -20.7499   16.3420     0 0 0
Ti          core  -11.3550  -20.7499   16.3420     0 0 0
Ti          core  -17.0330   -5.3913   16.3420     0 0 0
Ti          core   -7.5700  -20.7499   16.3420     0 0 0
Ti          core   18.9250   -0.2713   16.3420     0 0 0
Ti          core   17.0320   -5.3913   16.3420     0 0 0
Ti          core    9.4620  -15.6306   16.3420     0 0 0
Ti          core  -17.0330  -15.6306   16.3420     0 0 0
Ti          core    3.7850   20.2073   16.3420     0 0 0
Ti          core   18.9250    9.9680   16.3420     0 0 0
Ti          core   17.0320    4.8480   16.3420     0 0 0
Ti          core   -7.5700   20.2073   16.3420     0 0 0
Ti          core   -9.4630   15.0873   16.3420     0 0 0
Ti          core   -9.4630  -15.6306   16.3420     0 0 0
Ti          core   17.0320   15.0873   16.3420     0 0 0
Ti          core  -13.2480  -15.6306   16.3420     0 0 0
Ti          core  -18.9250  -10.5106   16.3420     0 0 0
Ti          core    0.0000   20.2073   16.3420     0 0 0
Ti          core   22.7100   -0.2713   16.3420     0 0 0
Ti          core   20.8170   -5.3913   16.3420     0 0 0
Ti          core    7.5700  -20.7499   16.3420     0 0 0
Ti          core   -3.7850   20.2073   16.3420     0 0 0
Ti          core  -18.9250    9.9680   16.3420     0 0 0
Ti          core   11.3550   20.2073   16.3420     0 0 0
Ti          core    9.4620   15.0873   16.3420     0 0 0
Ti          core   22.7100    9.9680   16.3420     0 0 0
Ti          core   20.8170    4.8480   16.3420     0 0 0
Ti          core  -20.8180    4.8480   16.3420     0 0 0
Ti          core  -18.9250   -0.2713   16.3420     0 0 0
Ti          core  -17.0330   15.0873   16.3420     0 0 0
Ti          core  -20.8180   -5.3913   16.3420     0 0 0
Ti          core   -3.7850  -20.7499   16.3420     0 0 0
Ti          core  -22.7100    9.9680   16.3420     0 0 0
Ti          core   15.1400  -10.5106   16.3420     0 0 0
Ti          core   13.2470  -15.6306   16.3420     0 0 0
Ti          core  -13.2480   12.2253   17.1570     0 0 0
Ti          core  -17.0330   12.2253   17.1570     0 0 0
Ti          core   -3.7850   17.3443   17.1570     0 0 0
Ti          core    0.0000   17.3443   17.1570     0 0 0
Ti          core    5.6770   22.4646   17.1570     0 0 0
Ti          core   -5.6780   22.4646   17.1570     0 0 0
Ti          core  -17.0330    1.9860   17.1570     0 0 0
Ti          core    7.5700  -23.6129   17.1570     0 0 0
Ti          core  -20.8180   -8.2533   17.1570     0 0 0
Ti          core   -3.7850  -23.6129   17.1570     0 0 0
Ti          core   11.3550   17.3443   17.1570     0 0 0
Ti          core   13.2470   12.2253   17.1570     0 0 0
Ti          core    9.4620  -18.4926   17.1570     0 0 0
Ti          core  -11.3550   17.3443   17.1570     0 0 0
Ti          core  -24.6030    1.9860   17.1570     0 0 0
Ti          core  -18.9250  -13.3736   17.1570     0 0 0
Ti          core    1.8920   22.4646   17.1570     0 0 0
Ti          core   -1.8930   22.4646   17.1570     0 0 0
Ti          core   15.1400  -13.3736   17.1570     0 0 0
Ti          core   -1.8930  -18.4926   17.1570     0 0 0
Ti          core    3.7850  -23.6129   17.1570     0 0 0
Ti          core    0.0000  -23.6129   17.1570     0 0 0
Ti          core  -22.7100    7.1050   17.1570     0 0 0
Ti          core   17.0320   -8.2533   17.1570     0 0 0
Ti          core    5.6770  -18.4926   17.1570     0 0 0
Ti          core  -20.8180    1.9860   17.1570     0 0 0
Ti          core    1.8920  -18.4926   17.1570     0 0 0
Ti          core   17.0320    1.9860   17.1570     0 0 0
Ti          core  -20.8180   12.2253   17.1570     0 0 0
Ti          core  -18.9250   -3.1343   17.1570     0 0 0
Ti          core   -9.4630   22.4646   17.1570     0 0 0
Ti          core  -17.0330   -8.2533   17.1570     0 0 0
Ti          core    7.5700   17.3443   17.1570     0 0 0
Ti          core   15.1400   17.3443   17.1570     0 0 0
Ti          core   17.0320   12.2253   17.1570     0 0 0
Ti          core   -7.5700  -23.6129   17.1570     0 0 0
Ti          core  -22.7100   -3.1343   17.1570     0 0 0
Ti          core   18.9250  -13.3736   17.1570     0 0 0
Ti          core   18.9250   -3.1343   17.1570     0 0 0
Ti          core   20.8170   -8.2533   17.1570     0 0 0
Ti          core    9.4620   22.4646   17.1570     0 0 0
Ti          core   -7.5700   17.3443   17.1570     0 0 0
Ti          core   11.3550  -13.3736   17.1570     0 0 0
Ti          core   13.2470  -18.4926   17.1570     0 0 0
Ti          core   18.9250    7.1050   17.1570     0 0 0
Ti          core   20.8170    1.9860   17.1570     0 0 0
Ti          core   -5.6780  -18.4926   17.1570     0 0 0
Ti          core  -11.3550  -13.3736   17.1570     0 0 0
Ti          core    3.7850   17.3443   17.1570     0 0 0
Ti          core   -9.4630  -18.4926   17.1570     0 0 0
Ti          core   20.8170   12.2253   17.1570     0 0 0
Ti          core  -18.9250    7.1050   17.1570     0 0 0
Ti          core   22.7100   -3.1343   17.1570     0 0 0
Ti          core  -15.1400  -13.3736   17.1570     0 0 0
Ti          core  -13.2480  -18.4926   17.1570     0 0 0
Ti          core   22.7100    7.1050   17.1570     0 0 0
Ti          core   24.6020    1.9860   17.1570     0 0 0
Ti          core  -15.1400   17.3443   17.1570     0 0 0
O           core  -24.6030   -4.2693    8.6450     0 0 0
O           core  -22.7100   -9.3896    8.6450     0 0 0
O           core  -22.7100    0.8497    8.6450     0 0 0
O           core  -20.8180   -4.2693    8.6450     0 0 0
O           core  -20.8180    5.9700    8.6450     0 0 0
O           core  -18.9250   -9.3896    8.6450     0 0 0
O           core  -17.0330  -14.5086    8.6450     0 0 0
O           core  -18.9250    0.8497    8.6450     0 0 0
O           core  -17.0330   -4.2693    8.6450     0 0 0
O           core  -18.9250   11.0890    8.6450     0 0 0
O           core  -17.0330    5.9700    8.6450     0 0 0
O           core  -17.0330   16.2093    8.6450     0 0 0
O           core  -15.1400  -19.6289    8.6450     0 0 0
O           core  -15.1400   -9.3896    8.6450     0 0 0
O           core  -13.2480  -14.5086    8.6450     0 0 0
O           core  -15.1400   11.0890    8.6450     0 0 0
O           core  -13.2480   16.2093    8.6450     0 0 0
O           core  -11.3550  -19.6289    8.6450     0 0 0
O           core   -9.4630  -14.5086    8.6450     0 0 0
O           core  -11.3550   21.3283    8.6450     0 0 0
O           core   -9.4630   16.2093    8.6450     0 0 0
O           core   -7.5700  -19.6289    8.6450     0 0 0
O           core   -7.5700   21.3283    8.6450     0 0 0
O           core   -5.6780   16.2093    8.6450     0 0 0
O           core   -3.7850  -19.6289    8.6450     0 0 0
O           core   -1.8930  -24.7479    8.6450     0 0 0
O           core   -3.7850   21.3283    8.6450     0 0 0
O           core    0.0000  -19.6289    8.6450     0 0 0
O           core    1.8920  -24.7479    8.6450     0 0 0
O           core    0.0000   21.3283    8.6450     0 0 0
O           core    3.7850  -19.6289    8.6450     0 0 0
O           core    3.7850   21.3283    8.6450     0 0 0
O           core    5.6770   16.2093    8.6450     0 0 0
O           core    7.5700  -19.6289    8.6450     0 0 0
O           core    9.4620  -14.5086    8.6450     0 0 0
O           core    7.5700   21.3283    8.6450     0 0 0
O           core    9.4620   16.2093    8.6450     0 0 0
O           core   11.3550  -19.6289    8.6450     0 0 0
O           core   13.2470  -14.5086    8.6450     0 0 0
O           core   11.3550   21.3283    8.6450     0 0 0
O           core   13.2470   16.2093    8.6450     0 0 0
O           core   15.1400  -19.6289    8.6450     0 0 0
O           core   15.1400   -9.3896    8.6450     0 0 0
O           core   17.0320  -14.5086    8.6450     0 0 0
O           core   17.0320   -4.2693    8.6450     0 0 0
O           core   15.1400   11.0890    8.6450     0 0 0
O           core   17.0320    5.9700    8.6450     0 0 0
O           core   17.0320   16.2093    8.6450     0 0 0
O           core   18.9250   -9.3896    8.6450     0 0 0
O           core   18.9250    0.8497    8.6450     0 0 0
O           core   20.8170   -4.2693    8.6450     0 0 0
O           core   18.9250   11.0890    8.6450     0 0 0
O           core   20.8170    5.9700    8.6450     0 0 0
O           core   22.7100   -9.3896    8.6450     0 0 0
O           core   22.7100    0.8497    8.6450     0 0 0
O           core   24.6020   -4.2693    8.6450     0 0 0
O           core   -1.8930   23.4826    9.3040     0 0 0
O           core    3.7850  -22.5939    9.3040     0 0 0
O           core  -24.6030    3.0040    9.3040     0 0 0
O           core    1.8920  -17.4746    9.3040     0 0 0
O           core  -17.0330    3.0040    9.3040     0 0 0
O           core  -15.1400    8.1240    9.3040     0 0 0
O           core  -22.7100    8.1240    9.3040     0 0 0
O           core    3.7850   18.3633    9.3040     0 0 0
O           core  -20.8180    3.0040    9.3040     0 0 0
O           core    1.8920   23.4826    9.3040     0 0 0
O           core    7.5700  -22.5939    9.3040     0 0 0
O           core  -17.0330   13.2433    9.3040     0 0 0
O           core    5.6770  -17.4746    9.3040     0 0 0
O           core   -7.5700   18.3633    9.3040     0 0 0
O           core  -15.1400   18.3633    9.3040     0 0 0
O           core  -18.9250    8.1240    9.3040     0 0 0
O           core   -3.7850  -22.5939    9.3040     0 0 0
O           core  -18.9250  -12.3546    9.3040     0 0 0
O           core    7.5700   18.3633    9.3040     0 0 0
O           core   -5.6780  -17.4746    9.3040     0 0 0
O           core    5.6770   23.4826    9.3040     0 0 0
O           core  -13.2480  -17.4746    9.3040     0 0 0
O           core    9.4620  -17.4746    9.3040     0 0 0
O           core  -20.8180   13.2433    9.3040     0 0 0
O           core  -17.0330  -17.4746    9.3040     0 0 0
O           core   11.3550   18.3633    9.3040     0 0 0
O           core   13.2470  -17.4746    9.3040     0 0 0
O           core   15.1400  -12.3546    9.3040     0 0 0
O           core   -3.7850   18.3633    9.3040     0 0 0
O           core  -15.1400  -12.3546    9.3040     0 0 0
O           core  -22.7100   -2.1153    9.3040     0 0 0
O           core   15.1400    8.1240    9.3040     0 0 0
O           core   -5.6780   23.4826    9.3040     0 0 0
O           core    0.0000  -22.5939    9.3040     0 0 0
O           core   13.2470   13.2433    9.3040     0 0 0
O           core   15.1400   18.3633    9.3040     0 0 0
O           core   -1.8930  -17.4746    9.3040     0 0 0
O           core   17.0320  -17.4746    9.3040     0 0 0
O           core   18.9250  -12.3546    9.3040     0 0 0
O           core  -20.8180   -7.2353    9.3040     0 0 0
O           core   17.0320   -7.2353    9.3040     0 0 0
O           core   18.9250   -2.1153    9.3040     0 0 0
O           core  -17.0330   -7.2353    9.3040     0 0 0
O           core   17.0320    3.0040    9.3040     0 0 0
O           core   18.9250    8.1240    9.3040     0 0 0
O           core  -13.2480   13.2433    9.3040     0 0 0
O           core   17.0320   13.2433    9.3040     0 0 0
O           core  -11.3550   18.3633    9.3040     0 0 0
O           core   20.8170   -7.2353    9.3040     0 0 0
O           core   22.7100   -2.1153    9.3040     0 0 0
O           core   20.8170    3.0040    9.3040     0 0 0
O           core   22.7100    8.1240    9.3040     0 0 0
O           core   -7.5700  -22.5939    9.3040     0 0 0
O           core   20.8170   13.2433    9.3040     0 0 0
O           core    0.0000   18.3633    9.3040     0 0 0
O           core  -18.9250   -2.1153    9.3040     0 0 0
O           core   -9.4630  -17.4746    9.3040     0 0 0
O           core   24.6020    3.0040    9.3040     0 0 0
O           core    5.6770   19.7573   10.0380     0 0 0
O           core  -18.9250   -5.8403   10.0380     0 0 0
O           core  -20.8180   -0.7213   10.0380     0 0 0
O           core    9.4620  -21.1999   10.0380     0 0 0
O           core   11.3550  -16.0796   10.0380     0 0 0
O           core   -9.4630   19.7573   10.0380     0 0 0
O           core  -17.0330    9.5180   10.0380     0 0 0
O           core   -1.8930   19.7573   10.0380     0 0 0
O           core  -18.9250   14.6383   10.0380     0 0 0
O           core   -5.6780  -21.1999   10.0380     0 0 0
O           core  -24.6030   -0.7213   10.0380     0 0 0
O           core  -15.1400  -16.0796   10.0380     0 0 0
O           core   11.3550   14.6383   10.0380     0 0 0
O           core    9.4620   19.7573   10.0380     0 0 0
O           core    0.0000   24.8776   10.0380     0 0 0
O           core    1.8920  -21.1999   10.0380     0 0 0
O           core   13.2470  -21.1999   10.0380     0 0 0
O           core  -17.0330  -10.9606   10.0380     0 0 0
O           core   15.1400  -16.0796   10.0380     0 0 0
O           core   13.2470  -10.9606   10.0380     0 0 0
O           core  -11.3550   14.6383   10.0380     0 0 0
O           core  -13.2480   19.7573   10.0380     0 0 0
O           core  -15.1400   14.6383   10.0380     0 0 0
O           core  -18.9250  -16.0796   10.0380     0 0 0
O           core  -20.8180  -10.9606   10.0380     0 0 0
O           core   -9.4630  -21.1999   10.0380     0 0 0
O           core   15.1400   14.6383   10.0380     0 0 0
O           core   13.2470   19.7573   10.0380     0 0 0
O           core  -22.7100    4.3990   10.0380     0 0 0
O           core   18.9250  -16.0796   10.0380     0 0 0
O           core   17.0320  -10.9606   10.0380     0 0 0
O           core  -13.2480  -21.1999   10.0380     0 0 0
O           core   -7.5700  -16.0796   10.0380     0 0 0
O           core    1.8920   19.7573   10.0380     0 0 0
O           core   18.9250   -5.8403   10.0380     0 0 0
O           core   17.0320   -0.7213   10.0380     0 0 0
O           core  -18.9250    4.3990   10.0380     0 0 0
O           core   -5.6780   19.7573   10.0380     0 0 0
O           core   18.9250    4.3990   10.0380     0 0 0
O           core   17.0320    9.5180   10.0380     0 0 0
O           core  -11.3550  -16.0796   10.0380     0 0 0
O           core    5.6770  -21.1999   10.0380     0 0 0
O           core  -13.2480  -10.9606   10.0380     0 0 0
O           core   18.9250   14.6383   10.0380     0 0 0
O           core    7.5700  -16.0796   10.0380     0 0 0
O           core   20.8170  -10.9606   10.0380     0 0 0
O           core   22.7100   -5.8403   10.0380     0 0 0
O           core   20.8170   -0.7213   10.0380     0 0 0
O           core   -1.8930  -21.1999   10.0380     0 0 0
O           core  -17.0330   -0.7213   10.0380     0 0 0
O           core   22.7100    4.3990   10.0380     0 0 0
O           core   20.8170    9.5180   10.0380     0 0 0
O           core  -20.8180    9.5180   10.0380     0 0 0
O           core  -22.7100   -5.8403   10.0380     0 0 0
O           core   24.6020   -0.7213   10.0380     0 0 0
O           core  -13.2480  -13.7966   10.9580     0 0 0
O           core   -3.7850   22.0406   10.9580     0 0 0
O           core   -9.4630   16.9213   10.9580     0 0 0
O           core   -1.8930  -24.0359   10.9580     0 0 0
O           core    9.4620   16.9213   10.9580     0 0 0
O           core  -20.8180    6.6820   10.9580     0 0 0
O           core  -17.0330    6.6820   10.9580     0 0 0
O           core  -22.7100   -8.6773   10.9580     0 0 0
O           core    0.0000  -18.9166   10.9580     0 0 0
O           core   11.3550   22.0406   10.9580     0 0 0
O           core   15.1400  -18.9166   10.9580     0 0 0
O           core   13.2470  -13.7966   10.9580     0 0 0
O           core    1.8920   16.9213   10.9580     0 0 0
O           core  -11.3550   22.0406   10.9580     0 0 0
O           core  -24.6030   -3.5573   10.9580     0 0 0
O           core   -7.5700   22.0406   10.9580     0 0 0
O           core   -5.6780  -24.0359   10.9580     0 0 0
O           core  -22.7100    1.5620   10.9580     0 0 0
O           core   15.1400   -8.6773   10.9580     0 0 0
O           core    3.7850   22.0406   10.9580     0 0 0
O           core    5.6770  -24.0359   10.9580     0 0 0
O           core   -7.5700  -18.9166   10.9580     0 0 0
O           core   -3.7850  -18.9166   10.9580     0 0 0
O           core    7.5700  -18.9166   10.9580     0 0 0
O           core   15.1400   11.8013   10.9580     0 0 0
O           core   13.2470   16.9213   10.9580     0 0 0
O           core  -20.8180  -13.7966   10.9580     0 0 0
O           core  -18.9250   -8.6773   10.9580     0 0 0
O           core  -15.1400   -8.6773   10.9580     0 0 0
O           core   17.0320  -13.7966   10.9580     0 0 0
O           core  -15.1400   11.8013   10.9580     0 0 0
O           core  -17.0330   16.9213   10.9580     0 0 0
O           core   18.9250   -8.6773   10.9580     0 0 0
O           core   17.0320   -3.5573   10.9580     0 0 0
O           core   -1.8930   16.9213   10.9580     0 0 0
O           core  -17.0330   -3.5573   10.9580     0 0 0
O           core   18.9250    1.5620   10.9580     0 0 0
O           core   17.0320    6.6820   10.9580     0 0 0
O           core    5.6770   16.9213   10.9580     0 0 0
O           core    0.0000   22.0406   10.9580     0 0 0
O           core   18.9250   11.8013   10.9580     0 0 0
O           core   17.0320   16.9213   10.9580     0 0 0
O           core  -18.9250   11.8013   10.9580     0 0 0
O           core    1.8920  -24.0359   10.9580     0 0 0
O           core    7.5700   22.0406   10.9580     0 0 0
O           core   20.8170  -13.7966   10.9580     0 0 0
O           core  -20.8180   -3.5573   10.9580     0 0 0
O           core  -18.9250    1.5620   10.9580     0 0 0
O           core   22.7100   -8.6773   10.9580     0 0 0
O           core   20.8170   -3.5573   10.9580     0 0 0
O           core   11.3550  -18.9166   10.9580     0 0 0
O           core    3.7850  -18.9166   10.9580     0 0 0
O           core   22.7100    1.5620   10.9580     0 0 0
O           core   20.8170    6.6820   10.9580     0 0 0
O           core  -15.1400  -18.9166   10.9580     0 0 0
O           core   -5.6780   16.9213   10.9580     0 0 0
O           core  -17.0330  -13.7966   10.9580     0 0 0
O           core  -11.3550  -18.9166   10.9580     0 0 0
O           core   24.6020   -3.5573   10.9580     0 0 0
O           core  -13.2480   16.9213   10.9580     0 0 0
O           core  -18.9250    9.5860   12.0520     0 0 0
O           core  -20.8180    4.4660   12.0520     0 0 0
O           core  -15.1400   19.8253   12.0520     0 0 0
O           core   15.1400    9.5860   12.0520     0 0 0
O           core  -11.3550   19.8253   12.0520     0 0 0
O           core  -13.2480   14.7053   12.0520     0 0 0
O           core  -17.0330   14.7053   12.0520     0 0 0
O           core    7.5700   19.8253   12.0520     0 0 0
O           core   15.1400   19.8253   12.0520     0 0 0
O           core   13.2470   14.7053   12.0520     0 0 0
O           core  -18.9250   -0.6533   12.0520     0 0 0
O           core   11.3550  -21.1319   12.0520     0 0 0
O           core   18.9250  -10.8926   12.0520     0 0 0
O           core   17.0320  -16.0126   12.0520     0 0 0
O           core    9.4620  -16.0126   12.0520     0 0 0
O           core  -20.8180   -5.7733   12.0520     0 0 0
O           core  -18.9250  -10.8926   12.0520     0 0 0
O           core   18.9250   -0.6533   12.0520     0 0 0
O           core   17.0320   -5.7733   12.0520     0 0 0
O           core  -15.1400    9.5860   12.0520     0 0 0
O           core  -17.0330    4.4660   12.0520     0 0 0
O           core   -7.5700  -21.1319   12.0520     0 0 0
O           core    3.7850   19.8253   12.0520     0 0 0
O           core   18.9250    9.5860   12.0520     0 0 0
O           core   17.0320    4.4660   12.0520     0 0 0
O           core  -15.1400  -10.8926   12.0520     0 0 0
O           core  -11.3550  -21.1319   12.0520     0 0 0
O           core   -7.5700   19.8253   12.0520     0 0 0
O           core   -9.4630   14.7053   12.0520     0 0 0
O           core   17.0320   14.7053   12.0520     0 0 0
O           core   -9.4630  -16.0126   12.0520     0 0 0
O           core    0.0000   19.8253   12.0520     0 0 0
O           core    7.5700  -21.1319   12.0520     0 0 0
O           core  -17.0330   -5.7733   12.0520     0 0 0
O           core   22.7100   -0.6533   12.0520     0 0 0
O           core   20.8170   -5.7733   12.0520     0 0 0
O           core   -3.7850   19.8253   12.0520     0 0 0
O           core   11.3550   19.8253   12.0520     0 0 0
O           core    9.4620   14.7053   12.0520     0 0 0
O           core   22.7100    9.5860   12.0520     0 0 0
O           core   20.8170    4.4660   12.0520     0 0 0
O           core  -13.2480  -16.0126   12.0520     0 0 0
O           core  -17.0330  -16.0126   12.0520     0 0 0
O           core   -3.7850  -21.1319   12.0520     0 0 0
O           core  -22.7100   -0.6533   12.0520     0 0 0
O           core  -22.7100    9.5860   12.0520     0 0 0
O           core   15.1400  -10.8926   12.0520     0 0 0
O           core   13.2470  -16.0126   12.0520     0 0 0
O           core    3.7850  -21.1319   12.0520     0 0 0
O           core    0.0000  -21.1319   12.0520     0 0 0
O           core   -3.7850   16.8873   12.9680     0 0 0
O           core  -18.9250    6.6480   12.9680     0 0 0
O           core  -20.8180   -8.7103   12.9680     0 0 0
O           core    5.6770   22.0076   12.9680     0 0 0
O           core  -13.2480  -18.9496   12.9680     0 0 0
O           core  -11.3550  -13.8306   12.9680     0 0 0
O           core   -5.6780  -18.9496   12.9680     0 0 0
O           core    3.7850   16.8873   12.9680     0 0 0
O           core    9.4620  -18.9496   12.9680     0 0 0
O           core   13.2470   11.7683   12.9680     0 0 0
O           core   15.1400   16.8873   12.9680     0 0 0
O           core   11.3550  -13.8306   12.9680     0 0 0
O           core  -20.8180   11.7683   12.9680     0 0 0
O           core  -18.9250   -3.5913   12.9680     0 0 0
O           core   -5.6780   22.0076   12.9680     0 0 0
O           core   18.9250  -13.8306   12.9680     0 0 0
O           core    1.8920   22.0076   12.9680     0 0 0
O           core    0.0000  -24.0699   12.9680     0 0 0
O           core  -24.6030    1.5290   12.9680     0 0 0
O           core  -17.0330   11.7683   12.9680     0 0 0
O           core   -1.8930   22.0076   12.9680     0 0 0
O           core   -9.4630  -18.9496   12.9680     0 0 0
O           core   17.0320   -8.7103   12.9680     0 0 0
O           core   18.9250   -3.5913   12.9680     0 0 0
O           core    5.6770  -18.9496   12.9680     0 0 0
O           core    3.7850  -24.0699   12.9680     0 0 0
O           core   -1.8930  -18.9496   12.9680     0 0 0
O           core  -15.1400   16.8873   12.9680     0 0 0
O           core   17.0320    1.5290   12.9680     0 0 0
O           core   18.9250    6.6480   12.9680     0 0 0
O           core  -18.9250  -13.8306   12.9680     0 0 0
O           core  -15.1400  -13.8306   12.9680     0 0 0
O           core    1.8920  -18.9496   12.9680     0 0 0
O           core  -17.0330    1.5290   12.9680     0 0 0
O           core   11.3550   16.8873   12.9680     0 0 0
O           core   17.0320   11.7683   12.9680     0 0 0
O           core   -7.5700   16.8873   12.9680     0 0 0
O           core  -17.0330   -8.7103   12.9680     0 0 0
O           core    9.4620   22.0076   12.9680     0 0 0
O           core   20.8170   -8.7103   12.9680     0 0 0
O           core   22.7100   -3.5913   12.9680     0 0 0
O           core   13.2470  -18.9496   12.9680     0 0 0
O           core   15.1400  -13.8306   12.9680     0 0 0
O           core  -13.2480   11.7683   12.9680     0 0 0
O           core  -11.3550   16.8873   12.9680     0 0 0
O           core   20.8170    1.5290   12.9680     0 0 0
O           core   22.7100    6.6480   12.9680     0 0 0
O           core  -22.7100    6.6480   12.9680     0 0 0
O           core   -9.4630   22.0076   12.9680     0 0 0
O           core  -22.7100   -3.5913   12.9680     0 0 0
O           core    7.5700   16.8873   12.9680     0 0 0
O           core   20.8170   11.7683   12.9680     0 0 0
O           core   -3.7850  -24.0699   12.9680     0 0 0
O           core  -20.8180    1.5290   12.9680     0 0 0
O           core   24.6020    1.5290   12.9680     0 0 0
O           core   13.2470   18.3873   13.5150     0 0 0
O           core    7.5700  -17.4496   13.5150     0 0 0
O           core  -20.8180  -12.3306   13.5150     0 0 0
O           core  -24.6030   -2.0913   13.5150     0 0 0
O           core  -22.7100    3.0290   13.5150     0 0 0
O           core  -18.9250   13.2683   13.5150     0 0 0
O           core   17.0320  -12.3306   13.5150     0 0 0
O           core   -3.7850  -17.4496   13.5150     0 0 0
O           core   -5.6780   18.3873   13.5150     0 0 0
O           core   18.9250   -7.2103   13.5150     0 0 0
O           core   17.0320   -2.0913   13.5150     0 0 0
O           core   -7.5700  -17.4496   13.5150     0 0 0
O           core   11.3550   13.2683   13.5150     0 0 0
O           core    9.4620   18.3873   13.5150     0 0 0
O           core  -22.7100   -7.2103   13.5150     0 0 0
O           core  -18.9250   -7.2103   13.5150     0 0 0
O           core  -20.8180   -2.0913   13.5150     0 0 0
O           core   18.9250    3.0290   13.5150     0 0 0
O           core   17.0320    8.1480   13.5150     0 0 0
O           core  -18.9250    3.0290   13.5150     0 0 0
O           core  -11.3550   13.2683   13.5150     0 0 0
O           core  -13.2480   18.3873   13.5150     0 0 0
O           core  -11.3550  -17.4496   13.5150     0 0 0
O           core   -3.7850   23.5076   13.5150     0 0 0
O           core   -1.8930   18.3873   13.5150     0 0 0
O           core   18.9250   13.2683   13.5150     0 0 0
O           core   15.1400  -17.4496   13.5150     0 0 0
O           core   13.2470  -12.3306   13.5150     0 0 0
O           core    5.6770   18.3873   13.5150     0 0 0
O           core   -1.8930  -22.5699   13.5150     0 0 0
O           core   -9.4630   18.3873   13.5150     0 0 0
O           core   20.8170  -12.3306   13.5150     0 0 0
O           core  -13.2480  -12.3306   13.5150     0 0 0
O           core  -15.1400  -17.4496   13.5150     0 0 0
O           core  -17.0330  -12.3306   13.5150     0 0 0
O           core   22.7100   -7.2103   13.5150     0 0 0
O           core   20.8170   -2.0913   13.5150     0 0 0
O           core    1.8920   18.3873   13.5150     0 0 0
O           core  -15.1400   13.2683   13.5150     0 0 0
O           core    0.0000  -17.4496   13.5150     0 0 0
O           core    7.5700   23.5076   13.5150     0 0 0
O           core    0.0000   23.5076   13.5150     0 0 0
O           core   22.7100    3.0290   13.5150     0 0 0
O           core   20.8170    8.1480   13.5150     0 0 0
O           core    9.4620  -22.5699   13.5150     0 0 0
O           core  -17.0330    8.1480   13.5150     0 0 0
O           core   11.3550  -17.4496   13.5150     0 0 0
O           core    1.8920  -22.5699   13.5150     0 0 0
O           core    3.7850   23.5076   13.5150     0 0 0
O           core  -17.0330   -2.0913   13.5150     0 0 0
O           core    5.6770  -22.5699   13.5150     0 0 0
O           core   24.6020   -2.0913   13.5150     0 0 0
O           core   -7.5700   23.5076   13.5150     0 0 0
O           core  -20.8180    8.1480   13.5150     0 0 0
O           core   -9.4630  -22.5699   13.5150     0 0 0
O           core   -5.6780  -22.5699   13.5150     0 0 0
O           core    3.7850  -17.4496   13.5150     0 0 0
O           core   15.1400   13.2683   13.5150     0 0 0
O           core    9.4620   15.4503   14.4320     0 0 0
O           core   -7.5700   20.5703   14.4320     0 0 0
O           core    7.5700   20.5703   14.4320     0 0 0
O           core   -9.4630   15.4503   14.4320     0 0 0
O           core  -22.7100  -10.1476   14.4320     0 0 0
O           core   18.9250    0.0917   14.4320     0 0 0
O           core   17.0320   -5.0283   14.4320     0 0 0
O           core  -11.3550  -20.3869   14.4320     0 0 0
O           core  -18.9250   10.3310   14.4320     0 0 0
O           core   -7.5700  -20.3869   14.4320     0 0 0
O           core    7.5700  -20.3869   14.4320     0 0 0
O           core   15.1400  -10.1476   14.4320     0 0 0
O           core   13.2470  -15.2676   14.4320     0 0 0
O           core   18.9250   10.3310   14.4320     0 0 0
O           core   17.0320    5.2110   14.4320     0 0 0
O           core  -15.1400   10.3310   14.4320     0 0 0
O           core  -17.0330    5.2110   14.4320     0 0 0
O           core   11.3550  -20.3869   14.4320     0 0 0
O           core  -13.2480  -15.2676   14.4320     0 0 0
O           core  -17.0330   15.4503   14.4320     0 0 0
O           core    9.4620  -15.2676   14.4320     0 0 0
O           core   17.0320   15.4503   14.4320     0 0 0
O           core    0.0000  -20.3869   14.4320     0 0 0
O           core   -9.4630  -15.2676   14.4320     0 0 0
O           core  -20.8180    5.2110   14.4320     0 0 0
O           core   -3.7850  -20.3869   14.4320     0 0 0
O           core  -22.7100    0.0917   14.4320     0 0 0
O           core   22.7100  -10.1476   14.4320     0 0 0
O           core    0.0000   20.5703   14.4320     0 0 0
O           core   22.7100    0.0917   14.4320     0 0 0
O           core   20.8170   -5.0283   14.4320     0 0 0
O           core   15.1400   10.3310   14.4320     0 0 0
O           core  -18.9250  -10.1476   14.4320     0 0 0
O           core  -11.3550   20.5703   14.4320     0 0 0
O           core  -13.2480   15.4503   14.4320     0 0 0
O           core  -15.1400  -10.1476   14.4320     0 0 0
O           core   22.7100   10.3310   14.4320     0 0 0
O           core   20.8170    5.2110   14.4320     0 0 0
O           core  -17.0330  -15.2676   14.4320     0 0 0
O           core  -18.9250    0.0917   14.4320     0 0 0
O           core   13.2470   15.4503   14.4320     0 0 0
O           core  -20.8180   -5.0283   14.4320     0 0 0
O           core  -22.7100   10.3310   14.4320     0 0 0
O           core  -17.0330   -5.0283   14.4320     0 0 0
O           core    3.7850   20.5703   14.4320     0 0 0
O           core    3.7850  -20.3869   14.4320     0 0 0
O           core   18.9250  -10.1476   14.4320     0 0 0
O           core   17.0320  -15.2676   14.4320     0 0 0
O           core   -3.7850   20.5703   14.4320     0 0 0
O           core   11.3550   20.5703   14.4320     0 0 0
O           core  -22.7100    8.1150   15.5260     0 0 0
O           core   18.9250   -2.1243   15.5260     0 0 0
O           core   17.0320   -7.2433   15.5260     0 0 0
O           core    5.6770   23.4746   15.5260     0 0 0
O           core    5.6770  -17.4826   15.5260     0 0 0
O           core   15.1400  -12.3636   15.5260     0 0 0
O           core   13.2470  -17.4826   15.5260     0 0 0
O           core   -1.8930  -17.4826   15.5260     0 0 0
O           core   -5.6780  -17.4826   15.5260     0 0 0
O           core    0.0000   18.3543   15.5260     0 0 0
O           core    9.4620  -17.4826   15.5260     0 0 0
O           core   18.9250    8.1150   15.5260     0 0 0
O           core   17.0320    2.9960   15.5260     0 0 0
O           core  -15.1400   18.3543   15.5260     0 0 0
O           core  -13.2480  -17.4826   15.5260     0 0 0
O           core   -7.5700   18.3543   15.5260     0 0 0
O           core  -17.0330   13.2353   15.5260     0 0 0
O           core   -7.5700  -22.6029   15.5260     0 0 0
O           core  -24.6030    2.9960   15.5260     0 0 0
O           core   17.0320   13.2353   15.5260     0 0 0
O           core  -15.1400  -12.3636   15.5260     0 0 0
O           core   -3.7850   18.3543   15.5260     0 0 0
O           core  -17.0330  -17.4826   15.5260     0 0 0
O           core  -18.9250  -12.3636   15.5260     0 0 0
O           core   -1.8930   23.4746   15.5260     0 0 0
O           core   15.1400    8.1150   15.5260     0 0 0
O           core  -22.7100   -2.1243   15.5260     0 0 0
O           core  -18.9250    8.1150   15.5260     0 0 0
O           core   22.7100   -2.1243   15.5260     0 0 0
O           core   20.8170   -7.2433   15.5260     0 0 0
O           core    3.7850  -22.6029   15.5260     0 0 0
O           core   -9.4630  -17.4826   15.5260     0 0 0
O           core    3.7850   18.3543   15.5260     0 0 0
O           core  -20.8180   13.2353   15.5260     0 0 0
O           core  -11.3550   18.3543   15.5260     0 0 0
O           core   15.1400   18.3543   15.5260     0 0 0
O           core   13.2470   13.2353   15.5260     0 0 0
O           core  -13.2480   13.2353   15.5260     0 0 0
O           core   22.7100    8.1150   15.5260     0 0 0
O           core   20.8170    2.9960   15.5260     0 0 0
O           core  -17.0330   -7.2433   15.5260     0 0 0
O           core    1.8920  -17.4826   15.5260     0 0 0
O           core  -20.8180    2.9960   15.5260     0 0 0
O           core   -5.6780   23.4746   15.5260     0 0 0
O           core  -18.9250   -2.1243   15.5260     0 0 0
O           core    7.5700   18.3543   15.5260     0 0 0
O           core   11.3550   18.3543   15.5260     0 0 0
O           core   18.9250  -12.3636   15.5260     0 0 0
O           core   20.8170   13.2353   15.5260     0 0 0
O           core   17.0320  -17.4826   15.5260     0 0 0
O           core   -3.7850  -22.6029   15.5260     0 0 0
O           core  -20.8180   -7.2433   15.5260     0 0 0
O           core    1.8920   23.4746   15.5260     0 0 0
O           core    0.0000  -22.6029   15.5260     0 0 0
O           core  -15.1400    8.1150   15.5260     0 0 0
O           core   24.6020    2.9960   15.5260     0 0 0
O           core    7.5700  -22.6029   15.5260     0 0 0
O           core  -17.0330    2.9960   15.5260     0 0 0
O           core    1.8920   20.6373   16.4460     0 0 0
O           core   17.0320   10.3980   16.4460     0 0 0
O           core   18.9250    5.2780   16.4460     0 0 0
O           core  -18.9250  -15.2006   16.4460     0 0 0
O           core  -20.8180    0.1587   16.4460     0 0 0
O           core   -9.4630   20.6373   16.4460     0 0 0
O           core   -7.5700   15.5173   16.4460     0 0 0
O           core  -18.9250   -4.9613   16.4460     0 0 0
O           core  -22.7100    5.2780   16.4460     0 0 0
O           core  -17.0330   10.3980   16.4460     0 0 0
O           core  -13.2480   20.6373   16.4460     0 0 0
O           core  -11.3550   15.5173   16.4460     0 0 0
O           core   18.9250   15.5173   16.4460     0 0 0
O           core  -13.2480  -20.3199   16.4460     0 0 0
O           core   -1.8930   20.6373   16.4460     0 0 0
O           core    5.6770   20.6373   16.4460     0 0 0
O           core    7.5700   15.5173   16.4460     0 0 0
O           core    5.6770  -20.3199   16.4460     0 0 0
O           core   20.8170  -10.0806   16.4460     0 0 0
O           core  -24.6030    0.1587   16.4460     0 0 0
O           core  -17.0330  -10.0806   16.4460     0 0 0
O           core   -5.6780   20.6373   16.4460     0 0 0
O           core   20.8170    0.1587   16.4460     0 0 0
O           core   22.7100   -4.9613   16.4460     0 0 0
O           core   13.2470   20.6373   16.4460     0 0 0
O           core   15.1400   15.5173   16.4460     0 0 0
O           core    9.4620   20.6373   16.4460     0 0 0
O           core   11.3550   15.5173   16.4460     0 0 0
O           core  -15.1400   15.5173   16.4460     0 0 0
O           core  -15.1400  -15.2006   16.4460     0 0 0
O           core   20.8170   10.3980   16.4460     0 0 0
O           core   22.7100    5.2780   16.4460     0 0 0
O           core  -11.3550  -15.2006   16.4460     0 0 0
O           core    9.4620  -20.3199   16.4460     0 0 0
O           core   -5.6780  -20.3199   16.4460     0 0 0
O           core   17.0320  -10.0806   16.4460     0 0 0
O           core   18.9250  -15.2006   16.4460     0 0 0
O           core  -22.7100   -4.9613   16.4460     0 0 0
O           core  -20.8180  -10.0806   16.4460     0 0 0
O           core  -20.8180   10.3980   16.4460     0 0 0
O           core  -18.9250   15.5173   16.4460     0 0 0
O           core   11.3550  -15.2006   16.4460     0 0 0
O           core   13.2470  -20.3199   16.4460     0 0 0
O           core  -18.9250    5.2780   16.4460     0 0 0
O           core   15.1400  -15.2006   16.4460     0 0 0
O           core    1.8920  -20.3199   16.4460     0 0 0
O           core   24.6020    0.1587   16.4460     0 0 0
O           core   17.0320    0.1587   16.4460     0 0 0
O           core   18.9250   -4.9613   16.4460     0 0 0
O           core  -17.0330    0.1587   16.4460     0 0 0
O           core   -9.4630  -20.3199   16.4460     0 0 0
O           core   -1.8930  -20.3199   16.4460     0 0 0
O           core    3.7850   22.0316   17.1800     0 0 0
O           core  -13.2480   16.9123   17.1800     0 0 0
O           core   18.9250    1.5530   17.1800     0 0 0
O           core   17.0320    6.6730   17.1800     0 0 0
O           core   -7.5700  -18.9256   17.1800     0 0 0
O           core    5.6770  -24.0449   17.1800     0 0 0
O           core    5.6770   16.9123   17.1800     0 0 0
O           core  -18.9250   -8.6863   17.1800     0 0 0
O           core   -3.7850  -18.9256   17.1800     0 0 0
O           core   -9.4630   16.9123   17.1800     0 0 0
O           core    7.5700  -18.9256   17.1800     0 0 0
O           core   18.9250   11.7923   17.1800     0 0 0
O           core   17.0320   16.9123   17.1800     0 0 0
O           core  -18.9250   11.7923   17.1800     0 0 0
O           core   -3.7850   22.0316   17.1800     0 0 0
O           core    0.0000   22.0316   17.1800     0 0 0
O           core  -20.8180   -3.5663   17.1800     0 0 0
O           core  -22.7100   -8.6863   17.1800     0 0 0
O           core    9.4620   16.9123   17.1800     0 0 0
O           core   20.8170  -13.8056   17.1800     0 0 0
O           core   -1.8930  -24.0449   17.1800     0 0 0
O           core   15.1400   11.7923   17.1800     0 0 0
O           core   13.2470   16.9123   17.1800     0 0 0
O           core  -17.0330    6.6730   17.1800     0 0 0
O           core    7.5700   22.0316   17.1800     0 0 0
O           core   22.7100   -8.6863   17.1800     0 0 0
O           core   20.8170   -3.5663   17.1800     0 0 0
O           core    1.8920  -24.0449   17.1800     0 0 0
O           core  -24.6030   -3.5663   17.1800     0 0 0
O           core  -18.9250    1.5530   17.1800     0 0 0
O           core  -20.8180    6.6730   17.1800     0 0 0
O           core  -22.7100    1.5530   17.1800     0 0 0
O           core  -15.1400   -8.6863   17.1800     0 0 0
O           core   11.3550  -18.9256   17.1800     0 0 0
O           core  -15.1400   11.7923   17.1800     0 0 0
O           core  -17.0330   16.9123   17.1800     0 0 0
O           core   11.3550   22.0316   17.1800     0 0 0
O           core    3.7850  -18.9256   17.1800     0 0 0
O           core   17.0320  -13.8056   17.1800     0 0 0
O           core   22.7100    1.5530   17.1800     0 0 0
O           core   20.8170    6.6730   17.1800     0 0 0
O           core  -17.0330   -3.5663   17.1800     0 0 0
O           core    0.0000  -18.9256   17.1800     0 0 0
O           core   15.1400  -18.9256   17.1800     0 0 0
O           core   13.2470  -13.8056   17.1800     0 0 0
O           core    1.8920   16.9123   17.1800     0 0 0
O           core  -20.8180  -13.8056   17.1800     0 0 0
O           core  -11.3550   22.0316   17.1800     0 0 0
O           core  -15.1400  -18.9256   17.1800     0 0 0
O           core  -11.3550  -18.9256   17.1800     0 0 0
O           core   -5.6780   16.9123   17.1800     0 0 0
O           core  -13.2480  -13.8056   17.1800     0 0 0
O           core   18.9250   -8.6863   17.1800     0 0 0
O           core   17.0320   -3.5663   17.1800     0 0 0
O           core   -7.5700   22.0316   17.1800     0 0 0
O           core   24.6020   -3.5663   17.1800     0 0 0
O           core   -1.8930   16.9123   17.1800     0 0 0
O           core   15.1400   -8.6863   17.1800     0 0 0
O           core  -17.0330  -13.8056   17.1800     0 0 0
O           core   -5.6780  -24.0449   17.1800     0 0 0
O           core   15.1400    8.8270   17.8390     0 0 0
O           core   -5.6780  -16.7716   17.8390     0 0 0
O           core  -17.0330   -6.5323   17.8390     0 0 0
O           core  -18.9250    8.8270   17.8390     0 0 0
O           core    5.6770   24.1856   17.8390     0 0 0
O           core  -20.8180    3.7070   17.8390     0 0 0
O           core   11.3550   19.0663   17.8390     0 0 0
O           core    3.7850   19.0663   17.8390     0 0 0
O           core   11.3550  -21.8909   17.8390     0 0 0
O           core    0.0000   19.0663   17.8390     0 0 0
O           core   17.0320   13.9463   17.8390     0 0 0
O           core    9.4620  -16.7716   17.8390     0 0 0
O           core   15.1400   19.0663   17.8390     0 0 0
O           core   13.2470   13.9463   17.8390     0 0 0
O           core   -7.5700  -21.8909   17.8390     0 0 0
O           core  -11.3550   19.0663   17.8390     0 0 0
O           core   -5.6780   24.1856   17.8390     0 0 0
O           core  -13.2480   13.9463   17.8390     0 0 0
O           core  -18.9250   -1.4123   17.8390     0 0 0
O           core   22.7100   -1.4123   17.8390     0 0 0
O           core   20.8170   -6.5323   17.8390     0 0 0
O           core  -20.8180   -6.5323   17.8390     0 0 0
O           core    0.0000  -21.8909   17.8390     0 0 0
O           core   15.1400  -11.6516   17.8390     0 0 0
O           core   13.2470  -16.7716   17.8390     0 0 0
O           core  -24.6030    3.7070   17.8390     0 0 0
O           core    1.8920   24.1856   17.8390     0 0 0
O           core  -22.7100   -1.4123   17.8390     0 0 0
O           core   18.9250  -11.6516   17.8390     0 0 0
O           core   17.0320  -16.7716   17.8390     0 0 0
O           core  -15.1400   19.0663   17.8390     0 0 0
O           core   -9.4630  -16.7716   17.8390     0 0 0
O           core  -17.0330   13.9463   17.8390     0 0 0
O           core   -1.8930   24.1856   17.8390     0 0 0
O           core    7.5700  -21.8909   17.8390     0 0 0
O           core  -18.9250  -11.6516   17.8390     0 0 0
O           core   22.7100    8.8270   17.8390     0 0 0
O           core   20.8170    3.7070   17.8390     0 0 0
O           core   -3.7850  -21.8909   17.8390     0 0 0
O           core  -11.3550  -21.8909   17.8390     0 0 0
O           core    3.7850  -21.8909   17.8390     0 0 0
O           core  -15.1400  -11.6516   17.8390     0 0 0
O           core   18.9250   -1.4123   17.8390     0 0 0
O           core   17.0320   -6.5323   17.8390     0 0 0
O           core    7.5700   19.0663   17.8390     0 0 0
O           core    5.6770  -16.7716   17.8390     0 0 0
O           core  -17.0330  -16.7716   17.8390     0 0 0
O           core   -3.7850   19.0663   17.8390     0 0 0
O           core  -22.7100    8.8270   17.8390     0 0 0
O           core  -15.1400    8.8270   17.8390     0 0 0
O           core  -17.0330    3.7070   17.8390     0 0 0
O           core   -7.5700   19.0663   17.8390     0 0 0
O           core   18.9250    8.8270   17.8390     0 0 0
O           core   17.0320    3.7070   17.8390     0 0 0
O           core   24.6020    3.7070   17.8390     0 0 0
O           core  -13.2480  -16.7716   17.8390     0 0 0

 switch_optimiser bfgs cycle 20

 species
 Ti core 2.196
 O core  -1.098

 buck
 Ti core O core   16957.53     0.194     12.59 0 10
 Ti core Ti core  31120.2      0.154      5.25 0 10
 O core O core    11782.76     0.234     30.22 0 10

 dump every TiO2_2DISKS_stoich_2.5nm.backup
 output arc TiO2_2DISKS_stoich_2.0nm.arc

 print 1
