# Supplementary material for: An unconstrained approach to systematic structural and energetic screening of materials interfaces
Source: Nat Commun. 2022 Oct 20;13:6236. doi: 10.1038/s41467-022-33414-6 (PMC9585034; doi:10.1038/s41467-022-33414-6)
Supplement: Supplementary file 5 — Supplementary Data 1 [file 41467_2022_33414_MOESM5_ESM.zip › Disk_Interface_Model_preparation_code/example1/point1/INPUT/001.xyz]

18
Ti02 001
Ti	1.8455	1.8890	3.6501
Ti	1.8455	0.0000	6.0388
Ti	0.0000	1.8890	1.2087
Ti	3.6911	0.0000	-1.1889
Ti	1.8455	0.0000	-3.6303
Ti	1.8455	1.8890	-6.0190
O	0.0000	0.0000	6.4871
O	1.8455	1.8890	5.6472
O	1.8455	0.0000	4.0559
O	3.6911	1.8890	3.2261
O	1.8455	1.8890	1.6318
O	3.6911	0.0000	0.8005
O	3.6911	1.8890	-0.7807
O	1.8455	3.7779	-1.6120
O	3.6911	0.0000	-3.2063
O	1.8455	1.8890	-4.0361
O	1.8455	0.0000	-5.6274
O	0.0000	1.8890	-6.4673
