# Supplementary material for: An unconstrained approach to systematic structural and energetic screening of materials interfaces
Source: Nat Commun. 2022 Oct 20;13:6236. doi: 10.1038/s41467-022-33414-6 (PMC9585034; doi:10.1038/s41467-022-33414-6)
Supplement: Supplementary file 5 — Supplementary Data 1 [file 41467_2022_33414_MOESM5_ESM.zip › Disk_Interface_Model_preparation_code/example1/point1/INPUT/101.xyz]

36
TiO2 101
Ti	0.00000	7.10500	3.95700
Ti	1.89200	1.98600	3.95700
Ti	3.78500	9.96800	3.14200
Ti	1.89200	4.84800	3.14200
Ti	3.78500	8.50800	0.44800
Ti	1.89200	3.38800	0.44800
Ti	3.78500	1.16900	-0.36500
Ti	1.89200	6.28900	-0.36500
Ti	3.78500	9.94900	-3.05800
Ti	1.89200	4.82900	-3.05800
Ti	3.78500	2.57200	-3.87300
Ti	1.89200	7.69100	-3.87300
O	3.78500	8.82700	4.63900
O	1.89200	3.70700	4.63900
O	3.78500	1.55300	3.98000
O	1.89200	6.67300	3.98000
O	1.89200	10.39800	3.24600
O	3.78500	5.27800	3.24600
O	3.78500	8.11500	2.32600
O	1.89200	2.99600	2.32600
O	3.78500	10.33100	1.23200
O	1.89200	5.21100	1.23200
O	3.78500	3.02900	0.31500
O	1.89200	8.14800	0.31500
O	1.89200	1.52900	-0.23200
O	3.78500	6.64800	-0.23200
O	3.78500	9.58600	-1.14800
O	1.89200	4.46600	-1.14800
O	3.78500	1.56200	-2.24200
O	1.89200	6.68200	-2.24200
O	3.78500	4.39900	-3.16200
O	1.89200	9.51800	-3.16200
O	1.89200	3.00400	-3.89600
O	3.78500	8.12400	-3.89600
O	0.00000	11.08900	-4.55500
O	1.89200	5.97000	-4.55500
