# Supplementary material for: An unconstrained approach to systematic structural and energetic screening of materials interfaces
Source: Nat Commun. 2022 Oct 20;13:6236. doi: 10.1038/s41467-022-33414-6 (PMC9585034; doi:10.1038/s41467-022-33414-6)
Supplement: Supplementary file 5 — Supplementary Data 1 [file 41467_2022_33414_MOESM5_ESM.zip › Disk_Interface_Model_preparation_code/example1/point1/rotate.f90]

        program rotation
        implicit none
        
        integer :: nat_1                          ! NUMBER OF ATOMS IN THE SYSTEM
        integer :: nat_2                        ! NUMBER OF ATOMS IN THE SYSTEM
        integer :: n_Ti_1, n_O_1                  ! NUMBER OF Ti and O ATOMS
        integer :: n_Ti_2, n_O_2                  ! NUMBER OF Ti and O ATOMS
        integer :: i, j, k                        ! COUNTER
        integer :: temp_nat_1, counter_1          ! TEMPORARY VARIABLE
        integer :: temp_nat_2, counter_2          ! TEMPORARY VARIABLE
        integer :: counter_disk_1                 ! TEMPORARY VARIABLE
        integer :: counter_disk_2                 ! TEMPORARY VARIABLE
        integer :: na, nb                         ! REPLICAS BY PBC
        integer :: nat_disk_1, nat_disk_2         ! REPLICAS BY PBC
        integer :: error                          ! ERROR VARIABLE TO STOP PROGRAM
        integer :: num_symb                       ! NUMBER OF DIFFERENT ATOMS 
        integer :: counter                        ! TEMPORARY VARIABLE
        integer :: pos, min                       ! TEMPORARY VARIABLE

        real(8), allocatable, dimension(:,:) :: xyz_1          !! xyz coordinates
        real(8), allocatable, dimension(:,:) :: xy_1           !! 2D xy coordinates
        real(8), allocatable, dimension(:,:) :: xy_rot_1       !! 2D rotated coordinates
        real(8), allocatable, dimension(:,:) :: xyz_new_1       !! 3D temporary vector

        real(8), allocatable, dimension(:,:) :: xyz_2          !! xyz coordinates
        real(8), allocatable, dimension(:,:) :: xy_2          !! 2D xy coordinates
        real(8), allocatable, dimension(:,:) :: xy_rot_2       !! 2D rotated coordinates
        real(8), allocatable, dimension(:,:) :: xyz_new_2       !! 3D temporary vector
        real(8), allocatable, dimension(:,:) :: xyz_disk_1       !! 3D disk vector
        real(8), allocatable, dimension(:,:) :: xyz_disk_2       !! 3D disk vector
        real(8), allocatable, dimension(:,:) :: appo_xyz         !! 3D temporary vector
        real(8), allocatable, dimension(:) :: dist_thre      !! threshold distance
        real(8), dimension(2,2) :: rot                       !! 2D rotational matrix

        real(8), dimension(1,2) :: a1
        real(8), dimension(1,2) :: b1
        real(8), dimension(1,2) :: a2
        real(8), dimension(1,2) :: b2
        real(8), dimension(2,2) :: ref_rot

        integer, dimension(3) :: max_1
        integer, dimension(3) :: max_2
        integer, dimension(3) :: min_1
        integer, dimension(3) :: min_2
        integer, allocatable, dimension(:) :: counter_ref
        integer, allocatable, dimension(:) :: connections
        integer, allocatable, dimension(:,:) :: connections_disk_1

        real(8), dimension(2) :: center

        character(len=80) :: title, atoms
        character(len=80) :: filename1
        character(len=80) :: filename2
        character(len=80) :: filename3
        character(len=80) :: filename_output1
        character(len=80) :: filename_output2
        character(len=10), allocatable, dimension(:) :: symb_1
        character(len=10), allocatable, dimension(:) :: symb_2
        character(len=10), allocatable, dimension(:) :: symb_disk_1
        character(len=10), allocatable, dimension(:) :: symb_disk_2
        character(len=10), allocatable, dimension(:) :: symb_ref
        character(len=10), allocatable, dimension(:) :: appo_symb
        real*8 :: alfa, pi
        real*8 :: scal
        real*8 :: rs, dist_2, dist_1

        pi = dacos(-1.d0)

        OPEN(9,file='INPUT/input.dat',status='old')
        READ(9,*) filename_output1
        READ(9,*) filename_output2
!        OPEN(1001,file='supercell1.xyz',status='replace')
!        OPEN(1002,file='supercell2.xyz',status='replace')
!        OPEN(1003,file='disk1.xyz',status='replace')
!        OPEN(1004,file='disk2.xyz',status='replace')
        OPEN(1030,file=filename_output1,status='replace')
        OPEN(1040,file=filename_output2,status='replace')
        OPEN(1010,file='connections.dat',status='replace')


!!!!!!!!!!!!!!!!!!!!!!!!!!!!!!!!!!!  READING INPUT !!!!!!!!!!!!!!!!!!!!!!!!!!!!!!!!!!!

        READ(9,*) filename1
        READ(9,*) filename2
        READ(9,*) nat_1, n_Ti_1, n_O_1
        READ(9,*) nat_2, n_Ti_2, n_O_2
        
        ALLOCATE(xyz_1(nat_1,3))
        ALLOCATE(xy_1(nat_1,2), xy_rot_1(nat_1,2))
        ALLOCATE(symb_1(nat_1))

        ALLOCATE(xyz_2(nat_2,3))
        ALLOCATE(xy_2(nat_2,2), xy_rot_2(nat_2,2))
        ALLOCATE(symb_2(nat_2))

!!!!!!!!!!!!!!!!!!!!!!!!!!!!!!!!!!!!! READING XYZ FILE OF THE FIRST SURFACE !!!!!!!!!!!!!!!!!!!!!!!!!!!!!!!!

        OPEN(10,file=filename1,status='old')
        READ(10,*) temp_nat_1

        IF (temp_nat_1 .ne. nat_1 ) then
            WRITE(*,*) 'CHECK NUMBER OF ATOMS'
            stop
        ENDIF
        IF (n_Ti_1 + n_O_1 .ne. nat_1 ) then
            WRITE(*,*) 'CHECK NUMBER OF ATOMS'
            stop
        ENDIF


        READ(10,*) 
        READ(9,*) a1(1,1), a1(1,2)
        READ(9,*) b1(1,1), b1(1,2)
        READ(9,*) a2(1,1), a2(1,2)
        READ(9,*) b2(1,1), b2(1,2)

        xyz_1(:,:) = 0.d0
        xy_1(:,:) = 0.d0
        xy_rot_1(:,:) = 0.d0
 
        DO i=1,nat_1
                READ(10,*) symb_1(i), xyz_1(i,1), xyz_1(i,2), xyz_1(i,3)
                xy_1(i,1) = xyz_1(i,1)
                xy_1(i,2) = xyz_1(i,2)
        ENDDO

!!!!!!!!!!!!!!!!!!!!!!!!!!!!!!!!!!!!! READING XYZ FILE OF THE SECOND SURFACE !!!!!!!!!!!!!!!!!!!!!!!!!!!!!!!!

        OPEN(12,file=filename2,status='old')
        READ(12,*) temp_nat_2

        IF (temp_nat_2 .ne. nat_2 ) then
            WRITE(*,*) 'CHECK NUMBER OF ATOMS'
            stop
        ENDIF
        IF (n_Ti_2 + n_O_2 .ne. nat_2 ) then
            WRITE(*,*) 'CHECK NUMBER OF ATOMS'
            stop
        ENDIF


        READ(12,*)

        xyz_2(:,:) = 0.d0
        xy_2(:,:) = 0.d0
        xy_rot_2(:,:) = 0.d0

        DO i=1,nat_2
                READ(12,*) symb_2(i), xyz_2(i,1), xyz_2(i,2), xyz_2(i,3)
                xy_2(i,1) = xyz_2(i,1)
                xy_2(i,2) = xyz_2(i,2)
        ENDDO


!!!!!!!!!!!!!!!!!!!!!!!!!!!!!!!!!!!!!!!!!!!!!  SUPERCELL GENERATION FIRST SURFACE !!!!!!!!!!!!!!!!!!!!!

        READ(9,*) na
        READ(9,*) nb
        ALLOCATE(xyz_new_1(nat_1*(2*na+1)*(2*nb+1),3))

        counter_1 = 0
        do i=-na,na
          do j=-nb,nb
            do k=1,nat_1
                xyz_new_1(k+ nat_1*counter_1,1) = xyz_1(k,1) + i*a1(1,1) + j*b1(1,1)
                xyz_new_1(k+ nat_1*counter_1,2) = xyz_1(k,2) + i*a1(1,2) + j*b1(1,2)
                xyz_new_1(k+ nat_1*counter_1,3) = xyz_1(k,3)
            enddo
            counter_1 = counter_1 + 1
          enddo
       enddo

       counter_1 = 0
       do i=-na,na
         do j=-nb,nb
           do k=1,nat_1
           enddo 
           counter_1 = counter_1 + 1
         enddo
      enddo   


!!!!!!!!!!!!!!!!!!!!!!!!!!!!!!!!!!!!!!!!!!!!!  SUPERCELL GENERATION SECOND SURFACE !!!!!!!!!!!!!!!!!!!!!

        ALLOCATE(xyz_new_2(nat_2*(2*na+1)*(2*nb+1),3))

        counter_2 = 0 
        do i=-na,na
          do j=-nb,nb
            do k=1,nat_2
                xyz_new_2(k+ nat_2*counter_2,1) = xyz_2(k,1) + i*a2(1,1) + j*b2(1,1)
                xyz_new_2(k+ nat_2*counter_2,2) = xyz_2(k,2) + i*a2(1,2) + j*b2(1,2)
                xyz_new_2(k+ nat_2*counter_2,3) = xyz_2(k,3)
            enddo
            counter_2 = counter_2 + 1
          enddo
       enddo

       counter_2 = 0 
       do i=-na,na
         do j=-nb,nb
           do k=1,nat_2
           enddo 
           counter_2 = counter_2 + 1 
         enddo
      enddo  


!!!!!!!!!!!!!!!!!!!!!!!!!!!!!!!!!!!!!!!!!! DISK GENERATION !!!!!!!!!!!!!!!!!!!!!!!!!!!!!!

      max_1 = maxloc(xyz_new_1, dim=1)                    ! BORDERS OF SURFACE 1
      max_2 = maxloc(xyz_new_2, dim=1)                    ! BORDERS OF SURFACE 2
      min_1 = minloc(xyz_new_1, dim=1)                    ! BORDERS OF SURFACE 1
      min_2 = minloc(xyz_new_2, dim=1)                    ! BORDERS OF SURFACE 2

      write(*,*) 'MODEL 1 XMAX, YMAX'
      write(*,*) xyz_new_1(max_1(1),1), xyz_new_1(max_1(2),2)
      write(*,*) 
      write(*,*) 'MODEL 2 XMAX, YMAX'
      write(*,*) xyz_new_2(max_2(1),1), xyz_new_2(max_2(2),2)
      write(*,*) 
      write(*,*) 'MODEL 1 XMIN, YMIN'
      write(*,*) xyz_new_1(min_1(1),1), xyz_new_1(min_1(2),2) 
      write(*,*) 
      write(*,*) 'MODEL 2 XMIN, YMIN'
      write(*,*) xyz_new_2(min_2(1),1), xyz_new_2(min_2(2),2)
      write(*,*) 
 
!!!!!!!!!!!!!!!!!!!!!!!!!!!!!!!!!!!!!!!!!!!!!!!!!!!!!!!!!!!!!!!!!!!!!!!!!!!!!!!!!!!!!!!!!!!!!!!!!!!!!!!!!!
!!!!!!!!!!!!!!!!!!!!!!!!!!!!!!!!!!! CHECK IF SUPERCELL IS SUFFICENTLY LARGE !!!!!!!!!!!!!!!!!!!!!!!!!!!!!!

      READ(9,*) filename3
      OPEN(13,file=filename3,status='old')

      READ(13,*) center(1), center(2)
      READ(13,*) rs

      WRITE(*,*) ' BY CONVENTION DISK 2 IS CENTERED AT ZERO, WHILE DISK 1 IS CENTERED BY YOURSELVELVES'
      WRITE(*,*) ' BY CONVENTION DISK 101 IS CENTERED AT ZERO, WHILE DISK 001 IS CENTERED BY YOURSELVELVES'
      WRITE(*,*) 

      IF ( center(1) + rs  .gt. xyz_new_1(max_1(1),1)) THEN
         WRITE(*,*) 'DISK 1 OUTSIDE THE SYSTEM ON XMAX'
         WRITE(*,*) 'GENERATE MORE REPLICAS'
         error = 1
         STOP
      ENDIF
      IF ( center(1) - rs  .lt. xyz_new_1(min_1(1),1)) THEN
         WRITE(*,*) 'DISK 1 OUTSIDE THE SYSTEM ON XMIN'
         WRITE(*,*) 'GENERATE MORE REPLICAS'
         error = 1
      ENDIF
      IF ( center(2) + rs  .gt. xyz_new_1(max_1(2),2)) THEN
         WRITE(*,*) 'DISK 1 OUTSIDE THE SYSTEM ON YMAX'
         WRITE(*,*) 'GENERATE MORE REPLICAS'
         error = 1
      ENDIF
      IF ( center(2) - rs  .lt. xyz_new_1(min_1(2),2)) THEN
         WRITE(*,*) 'DISK 1 OUTSIDE THE SYSTEM ON YMIN'
         WRITE(*,*) 'GENERATE MORE REPLICAS'
         error = 1
      ENDIF

      IF ( 0.d0 + rs  .gt. xyz_new_2(max_2(1),1)) THEN
         WRITE(*,*) 'DISK 2 OUTSIDE THE SYSTEM ON XMAX'
         WRITE(*,*) 'GENERATE MORE REPLICAS'
         error = 1
         STOP
      ENDIF
      IF ( 0.d0 - rs  .lt. xyz_new_2(min_2(1),1)) THEN
         WRITE(*,*) 'DISK 2 OUTSIDE THE SYSTEM ON XMIN'
         WRITE(*,*) 'GENERATE MORE REPLICAS'
         error = 1
      ENDIF
      IF ( 0.d0 + rs  .gt. xyz_new_2(max_2(2),2)) THEN
         WRITE(*,*) 'DISK 2 OUTSIDE THE SYSTEM ON YMAX'
         WRITE(*,*) 'GENERATE MORE REPLICAS'
         error = 1
      ENDIF
      IF ( 0.d0 - rs  .lt. xyz_new_2(min_2(2),2)) THEN
         WRITE(*,*) 'DISK 2 OUTSIDE THE SYSTEM ON YMIN'
         WRITE(*,*) 'GENERATE MORE REPLICAS'
         error = 1
      ENDIF


      IF ( error .eq. 1 ) THEN
         STOP
      ENDIF


!!!!!!!!!!!!!!!!!!!!!!!!!!!!!!!!!!!!!!!!!!!!!! FIRST DISK !!!!!!!!!!!!!!!!!!!!!!!!!!!!!!!!!
      nat_disk_1 = 0
      counter_1 = 0

       do i=-na,na
         do j=-nb,nb
           do k=1,nat_1
             dist_1 = dsqrt((xyz_new_1(k+ nat_1*counter_1,1)-center(1))**2 + &
                     (xyz_new_1(k+ nat_1*counter_1,2)-center(2))**2)

             IF ( dist_1 .lt. rs ) THEN
               nat_disk_1 = nat_disk_1 + 1
             ENDIF
           enddo
           counter_1 = counter_1 + 1
         enddo
      enddo

       ALLOCATE(symb_disk_1(nat_disk_1))
       ALLOCATE(xyz_disk_1(nat_disk_1,3))

       counter_1 = 0
       counter_disk_1 = 0    
       do i=-na,na
         do j=-nb,nb
           do k=1,nat_1
             dist_1 = dsqrt((xyz_new_1(k+ nat_1*counter_1,1)-center(1))**2 + &
                     (xyz_new_1(k+ nat_1*counter_1,2)-center(2))**2)

             IF ( dist_1 .lt. rs ) THEN
               counter_disk_1 = counter_disk_1 + 1
               symb_disk_1(counter_disk_1) = symb_1(k)
               xyz_disk_1(counter_disk_1,:) = xyz_new_1(k+nat_1*counter_1,:)
             ENDIF
           enddo
           counter_1 = counter_1 + 1
         enddo
      enddo


!!!!!!!!!!!!!!!!!!!!!!!!!!!!!!!!!!!!!!!!!!!!!! SECOND DISK !!!!!!!!!!!!!!!!!!!!!!!!!!!!!!!!!

      nat_disk_2 = 0
      counter_2 = 0

       do i=-na,na
         do j=-nb,nb
           do k=1,nat_2
             dist_2 = dsqrt((xyz_new_2(k+ nat_2*counter_2,1)-0.d0)**2 + &
                     (xyz_new_2(k+ nat_2*counter_2,2)-0.d0)**2)

             IF ( dist_2 .lt. rs ) THEN
               nat_disk_2 = nat_disk_2 + 1
             ENDIF
           enddo
           counter_2 = counter_2 + 1
         enddo
      enddo

       ALLOCATE(symb_disk_2(nat_disk_2))
       ALLOCATE(xyz_disk_2(nat_disk_2,3))


       counter_2 = 0    
       counter_disk_2 = 0    
       do i=-na,na
         do j=-nb,nb
           do k=1,nat_2
             dist_2 = dsqrt((xyz_new_2(k+ nat_2*counter_2,1)-0.d0)**2 + &
                     (xyz_new_2(k+ nat_2*counter_2,2)-0.d0)**2)

             IF ( dist_2 .lt. rs ) THEN 

               counter_disk_2 = counter_disk_2 + 1
               symb_disk_2(counter_disk_2) = symb_2(k)
               xyz_disk_2(counter_disk_2,:) = xyz_new_2(k+nat_2*counter_2,:)
             ENDIF
           enddo
           counter_2 = counter_2 + 1
         enddo
      enddo

!!!!!!!!!!!!!!!!!!!!!!!!! COUNTING ATOMS IN DISK 1 AND 2 !!!!!!!!!!!!!!!!!!!!!!!!

       READ(9,*) num_symb
       ALLOCATE(symb_ref(num_symb))
       ALLOCATE(counter_ref(num_symb))

       READ(9,*) symb_ref(:)

       counter_ref(:) = 0
       DO k = 1, num_symb
         DO i = 1,nat_disk_1
             IF ( symb_disk_1(i) .eq. symb_ref(k)) THEN
               counter_ref(k) = counter_ref(k) + 1
             ENDIF
         ENDDO
         WRITE(*,*) 'MODEL 1   ','SYMB','	',symb_ref(k),counter_ref(k)
       ENDDO
       WRITE(*,*) counter_ref(1)*2, counter_ref(2)
       WRITE(*,*) 
               
       counter_ref(:) = 0
       DO k = 1, num_symb
         DO i = 1,nat_disk_2
             IF ( symb_disk_2(i) .eq. symb_ref(k)) THEN
               counter_ref(k) = counter_ref(k) + 1
             ENDIF
         ENDDO
         WRITE(*,*) 'MODEL 2   ','SYMB','	',symb_ref(k),counter_ref(k)
       ENDDO
       WRITE(*,*) counter_ref(1)*2, counter_ref(2)
       WRITE(*,*)


!!!!!!!!!!!!!!!!!!!!!!!!!!!!!!!!!! PUTTING DISK 1 UPON DISK 2 !!!!!!!!!!!!!!!!!!!!!!!!!!!

      do i=1,nat_disk_1
         xyz_disk_1(i,1) = xyz_disk_1(i,1) - center(1)
         xyz_disk_1(i,2) = xyz_disk_1(i,2) - center(2)
      enddo

!!!!!!!!!!!!!!!!!!!!!!!!!!!!!!!!!! ORDERING !!!!!!!!!!!!!!!!!!!!!!!!!!!!!!!!!!!!!!!!!!!!!

!!!!!!!!!!!!!!!!!!!!!!!!!!!!!!!!!! ORDERING BY ATOMIC TYPE DISK 1 !!!!!!!!!!!!!!!!!!!!!!!

      ALLOCATE(appo_symb(nat_disk_1))
      ALLOCATE(appo_xyz(nat_disk_1,3))

      counter = 0
      DO k = 1, num_symb
        DO i = 1, nat_disk_1
          IF ( symb_disk_1(i) .eq. symb_ref(k) ) THEN
            counter = counter + 1
            appo_symb(counter) = symb_disk_1(i)
            appo_xyz(counter,:) = xyz_disk_1(i,:)
          ENDIF
        ENDDO
      ENDDO
      symb_disk_1(:) = appo_symb(:)
      xyz_disk_1(:,:) = appo_xyz(:,:)
 
      DEALLOCATE(appo_symb)
      DEALLOCATE(appo_xyz)

!!!!!!!!!!!!!!!!!!!!!!!!!!!!!!!!!! ORDERING BY ATOMIC TYPE DISK 2 !!!!!!!!!!!!!!!!!!!!!!!

      ALLOCATE(appo_symb(nat_disk_2))
      ALLOCATE(appo_xyz(nat_disk_2,3))

      counter = 0
      DO k = 1, num_symb
        DO i = 1, nat_disk_2
          IF ( symb_disk_2(i) .eq. symb_ref(k) ) THEN
            counter = counter + 1
            appo_symb(counter) = symb_disk_2(i)
            appo_xyz(counter,:) = xyz_disk_2(i,:)
          ENDIF
        ENDDO
      ENDDO
      symb_disk_2(:) = appo_symb(:)
      xyz_disk_2(:,:) = appo_xyz(:,:)

      DEALLOCATE(appo_symb)
      DEALLOCATE(appo_xyz)

!!!!!!!!!!!!!!!!!!!!!!!!!!!!!!!!!! ORDERING BY Z DISK 1 !!!!!!!!!!!!!!!!!!!!!!!

      ALLOCATE(appo_symb(nat_disk_1))
      ALLOCATE(appo_xyz(nat_disk_1,3))

      counter_ref(:) = 0
       DO k = 1, num_symb
         DO i = 1,nat_disk_1
             IF ( symb_disk_1(i) .eq. symb_ref(k)) THEN
               counter_ref(k) = counter_ref(k) + 1
             ENDIF
         ENDDO
       ENDDO

      counter = 0  
      DO k=1,num_symb
      DO i=counter+1,counter + counter_ref(k)-1
        DO j=i+1,counter + counter_ref(k)
          IF ( xyz_disk_1(i,3) .gt. xyz_disk_1(j,3) ) THEN
            appo_xyz(i,:) = xyz_disk_1(i,:) 
            xyz_disk_1(i,:) = xyz_disk_1(j,:)
            xyz_disk_1(j,:) = appo_xyz(i,:)
          ENDIF
         ENDDO
      ENDDO
      counter = counter + counter_ref(k)
      ENDDO

      DEALLOCATE(appo_symb)
      DEALLOCATE(appo_xyz)

!!!!!!!!!!!!!!!!!!!!!!!!!!!!!!!!!! ORDERING BY Z DISK 2 !!!!!!!!!!!!!!!!!!!!!!!

      ALLOCATE(appo_symb(nat_disk_2))
      ALLOCATE(appo_xyz(nat_disk_2,3))

      counter_ref(:) = 0
       DO k = 1, num_symb
         DO i = 1,nat_disk_2
             IF ( symb_disk_2(i) .eq. symb_ref(k)) THEN
               counter_ref(k) = counter_ref(k) + 1
             ENDIF
         ENDDO
       ENDDO

      counter = 0
      DO k=1,num_symb
      DO i=counter+1,counter + counter_ref(k)-1
        DO j=i+1,counter + counter_ref(k)
          IF ( xyz_disk_2(i,3) .gt. xyz_disk_2(j,3) ) THEN
            appo_xyz(i,:) = xyz_disk_2(i,:)
            xyz_disk_2(i,:) = xyz_disk_2(j,:)
            xyz_disk_2(j,:) = appo_xyz(i,:)
          ENDIF
         ENDDO
      ENDDO
      counter = counter + counter_ref(k)
      ENDDO

      DEALLOCATE(appo_symb)
      DEALLOCATE(appo_xyz)


      WRITE(1030,*) nat_disk_1
      WRITE(1030,*) 'DISK 001 ORDERED'
      DO i = 1,nat_disk_1
        WRITE(1030,*) symb_disk_1(i), xyz_disk_1(i,:)
      ENDDO

      WRITE(1040,*) nat_disk_2
      WRITE(1040,*) 'DISK 101 ORDERED'
      DO i = 1,nat_disk_2
        WRITE(1040,*) symb_disk_2(i), xyz_disk_2(i,:)
      ENDDO


	end program rotation
