# Supplementary material for: An unconstrained approach to systematic structural and energetic screening of materials interfaces
Source: Nat Commun. 2022 Oct 20;13:6236. doi: 10.1038/s41467-022-33414-6 (PMC9585034; doi:10.1038/s41467-022-33414-6)
Supplement: Supplementary file 5 — Supplementary Data 1 [file 41467_2022_33414_MOESM5_ESM.zip › Disk_Interface_Model_preparation_code/example1/point2/INPUT/disk_data.dat]

2.0 0.0	    ! CENTER OF THE FIRST DISK !NOT USED IN THIS SECOND PART, IT WAS DEFINED IN POINT1
25.d0		    ! RADIUS OF BOTH DISKS
2.6d0 2.0d0    ! THRESHOLD DISTANCE FOR THE CONNECTIVITY
17.d0		    ! THRESHOLD INNER RADIUS
0.d0		    ! ROTATION ANGLE °
13.2d0	    ! TRANSLATION ALONG Z DIRECTION OF DISK 2 TO MAKE IT ON TOP OF DISK 1
