# Supplementary material for: An unconstrained approach to systematic structural and energetic screening of materials interfaces
Source: Nat Commun. 2022 Oct 20;13:6236. doi: 10.1038/s41467-022-33414-6 (PMC9585034; doi:10.1038/s41467-022-33414-6)
Supplement: Supplementary file 5 — Supplementary Data 1 [file 41467_2022_33414_MOESM5_ESM.zip › Disk_Interface_Model_preparation_code/example1/point2/rotate_read.f90]

        program rotation
        implicit none
        
        integer :: nat_1                          ! NUMBER OF ATOMS IN THE SYSTEM
        integer :: nat_2                        ! NUMBER OF ATOMS IN THE SYSTEM
        integer :: n_Ti_1, n_O_1                  ! NUMBER OF Ti and O ATOMS
        integer :: n_Ti_2, n_O_2                  ! NUMBER OF Ti and O ATOMS
        integer :: i, j, k                        ! COUNTER
        integer :: temp_nat_1, counter_1          ! TEMPORARY VARIABLE
        integer :: temp_nat_2, counter_2          ! TEMPORARY VARIABLE
        integer :: counter_disk_1                 ! TEMPORARY VARIABLE
        integer :: counter_disk_2                 ! TEMPORARY VARIABLE
        integer :: na, nb                         ! REPLICAS BY PBC
        integer :: nat_disk_1, nat_disk_2         ! REPLICAS BY PBC
        integer :: error                          ! ERROR VARIABLE TO STOP PROGRAM
        integer :: num_symb                       ! NUMBER OF DIFFERENT ATOMS 
        integer :: counter                        ! TEMPORARY VARIABLE
        integer :: pos, min                       ! TEMPORARY VARIABLE

        real(8), allocatable, dimension(:,:) :: xyz_1          !! xyz coordinates
        real(8), allocatable, dimension(:,:) :: xy_1           !! 2D xy coordinates
        real(8), allocatable, dimension(:,:) :: xyz_new_1       !! 3D temporary vector

        real(8), allocatable, dimension(:,:) :: xyz_2          !! xyz coordinates
        real(8), allocatable, dimension(:,:) :: xy_2          !! 2D xy coordinates
        real(8), allocatable, dimension(:,:) :: xy_rot_2       !! 2D rotated coordinates
        real(8), allocatable, dimension(:,:) :: xyz_new_2       !! 3D temporary vector
        real(8), allocatable, dimension(:,:) :: xyz_disk_1       !! 3D disk vector
        real(8), allocatable, dimension(:,:) :: xyz_disk_2       !! 3D disk vector
        real(8), allocatable, dimension(:,:) :: xyz_disk_rot_1       !! 3D disk vector
        real(8), allocatable, dimension(:,:) :: xyz_disk_rot_2       !! 3D disk vector
        real(8), allocatable, dimension(:,:) :: appo_xyz         !! 3D temporary vector
        real(8), allocatable, dimension(:) :: dist_thre      !! threshold distance
        real(8), dimension(3,3) :: rot                       !! 2D rotational matrix

        real(8), dimension(1,2) :: a
        real(8), dimension(1,2) :: b
        real(8), dimension(2,2) :: ref_rot

        integer, dimension(3) :: max_1
        integer, dimension(3) :: max_2
        integer, dimension(3) :: min_1
        integer, dimension(3) :: min_2
        integer, allocatable, dimension(:) :: counter_ref
        integer, allocatable, dimension(:) :: connections
        integer, allocatable, dimension(:,:) :: connections_disk_1

        real(8), dimension(2) :: center

        character(len=80) :: title, atoms
        character(len=80) :: filename1
        character(len=80) :: filename2
        character(len=80) :: filename3
        character(len=80) :: filename_output1
        character(len=80) :: filename_output2
        character(len=80) :: filename_gulp
        character(len=10), allocatable, dimension(:) :: symb_1
        character(len=10), allocatable, dimension(:) :: symb_2
        character(len=10), allocatable, dimension(:) :: symb_disk_1
        character(len=10), allocatable, dimension(:) :: symb_disk_2
        character(len=10), allocatable, dimension(:) :: symb_ref
        character(len=7), allocatable, dimension(:) :: appo_symb
        character(len=7), allocatable, dimension(:) :: fixed_1
        character(len=10), allocatable, dimension(:) :: fixed_2
        real*8 :: alfa, pi
        real*8 :: scal
        real*8 :: rs, dist_2, dist_1
        real*8 :: rs_cons
        real*8 :: z_trasl

        pi = dacos(-1.d0)

        OPEN(9,file='INPUT/input_read.dat',status='old')
        READ(9,*) filename_output1
        READ(9,*) filename_output2
        READ(9,*) filename_gulp
        OPEN(101,file=filename_output1,status='replace')
        OPEN(102,file=filename_output2,status='replace')
        OPEN(1700,file=filename_gulp,status='replace')


!!!!!!!!!!!!!!!!!!!!!!!!!!!!!!!!!!!  READING INPUT !!!!!!!!!!!!!!!!!!!!!!!!!!!!!!!!!!!

        READ(9,*) filename1
        READ(9,*) filename2
        
!!!!!!!!!!!!!!!!!!!!!!!!!!!!!!!!!!!!! READING XYZ FILE OF THE FIRST DISK !!!!!!!!!!!!!!!!!!!!!!!!!!!!!!!!

        OPEN(10,file=filename1,status='old')
        READ(10,*) nat_disk_1
        READ(10,*) 

        ALLOCATE(xyz_disk_1(nat_disk_1,3))
        ALLOCATE(symb_disk_1(nat_disk_1))
        IF (temp_nat_1 .ne. nat_disk_1 ) then
        ENDIF

        xyz_disk_1(:,:) = 0.d0
 
        DO i=1,nat_disk_1
                READ(10,*) symb_disk_1(i), xyz_disk_1(i,1), xyz_disk_1(i,2), xyz_disk_1(i,3)
        ENDDO

!!!!!!!!!!!!!!!!!!!!!!!!!!!!!!!!!!!!! READING XYZ FILE OF THE SECOND DISK !!!!!!!!!!!!!!!!!!!!!!!!!!!!!!!!

        OPEN(12,file=filename2,status='old')
        READ(12,*) nat_disk_2
        READ(12,*) 
        ALLOCATE(xyz_disk_2(nat_disk_2,3))
        ALLOCATE(symb_disk_2(nat_disk_2))

        IF (temp_nat_2 .ne. nat_disk_2 ) then
        ENDIF

        xyz_disk_2(:,:) = 0.d0

        DO i=1,nat_disk_2
                READ(12,*) symb_disk_2(i), xyz_disk_2(i,:)
        ENDDO


      READ(9,*) filename3
      OPEN(13,file=filename3,status='old')

      READ(13,*) center(1), center(2)
      READ(13,*) rs
      READ(13,*) 
      READ(13,*) rs_cons 


!!!!!!!!!!!!!!!!!!!!!!!!! COUNTING ATOMS IN DISK 1 AND 2 !!!!!!!!!!!!!!!!!!!!!!!!

       READ(9,*) num_symb
       ALLOCATE(symb_ref(num_symb))
       ALLOCATE(counter_ref(num_symb))

       READ(9,*) symb_ref(:)

       counter_ref(:) = 0
       DO k = 1, num_symb
         DO i = 1,nat_disk_1
             IF ( symb_disk_1(i) .eq. symb_ref(k)) THEN
               counter_ref(k) = counter_ref(k) + 1
             ENDIF
         ENDDO
         WRITE(*,*) 'MODEL 1   ','SYMB','	',symb_ref(k),counter_ref(k)
       ENDDO
       WRITE(*,*) counter_ref(1)*2, counter_ref(2)
       WRITE(*,*) 
               
       counter_ref(:) = 0
       DO k = 1, num_symb
         DO i = 1,nat_disk_2
             IF ( symb_disk_2(i) .eq. symb_ref(k)) THEN
               counter_ref(k) = counter_ref(k) + 1
             ENDIF
         ENDDO
         WRITE(*,*) 'MODEL 2   ','SYMB','	',symb_ref(k),counter_ref(k)
       ENDDO
       WRITE(*,*) counter_ref(1)*2, counter_ref(2)
       WRITE(*,*)


!!!!!!!!!!!!!!!!!!!!!!!!!!!!!!!!!! ORDERING !!!!!!!!!!!!!!!!!!!!!!!!!!!!!!!!!!!!!!!!!!!!!

!!!!!!!!!!!!!!!!!!!!!!!!!!!!!!!!!! ORDERING BY ATOMIC TYPE DISK 1 !!!!!!!!!!!!!!!!!!!!!!!

      ALLOCATE(appo_symb(nat_disk_1))
      ALLOCATE(appo_xyz(nat_disk_1,3))

      counter = 0
      DO k = 1, num_symb
        DO i = 1, nat_disk_1
          IF ( symb_disk_1(i) .eq. symb_ref(k) ) THEN
            counter = counter + 1
            appo_symb(counter) = symb_disk_1(i)
            appo_xyz(counter,:) = xyz_disk_1(i,:)
          ENDIF
        ENDDO
      ENDDO
      symb_disk_1(:) = appo_symb(:)
      xyz_disk_1(:,:) = appo_xyz(:,:)
 
      DEALLOCATE(appo_symb)
      DEALLOCATE(appo_xyz)

!!!!!!!!!!!!!!!!!!!!!!!!!!!!!!!!!! ORDERING BY ATOMIC TYPE DISK 2 !!!!!!!!!!!!!!!!!!!!!!!

      ALLOCATE(appo_symb(nat_disk_2))
      ALLOCATE(appo_xyz(nat_disk_2,3))

      counter = 0
      DO k = 1, num_symb
        DO i = 1, nat_disk_2
          IF ( symb_disk_2(i) .eq. symb_ref(k) ) THEN
            counter = counter + 1
            appo_symb(counter) = symb_disk_2(i)
            appo_xyz(counter,:) = xyz_disk_2(i,:)
          ENDIF
        ENDDO
      ENDDO
      symb_disk_2(:) = appo_symb(:)
      xyz_disk_2(:,:) = appo_xyz(:,:)

      DEALLOCATE(appo_symb)
      DEALLOCATE(appo_xyz)

!!!!!!!!!!!!!!!!!!!!!!!!!!!!!!!!!! ORDERING BY Z DISK 1 !!!!!!!!!!!!!!!!!!!!!!!

      ALLOCATE(appo_symb(nat_disk_1))
      ALLOCATE(appo_xyz(nat_disk_1,3))

      counter_ref(:) = 0
       DO k = 1, num_symb
         DO i = 1,nat_disk_1
             IF ( symb_disk_1(i) .eq. symb_ref(k)) THEN
               counter_ref(k) = counter_ref(k) + 1
             ENDIF
         ENDDO
       ENDDO

      counter = 0  
      DO k=1,num_symb
      DO i=counter+1,counter + counter_ref(k)-1
        DO j=i+1,counter + counter_ref(k)
          IF ( xyz_disk_1(i,3) .gt. xyz_disk_1(j,3) ) THEN
            appo_xyz(i,:) = xyz_disk_1(i,:) 
            xyz_disk_1(i,:) = xyz_disk_1(j,:)
            xyz_disk_1(j,:) = appo_xyz(i,:)
          ENDIF
         ENDDO
      ENDDO
      counter = counter + counter_ref(k)
      ENDDO

      DEALLOCATE(appo_symb)
      DEALLOCATE(appo_xyz)

!!!!!!!!!!!!!!!!!!!!!!!!!!!!!!!!!! ORDERING BY Z DISK 2 !!!!!!!!!!!!!!!!!!!!!!!

      ALLOCATE(appo_symb(nat_disk_2))
      ALLOCATE(appo_xyz(nat_disk_2,3))

      counter_ref(:) = 0
       DO k = 1, num_symb
         DO i = 1,nat_disk_2
             IF ( symb_disk_2(i) .eq. symb_ref(k)) THEN
               counter_ref(k) = counter_ref(k) + 1
             ENDIF
         ENDDO
       ENDDO

      counter = 0
      DO k=1,num_symb
      DO i=counter+1,counter + counter_ref(k)-1
        DO j=i+1,counter + counter_ref(k)
          IF ( xyz_disk_2(i,3) .gt. xyz_disk_2(j,3) ) THEN
            appo_xyz(i,:) = xyz_disk_2(i,:)
            xyz_disk_2(i,:) = xyz_disk_2(j,:)
            xyz_disk_2(j,:) = appo_xyz(i,:)
          ENDIF
         ENDDO
      ENDDO
      counter = counter + counter_ref(k)
      ENDDO

      DEALLOCATE(appo_symb)
      DEALLOCATE(appo_xyz)


!!!!!!!!!!!!!!!!!!!!!!!!!!!!!!!!! CONSTRAIN DISK 1 !!!!!!!!!!!!!!!!!!!!!!!!!!!!!!!!!!!!!!!!!!

      allocate(fixed_1(nat_disk_1))

      WRITE(101,*)  nat_disk_1
      WRITE(101,*)  
      counter = 0
      DO i = 1, nat_disk_1
             dist_1 = sqrt((xyz_disk_1(i,1))**2 + &
                      (xyz_disk_1(i,2))**2) 
             IF ( dist_1 .lt. rs .and. dist_1 .gt. rs_cons ) THEN
               counter = counter + 1
               fixed_1(i) = ' F F F '
               WRITE(101,*) symb_disk_1(i),xyz_disk_1(i,:), fixed_1(i)
             ELSE
               fixed_1(i) = ' T T T '
               WRITE(101,*) symb_disk_1(i),xyz_disk_1(i,:), fixed_1(i)
             ENDIF
        ENDDO
      WRITE(*,*) 'DISK 1', counter, 'ATOMS TO BE KEPT FIXED'
    
!!!!!!!!!!!!!!!!!!!!!!!!!!!!!!!!! CONSTRAIN DISK 2 !!!!!!!!!!!!!!!!!!!!!!!!!!!!!!!!!!!!!!!!!!

      allocate(fixed_2(nat_disk_2))

      WRITE(102,*)  nat_disk_2
      WRITE(102,*)  
      counter = 0
      DO i = 1, nat_disk_2
             dist_2 = sqrt((xyz_disk_2(i,1))**2 + &
                      (xyz_disk_2(i,2))**2) 
             IF ( dist_2 .lt. rs .and. dist_2 .gt. rs_cons ) THEN
               counter = counter + 1
               fixed_2(i) = ' F F F '
               WRITE(102,*) symb_disk_2(i),xyz_disk_2(i,:), fixed_2(i)
             ELSE
               fixed_2(i) = ' T T T '
               WRITE(102,*) symb_disk_2(i),xyz_disk_2(i,:), fixed_2(i)
             ENDIF
        ENDDO
      WRITE(*,*) 'DISK 2', counter, 'ATOMS TO BE KEPT FIXED'


!!!!!!!!!!!!!!!!!!!!!!!!!!!!!!!!!  ORDERING BY T T T DISK  1  !!!!!!!!!!!!!!!!!!!!!!!!!!!

      ALLOCATE(appo_symb(nat_disk_1))
      ALLOCATE(appo_xyz(nat_disk_1,3))

      counter = 0
      DO i = 1, nat_disk_1
          IF ( fixed_1(i) .eq. ' T T T ' ) THEN
            counter = counter + 1
            appo_symb(counter) = symb_disk_1(i)
            appo_xyz(counter,:) = xyz_disk_1(i,:)
          ENDIF
      ENDDO
      DO i = 1, nat_disk_1
          IF ( fixed_1(i) .eq. ' F F F ' ) THEN
            counter = counter + 1
            appo_symb(counter) = symb_disk_1(i)
            IF ( appo_symb(counter) .eq. symb_ref(1) ) THEN
            appo_symb(counter) = 'Fe'
            ELSEIF ( appo_symb(counter) .eq. symb_ref(2) ) THEN
            appo_symb(counter) = 'F'
            ENDIF
            appo_xyz(counter,:) = xyz_disk_1(i,:)
          ENDIF
      ENDDO

      symb_disk_1(:) = appo_symb(:)
      xyz_disk_1(:,:) = appo_xyz(:,:)
     

      DEALLOCATE(appo_symb)
      DEALLOCATE(appo_xyz)

!!!!!!!!!!!!!!!!!!!!!!!!!!!!!!!!!  ORDERING BY T T T DISK  2  !!!!!!!!!!!!!!!!!!!!!!!!!!!

      ALLOCATE(appo_symb(nat_disk_2))
      ALLOCATE(appo_xyz(nat_disk_2,3))

      counter = 0
      DO i = 1, nat_disk_2
          IF ( fixed_2(i) .eq. ' T T T ' ) THEN
            counter = counter + 1
            appo_symb(counter) = symb_disk_2(i)
            appo_xyz(counter,:) = xyz_disk_2(i,:)
          ENDIF
      ENDDO
      DO i = 1, nat_disk_2
          IF ( fixed_2(i) .eq. ' F F F ' ) THEN
            counter = counter + 1
            appo_symb(counter) = symb_disk_2(i)
            IF ( appo_symb(counter) .eq. symb_ref(1) ) THEN
            appo_symb(counter) = 'Fe'
            ELSEIF ( appo_symb(counter) .eq. symb_ref(2) ) THEN
            appo_symb(counter) = 'F'
            ENDIF
            appo_xyz(counter,:) = xyz_disk_2(i,:)
          ENDIF
      ENDDO

      symb_disk_2(:) = appo_symb(:)
      xyz_disk_2(:,:) = appo_xyz(:,:)


      DEALLOCATE(appo_symb)
      DEALLOCATE(appo_xyz)
      
!!!!!!!!!!!!!!!!!!!!!!!!!!!!!!!!!!!!!!!!!!!!!!!!!!!!!!!!!!!!!!!!!!!!!!!!!!!!!!!!!!!!!!!!! 
!!!!!!!!!!!!!!!!!!!!!!!!!!!!!!!!!!!!!!!!!!!!!! ROTATION !!!!!!!!!!!!!!!!!!!!!!!!!!!!!!!!!


        ALLOCATE(xyz_disk_rot_1(nat_disk_1,3))
        ALLOCATE(xyz_disk_rot_2(nat_disk_2,3))

        read(13,*) alfa
        alfa = alfa * pi / 180.d0
        read(13,*) z_trasl
        
  
         rot(1,1) = cos(alfa)
         rot(1,2) = sin(alfa)
         rot(1,3) = 0.d0 
         rot(2,1) = -sin(alfa)
         rot(2,2) = cos(alfa)
         rot(2,3) = 0.d0 
         rot(3,1) = 0.d0 
         rot(3,2) = 0.d0 
         rot(3,3) = 1.d0 
!!!!!
        xyz_disk_rot_1 = matmul(xyz_disk_1,rot)
        xyz_disk_rot_2 = xyz_disk_2
        xyz_disk_rot_2(:,3) = xyz_disk_rot_2(:,3) + z_trasl

     WRITE(1050,*) nat_disk_1
     WRITE(1050,*)
     DO i=1,nat_disk_1
      WRITE(1050,*) symb_disk_1(i), xyz_disk_rot_1(i,:)
     ENDDO

     WRITE(1060,*) nat_disk_2
     WRITE(1060,*)
     DO i=1,nat_disk_2
     WRITE(1060,88) symb_disk_2(i), xyz_disk_rot_2(i,:)
     ENDDO

     WRITE(1070,*) nat_disk_1 + nat_disk_2
     WRITE(1070,*)
    DO i=1,nat_disk_1
     IF ( symb_disk_1(i) .eq. 'Ti' .or. symb_disk_1(i) .eq. 'O' ) then
       WRITE(1070,88) symb_disk_1(i), xyz_disk_rot_1(i,:), '1 1 1'
     ELSE
       WRITE(1070,88) symb_disk_1(i), xyz_disk_rot_1(i,:), '0 0 0'
     ENDIF

     ENDDO
    DO i=1,nat_disk_2
     IF ( symb_disk_2(i) .eq. 'Ti' .or. symb_disk_2(i) .eq. 'O' ) then
       WRITE(1070,88) symb_disk_2(i), xyz_disk_rot_2(i,:), '1 1 1'
     ELSE
       WRITE(1070,88) symb_disk_2(i), xyz_disk_rot_2(i,:), '0 0 0'
     ENDIF
    ENDDO

      WRITE(1700,*) 'optimise conj comp'
      WRITE(1700,*) 
      WRITE(1700,*) 'name shift is' 
      WRITE(1700,*) 
      WRITE(1700,*) 'cart'
      DO i=1,nat_disk_1
       IF ( symb_disk_1(i) .eq. 'Ti' .or. symb_disk_1(i) .eq. 'O' ) then
     WRITE(1700,89) symb_disk_1(i), 'core', xyz_disk_rot_1(i,:), '1 1 1'
       ELSEIF ( symb_disk_1(i) .eq. 'Fe' ) then
     WRITE(1700,89) 'Ti        ', 'core', xyz_disk_rot_1(i,:), '0 0 0'    
       ELSEIF ( symb_disk_1(i) .eq. 'F' ) then
     WRITE(1700,89) 'O         ', 'core', xyz_disk_rot_1(i,:), '0 0 0'
       ENDIF
      ENDDO
      DO i=1,nat_disk_2
       IF ( symb_disk_2(i) .eq. 'Ti' .or. symb_disk_2(i) .eq. 'O' ) then
     WRITE(1700,89) symb_disk_2(i), 'core', xyz_disk_rot_2(i,:), '1 1 1'
       ELSEIF ( symb_disk_2(i) .eq. 'Fe' ) then
     WRITE(1700,89) 'Ti        ', 'core', xyz_disk_rot_2(i,:), '0 0 0'    
       ELSEIF ( symb_disk_2(i) .eq. 'F' ) then
     WRITE(1700,89) 'O         ', 'core', xyz_disk_rot_2(i,:), '0 0 0'
       ENDIF
      ENDDO
      WRITE(1700,*) 
      WRITE(1700,*) 'switch_optimiser bfgs cycle 20'
      WRITE(1700,*) 
      WRITE(1700,*) 'species'
      WRITE(1700,*) 'Ti core 2.196'
      WRITE(1700,*) 'O core  -1.098' 
      WRITE(1700,*) 
      WRITE(1700,*) 'buck' 
      WRITE(1700,*) 'Ti core O core   16957.53     0.194     12.59 0 10' 
      WRITE(1700,*) 'Ti core Ti core  31120.2      0.154      5.25 0 10' 
      WRITE(1700,*) 'O core O core    11782.76     0.234     30.22 0 10'
      WRITE(1700,*) 
      WRITE(1700,*) 'dump every TiO2_2DISKS_stoich_2.5nm.backup'
      WRITE(1700,*) 'output arc TiO2_2DISKS_stoich_2.0nm.arc' 
      WRITE(1700,*) 
      WRITE(1700,*) 'print 1'
    
 


88   FORMAT (A10, F10.4, F10.4, F10.4, A10)
89   FORMAT (A10, A6,F10.4, F10.4, F10.4, A10)

	end program rotation
