# Supplementary material for: An unconstrained approach to systematic structural and energetic screening of materials interfaces
Source: Nat Commun. 2022 Oct 20;13:6236. doi: 10.1038/s41467-022-33414-6 (PMC9585034; doi:10.1038/s41467-022-33414-6)
Supplement: Supplementary file 5 — Supplementary Data 1 [file 41467_2022_33414_MOESM5_ESM.zip › Disk_Interface_Model_preparation_code/example2/input_ok.gin]

 optimise conj comp

 name

 cart
Ti          core  -12.0810  -10.4276   -6.0190     1 1 1
Ti          core  -13.3731   -6.8775   -6.0190     1 1 1
Ti          core  -14.6653   -3.3275   -6.0190     1 1 1
Ti          core  -15.9574    0.2226   -6.0190     1 1 1
Ti          core   -7.3204  -12.7152   -6.0190     1 1 1
Ti          core   -8.6125   -9.1652   -6.0190     1 1 1
Ti          core   -9.9046   -5.6151   -6.0190     1 1 1
Ti          core  -11.1968   -2.0651   -6.0190     1 1 1
Ti          core  -12.4889    1.4850   -6.0190     1 1 1
Ti          core  -13.7810    5.0351   -6.0190     1 1 1
Ti          core   -2.5598  -15.0029   -6.0190     1 1 1
Ti          core   -3.8519  -11.4528   -6.0190     1 1 1
Ti          core   -5.1440   -7.9028   -6.0190     1 1 1
Ti          core   -6.4361   -4.3527   -6.0190     1 1 1
Ti          core   -7.7283   -0.8026   -6.0190     1 1 1
Ti          core   -9.0204    2.7474   -6.0190     1 1 1
Ti          core  -10.3125    6.2975   -6.0190     1 1 1
Ti          core  -11.6046    9.8476   -6.0190     1 1 1
Ti          core    0.9087  -13.7405   -6.0190     1 1 1
Ti          core   -0.3834  -10.1904   -6.0190     1 1 1
Ti          core   -1.6755   -6.6403   -6.0190     1 1 1
Ti          core   -2.9676   -3.0903   -6.0190     1 1 1
Ti          core   -4.2598    0.4598   -6.0190     1 1 1
Ti          core   -5.5519    4.0099   -6.0190     1 1 1
Ti          core   -6.8440    7.5599   -6.0190     1 1 1
Ti          core   -8.1361   11.1100   -6.0190     1 1 1
Ti          core    4.3772  -12.4780   -6.0190     1 1 1
Ti          core    3.0851   -8.9280   -6.0190     1 1 1
Ti          core    1.7930   -5.3779   -6.0190     1 1 1
Ti          core    0.5009   -1.8278   -6.0190     1 1 1
Ti          core   -0.7913    1.7222   -6.0190     1 1 1
Ti          core   -2.0834    5.2723   -6.0190     1 1 1
Ti          core   -3.3755    8.8224   -6.0190     1 1 1
Ti          core   -4.6676   12.3724   -6.0190     1 1 1
Ti          core    7.8457  -11.2156   -6.0190     1 1 1
Ti          core    6.5536   -7.6655   -6.0190     1 1 1
Ti          core    5.2615   -4.1155   -6.0190     1 1 1
Ti          core    3.9694   -0.5654   -6.0190     1 1 1
Ti          core    2.6772    2.9847   -6.0190     1 1 1
Ti          core    1.3851    6.5347   -6.0190     1 1 1
Ti          core    0.0930   10.0848   -6.0190     1 1 1
Ti          core   -1.1991   13.6349   -6.0190     1 1 1
Ti          core   11.3142   -9.9532   -6.0190     1 1 1
Ti          core   10.0221   -6.4031   -6.0190     1 1 1
Ti          core    8.7300   -2.8530   -6.0190     1 1 1
Ti          core    7.4379    0.6970   -6.0190     1 1 1
Ti          core    6.1457    4.2471   -6.0190     1 1 1
Ti          core    4.8536    7.7972   -6.0190     1 1 1
Ti          core    3.5615   11.3472   -6.0190     1 1 1
Ti          core    2.2694   14.8973   -6.0190     1 1 1
Ti          core   13.4906   -5.1407   -6.0190     1 1 1
Ti          core   12.1985   -1.5906   -6.0190     1 1 1
Ti          core   10.9064    1.9595   -6.0190     1 1 1
Ti          core    9.6142    5.5095   -6.0190     1 1 1
Ti          core    8.3221    9.0596   -6.0190     1 1 1
Ti          core    7.0300   12.6097   -6.0190     1 1 1
Ti          core   15.6670   -0.3282   -6.0190     1 1 1
Ti          core   14.3749    3.2219   -6.0190     1 1 1
Ti          core   13.0827    6.7720   -6.0190     1 1 1
Ti          core   11.7906   10.3220   -6.0190     1 1 1
Ti          core   -2.7294    7.0473   -3.6303     1 1 1
Ti          core   -4.0215   10.5974   -3.6303     1 1 1
Ti          core   -5.3137   14.1474   -3.6303     1 1 1
Ti          core  -12.7271   -8.6526   -3.6303     1 1 1
Ti          core   -1.9137  -16.7780   -3.6303     1 1 1
Ti          core  -14.0192   -5.1026   -3.6303     1 1 1
Ti          core   -3.2058  -13.2279   -3.6303     1 1 1
Ti          core    8.4918  -12.9907   -3.6303     1 1 1
Ti          core    7.1997   -9.4406   -3.6303     1 1 1
Ti          core   -4.4979   -9.6778   -3.6303     1 1 1
Ti          core    5.9076   -5.8905   -3.6303     1 1 1
Ti          core  -15.3113   -1.5525   -3.6303     1 1 1
Ti          core    4.6154   -2.3405   -3.6303     1 1 1
Ti          core   -5.7901   -6.1278   -3.6303     1 1 1
Ti          core    3.3233    1.2096   -3.6303     1 1 1
Ti          core    2.0312    4.7597   -3.6303     1 1 1
Ti          core   -7.0822   -2.5777   -3.6303     1 1 1
Ti          core    0.7391    8.3097   -3.6303     1 1 1
Ti          core  -16.6034    1.9976   -3.6303     1 1 1
Ti          core   -0.5530   11.8598   -3.6303     1 1 1
Ti          core   -8.3743    0.9724   -3.6303     1 1 1
Ti          core   -1.8452   15.4098   -3.6303     1 1 1
Ti          core   -9.6664    4.5224   -3.6303     1 1 1
Ti          core  -10.9585    8.0725   -3.6303     1 1 1
Ti          core   11.9603  -11.7282   -3.6303     1 1 1
Ti          core  -12.2507   11.6226   -3.6303     1 1 1
Ti          core   10.6682   -8.1782   -3.6303     1 1 1
Ti          core    9.3761   -4.6281   -3.6303     1 1 1
Ti          core    8.0839   -1.0780   -3.6303     1 1 1
Ti          core    6.7918    2.4720   -3.6303     1 1 1
Ti          core    5.4997    6.0221   -3.6303     1 1 1
Ti          core    4.2076    9.5721   -3.6303     1 1 1
Ti          core    2.9155   13.1222   -3.6303     1 1 1
Ti          core    1.6233   16.6723   -3.6303     1 1 1
Ti          core    1.5548  -15.5155   -3.6303     1 1 1
Ti          core    0.2627  -11.9655   -3.6303     1 1 1
Ti          core   14.1367   -6.9157   -3.6303     1 1 1
Ti          core   12.8446   -3.3657   -3.6303     1 1 1
Ti          core   -1.0294   -8.4154   -3.6303     1 1 1
Ti          core   11.5524    0.1844   -3.6303     1 1 1
Ti          core   10.2603    3.7344   -3.6303     1 1 1
Ti          core   -2.3216   -4.8653   -3.6303     1 1 1
Ti          core    8.9682    7.2845   -3.6303     1 1 1
Ti          core   -6.6743  -14.4903   -3.6303     1 1 1
Ti          core    7.6761   10.8346   -3.6303     1 1 1
Ti          core   -3.6137   -1.3153   -3.6303     1 1 1
Ti          core    6.3840   14.3846   -3.6303     1 1 1
Ti          core   -4.9058    2.2348   -3.6303     1 1 1
Ti          core   -7.9664  -10.9403   -3.6303     1 1 1
Ti          core   -6.1979    5.7849   -3.6303     1 1 1
Ti          core   -7.4900    9.3349   -3.6303     1 1 1
Ti          core   16.3131   -2.1032   -3.6303     1 1 1
Ti          core   -9.2586   -7.3902   -3.6303     1 1 1
Ti          core   15.0209    1.4468   -3.6303     1 1 1
Ti          core   -8.7822   12.8850   -3.6303     1 1 1
Ti          core   13.7288    4.9969   -3.6303     1 1 1
Ti          core   12.4367    8.5469   -3.6303     1 1 1
Ti          core   11.1446   12.0970   -3.6303     1 1 1
Ti          core  -10.5507   -3.8401   -3.6303     1 1 1
Ti          core  -11.8428   -0.2901   -3.6303     1 1 1
Ti          core  -13.1349    3.2600   -3.6303     1 1 1
Ti          core    5.0233  -14.2531   -3.6303     1 1 1
Ti          core    3.7312  -10.7030   -3.6303     1 1 1
Ti          core  -14.4270    6.8101   -3.6303     1 1 1
Ti          core    2.4391   -7.1530   -3.6303     1 1 1
Ti          core    1.1469   -3.6029   -3.6303     1 1 1
Ti          core   -0.1452   -0.0528   -3.6303     1 1 1
Ti          core  -11.4349  -12.2027   -3.6303     1 1 1
Ti          core   -1.4373    3.4972   -3.6303     1 1 1
Ti          core   12.4025   -7.5469   -1.1889     1 1 1
Ti          core   -7.0479   13.5162   -1.1889     1 1 1
Ti          core   11.1103   -3.9969   -1.1889     1 1 1
Ti          core    9.8182   -0.4468   -1.1889     1 1 1
Ti          core   -0.1794  -16.1467   -1.1889     1 1 1
Ti          core    8.5261    3.1033   -1.1889     1 1 1
Ti          core    7.2340    6.6533   -1.1889     1 1 1
Ti          core   -1.4715  -12.5967   -1.1889     1 1 1
Ti          core    5.9419   10.2034   -1.1889     1 1 1
Ti          core    4.6498   13.7534   -1.1889     1 1 1
Ti          core   -2.7636   -9.0466   -1.1889     1 1 1
Ti          core    6.7576  -13.6219   -1.1889     1 1 1
Ti          core   -4.0558   -5.4965   -1.1889     1 1 1
Ti          core    5.4655  -10.0718   -1.1889     1 1 1
Ti          core    4.1733   -6.5217   -1.1889     1 1 1
Ti          core   -5.3479   -1.9465   -1.1889     1 1 1
Ti          core    2.8812   -2.9717   -1.1889     1 1 1
Ti          core   14.5788   -2.7344   -1.1889     1 1 1
Ti          core   -6.6400    1.6036   -1.1889     1 1 1
Ti          core   13.2867    0.8156   -1.1889     1 1 1
Ti          core    1.5891    0.5784   -1.1889     1 1 1
Ti          core   11.9946    4.3657   -1.1889     1 1 1
Ti          core   -4.9400  -13.8591   -1.1889     1 1 1
Ti          core    0.2970    4.1285   -1.1889     1 1 1
Ti          core   10.7025    7.9157   -1.1889     1 1 1
Ti          core   -7.9321    5.1537   -1.1889     1 1 1
Ti          core    9.4104   11.4658   -1.1889     1 1 1
Ti          core   -0.9951    7.6785   -1.1889     1 1 1
Ti          core  -15.7534   -5.7338   -1.1889     1 1 1
Ti          core   -9.2242    8.7037   -1.1889     1 1 1
Ti          core   -2.2872   11.2286   -1.1889     1 1 1
Ti          core   -6.2321  -10.3090   -1.1889     1 1 1
Ti          core   -9.7006  -11.5715   -1.1889     1 1 1
Ti          core   -3.5794   14.7786   -1.1889     1 1 1
Ti          core  -10.5164   12.2538   -1.1889     1 1 1
Ti          core   -7.5243   -6.7590   -1.1889     1 1 1
Ti          core  -10.9928   -8.0214   -1.1889     1 1 1
Ti          core   16.7552    2.0780   -1.1889     1 1 1
Ti          core   -8.8164   -3.2089   -1.1889     1 1 1
Ti          core   15.4631    5.6281   -1.1889     1 1 1
Ti          core   14.1710    9.1782   -1.1889     1 1 1
Ti          core   10.2261  -12.3594   -1.1889     1 1 1
Ti          core  -10.1085    0.3412   -1.1889     1 1 1
Ti          core    8.9340   -8.8094   -1.1889     1 1 1
Ti          core  -12.2849   -4.4713   -1.1889     1 1 1
Ti          core    7.6418   -5.2593   -1.1889     1 1 1
Ti          core    3.2891  -14.8843   -1.1889     1 1 1
Ti          core  -11.4006    3.8912   -1.1889     1 1 1
Ti          core    6.3497   -1.7092   -1.1889     1 1 1
Ti          core    1.9970  -11.3342   -1.1889     1 1 1
Ti          core    5.0576    1.8408   -1.1889     1 1 1
Ti          core  -13.5770   -0.9213   -1.1889     1 1 1
Ti          core  -12.6927    7.4413   -1.1889     1 1 1
Ti          core    3.7655    5.3909   -1.1889     1 1 1
Ti          core    0.7049   -7.7842   -1.1889     1 1 1
Ti          core    2.4734    8.9410   -1.1889     1 1 1
Ti          core   -0.5873   -4.2341   -1.1889     1 1 1
Ti          core    1.1813   12.4910   -1.1889     1 1 1
Ti          core  -14.8691    2.6288   -1.1889     1 1 1
Ti          core   -0.1109   16.0411   -1.1889     1 1 1
Ti          core   -1.8794   -0.6840   -1.1889     1 1 1
Ti          core   -3.1715    2.8660   -1.1889     1 1 1
Ti          core   -4.4636    6.4161   -1.1889     1 1 1
Ti          core   -5.7557    9.9662   -1.1889     1 1 1
Ti          core   11.7564   -5.7719    1.2087     1 1 1
Ti          core  -13.3388    9.2164    1.2087     1 1 1
Ti          core    4.8194   -8.2967    1.2087     1 1 1
Ti          core   10.4643   -2.2218    1.2087     1 1 1
Ti          core    3.5273   -4.7467    1.2087     1 1 1
Ti          core    9.1722    1.3283    1.2087     1 1 1
Ti          core    7.8800    4.8783    1.2087     1 1 1
Ti          core    2.2352   -1.1966    1.2087     1 1 1
Ti          core   -9.0546  -13.3464    1.2087     1 1 1
Ti          core    6.5879    8.4284    1.2087     1 1 1
Ti          core    0.9430    2.3535    1.2087     1 1 1
Ti          core    5.2958   11.9785    1.2087     1 1 1
Ti          core   -0.3491    5.9035    1.2087     1 1 1
Ti          core    4.0037   15.5285    1.2087     1 1 1
Ti          core   -1.6412    9.4536    1.2087     1 1 1
Ti          core  -10.3467   -9.7964    1.2087     1 1 1
Ti          core   -2.9333   13.0037    1.2087     1 1 1
Ti          core    2.6430  -13.1092    1.2087     1 1 1
Ti          core    1.3509   -9.5592    1.2087     1 1 1
Ti          core   15.2249   -4.5094    1.2087     1 1 1
Ti          core  -11.6388   -6.2463    1.2087     1 1 1
Ti          core   13.9328   -0.9594    1.2087     1 1 1
Ti          core   -4.2940  -15.6341    1.2087     1 1 1
Ti          core    0.0588   -6.0091    1.2087     1 1 1
Ti          core   12.6407    2.5907    1.2087     1 1 1
Ti          core   -0.8255  -14.3717    1.2087     1 1 1
Ti          core   11.3485    6.1408    1.2087     1 1 1
Ti          core   -1.2333   -2.4590    1.2087     1 1 1
Ti          core   10.0564    9.6908    1.2087     1 1 1
Ti          core   -5.5861  -12.0840    1.2087     1 1 1
Ti          core  -12.9310   -2.6963    1.2087     1 1 1
Ti          core    8.7643   13.2409    1.2087     1 1 1
Ti          core   -2.5255    1.0910    1.2087     1 1 1
Ti          core   -2.1176  -10.8216    1.2087     1 1 1
Ti          core    9.5800  -10.5844    1.2087     1 1 1
Ti          core  -15.1073   -7.5087    1.2087     1 1 1
Ti          core   -3.8176    4.6411    1.2087     1 1 1
Ti          core    8.2879   -7.0343    1.2087     1 1 1
Ti          core   -6.8782   -8.5340    1.2087     1 1 1
Ti          core   -3.4097   -7.2715    1.2087     1 1 1
Ti          core    6.9958   -3.4842    1.2087     1 1 1
Ti          core   -5.1097    8.1912    1.2087     1 1 1
Ti          core  -14.2231    0.8538    1.2087     1 1 1
Ti          core    5.7037    0.0658    1.2087     1 1 1
Ti          core   -4.7018   -3.7215    1.2087     1 1 1
Ti          core   -6.4018   11.7412    1.2087     1 1 1
Ti          core   -8.1703   -4.9839    1.2087     1 1 1
Ti          core    4.4115    3.6159    1.2087     1 1 1
Ti          core   16.1092    3.8531    1.2087     1 1 1
Ti          core   14.8170    7.4032    1.2087     1 1 1
Ti          core    3.1194    7.1660    1.2087     1 1 1
Ti          core   -5.9940   -0.1714    1.2087     1 1 1
Ti          core  -15.5152    4.4039    1.2087     1 1 1
Ti          core   -9.4625   -1.4338    1.2087     1 1 1
Ti          core    1.8273   10.7160    1.2087     1 1 1
Ti          core  -16.3995   -3.9587    1.2087     1 1 1
Ti          core   -7.2861    3.3787    1.2087     1 1 1
Ti          core    0.5352   14.2661    1.2087     1 1 1
Ti          core  -10.7546    2.1162    1.2087     1 1 1
Ti          core   -8.5782    6.9287    1.2087     1 1 1
Ti          core   -9.8703   10.4788    1.2087     1 1 1
Ti          core  -12.0467    5.6663    1.2087     1 1 1
Ti          core   13.0485   -9.3219    1.2087     1 1 1
Ti          core    6.1115  -11.8468    1.2087     1 1 1
Ti          core  -11.6046    9.8476    3.6501     1 1 1
Ti          core   -4.6676   12.3724    3.6501     1 1 1
Ti          core   -6.8440    7.5599    3.6501     1 1 1
Ti          core   -9.9046   -5.6151    3.6501     1 1 1
Ti          core   11.3142   -9.9532    3.6501     1 1 1
Ti          core   -8.1361   11.1100    3.6501     1 1 1
Ti          core  -14.6653   -3.3275    3.6501     1 1 1
Ti          core   10.0221   -6.4031    3.6501     1 1 1
Ti          core   15.6670   -0.3282    3.6501     1 1 1
Ti          core  -11.1968   -2.0651    3.6501     1 1 1
Ti          core    8.7300   -2.8530    3.6501     1 1 1
Ti          core   14.3749    3.2219    3.6501     1 1 1
Ti          core    7.4379    0.6970    3.6501     1 1 1
Ti          core   13.0827    6.7720    3.6501     1 1 1
Ti          core   -2.5598  -15.0029    3.6501     1 1 1
Ti          core   11.7906   10.3220    3.6501     1 1 1
Ti          core    6.1457    4.2471    3.6501     1 1 1
Ti          core  -12.4889    1.4850    3.6501     1 1 1
Ti          core    4.8536    7.7972    3.6501     1 1 1
Ti          core  -15.9574    0.2226    3.6501     1 1 1
Ti          core    3.5615   11.3472    3.6501     1 1 1
Ti          core   -3.8519  -11.4528    3.6501     1 1 1
Ti          core    7.8457  -11.2156    3.6501     1 1 1
Ti          core    2.2694   14.8973    3.6501     1 1 1
Ti          core    6.5536   -7.6655    3.6501     1 1 1
Ti          core  -13.7810    5.0351    3.6501     1 1 1
Ti          core   -5.1440   -7.9028    3.6501     1 1 1
Ti          core    5.2615   -4.1155    3.6501     1 1 1
Ti          core    0.9087  -13.7405    3.6501     1 1 1
Ti          core    4.3772  -12.4780    3.6501     1 1 1
Ti          core    3.9694   -0.5654    3.6501     1 1 1
Ti          core   -6.4361   -4.3527    3.6501     1 1 1
Ti          core   -0.3834  -10.1904    3.6501     1 1 1
Ti          core    2.6772    2.9847    3.6501     1 1 1
Ti          core    3.0851   -8.9280    3.6501     1 1 1
Ti          core  -12.0810  -10.4276    3.6501     1 1 1
Ti          core   13.4906   -5.1407    3.6501     1 1 1
Ti          core    1.3851    6.5347    3.6501     1 1 1
Ti          core   -7.7283   -0.8026    3.6501     1 1 1
Ti          core    1.7930   -5.3779    3.6501     1 1 1
Ti          core   -1.6755   -6.6403    3.6501     1 1 1
Ti          core   12.1985   -1.5906    3.6501     1 1 1
Ti          core   -7.3204  -12.7152    3.6501     1 1 1
Ti          core    0.0930   10.0848    3.6501     1 1 1
Ti          core   10.9064    1.9595    3.6501     1 1 1
Ti          core    0.5009   -1.8278    3.6501     1 1 1
Ti          core   -1.1991   13.6349    3.6501     1 1 1
Ti          core   -2.9676   -3.0903    3.6501     1 1 1
Ti          core    9.6142    5.5095    3.6501     1 1 1
Ti          core   -9.0204    2.7474    3.6501     1 1 1
Ti          core   -0.7913    1.7222    3.6501     1 1 1
Ti          core    8.3221    9.0596    3.6501     1 1 1
Ti          core   -4.2598    0.4598    3.6501     1 1 1
Ti          core   -8.6125   -9.1652    3.6501     1 1 1
Ti          core    7.0300   12.6097    3.6501     1 1 1
Ti          core   -2.0834    5.2723    3.6501     1 1 1
Ti          core  -10.3125    6.2975    3.6501     1 1 1
Ti          core  -13.3731   -6.8775    3.6501     1 1 1
Ti          core   -5.5519    4.0099    3.6501     1 1 1
Ti          core   -3.3755    8.8224    3.6501     1 1 1
Ti          core    1.1469   -3.6029    6.0388     1 1 1
Ti          core    4.2076    9.5721    6.0388     1 1 1
Ti          core    4.6154   -2.3405    6.0388     1 1 1
Ti          core   -6.6743  -14.4903    6.0388     1 1 1
Ti          core   15.0209    1.4468    6.0388     1 1 1
Ti          core   -3.2058  -13.2279    6.0388     1 1 1
Ti          core    2.9155   13.1222    6.0388     1 1 1
Ti          core    3.3233    1.2096    6.0388     1 1 1
Ti          core   13.7288    4.9969    6.0388     1 1 1
Ti          core   -0.1452   -0.0528    6.0388     1 1 1
Ti          core   -6.1979    5.7849    6.0388     1 1 1
Ti          core  -14.0192   -5.1026    6.0388     1 1 1
Ti          core    1.6233   16.6723    6.0388     1 1 1
Ti          core  -14.4270    6.8101    6.0388     1 1 1
Ti          core   12.4367    8.5469    6.0388     1 1 1
Ti          core    2.0312    4.7597    6.0388     1 1 1
Ti          core   -1.4373    3.4972    6.0388     1 1 1
Ti          core   11.1446   12.0970    6.0388     1 1 1
Ti          core   -7.4900    9.3349    6.0388     1 1 1
Ti          core   -4.4979   -9.6778    6.0388     1 1 1
Ti          core    0.7391    8.3097    6.0388     1 1 1
Ti          core   -7.9664  -10.9403    6.0388     1 1 1
Ti          core   -2.7294    7.0473    6.0388     1 1 1
Ti          core   -0.5530   11.8598    6.0388     1 1 1
Ti          core   -8.7822   12.8850    6.0388     1 1 1
Ti          core   -4.0215   10.5974    6.0388     1 1 1
Ti          core   -5.7901   -6.1278    6.0388     1 1 1
Ti          core   -1.8452   15.4098    6.0388     1 1 1
Ti          core   14.1367   -6.9157    6.0388     1 1 1
Ti          core   -5.3137   14.1474    6.0388     1 1 1
Ti          core  -15.3113   -1.5525    6.0388     1 1 1
Ti          core   -9.2586   -7.3902    6.0388     1 1 1
Ti          core   12.8446   -3.3657    6.0388     1 1 1
Ti          core   -7.0822   -2.5777    6.0388     1 1 1
Ti          core   11.5524    0.1844    6.0388     1 1 1
Ti          core    1.5548  -15.5155    6.0388     1 1 1
Ti          core  -11.4349  -12.2027    6.0388     1 1 1
Ti          core   10.2603    3.7344    6.0388     1 1 1
Ti          core   -8.3743    0.9724    6.0388     1 1 1
Ti          core    8.9682    7.2845    6.0388     1 1 1
Ti          core    0.2627  -11.9655    6.0388     1 1 1
Ti          core  -10.5507   -3.8401    6.0388     1 1 1
Ti          core  -16.6034    1.9976    6.0388     1 1 1
Ti          core    7.6761   10.8346    6.0388     1 1 1
Ti          core   11.9603  -11.7282    6.0388     1 1 1
Ti          core   -1.0294   -8.4154    6.0388     1 1 1
Ti          core    6.3840   14.3846    6.0388     1 1 1
Ti          core   -9.6664    4.5224    6.0388     1 1 1
Ti          core   10.6682   -8.1782    6.0388     1 1 1
Ti          core    5.0233  -14.2531    6.0388     1 1 1
Ti          core    9.3761   -4.6281    6.0388     1 1 1
Ti          core  -11.8428   -0.2901    6.0388     1 1 1
Ti          core   -2.3216   -4.8653    6.0388     1 1 1
Ti          core    8.4918  -12.9907    6.0388     1 1 1
Ti          core  -12.7271   -8.6526    6.0388     1 1 1
Ti          core  -10.9585    8.0725    6.0388     1 1 1
Ti          core    8.0839   -1.0780    6.0388     1 1 1
Ti          core    3.7312  -10.7030    6.0388     1 1 1
Ti          core    7.1997   -9.4406    6.0388     1 1 1
Ti          core    6.7918    2.4720    6.0388     1 1 1
Ti          core   -3.6137   -1.3153    6.0388     1 1 1
Ti          core   -1.9137  -16.7780    6.0388     1 1 1
Ti          core    2.4391   -7.1530    6.0388     1 1 1
Ti          core    5.9076   -5.8905    6.0388     1 1 1
Ti          core    5.4997    6.0221    6.0388     1 1 1
Ti          core  -12.2507   11.6226    6.0388     1 1 1
Ti          core  -13.1349    3.2600    6.0388     1 1 1
Ti          core   -4.9058    2.2348    6.0388     1 1 1
Ti          core   16.3131   -2.1032    6.0388     1 1 1
O           core  -15.1073   -7.5087   -6.4673     1 1 1
O           core  -16.3995   -3.9587   -6.4673     1 1 1
O           core   -9.0546  -13.3464   -6.4673     1 1 1
O           core  -10.3467   -9.7964   -6.4673     1 1 1
O           core  -11.6388   -6.2463   -6.4673     1 1 1
O           core  -12.9310   -2.6963   -6.4673     1 1 1
O           core  -14.2231    0.8538   -6.4673     1 1 1
O           core  -15.5152    4.4039   -6.4673     1 1 1
O           core   -4.2940  -15.6341   -6.4673     1 1 1
O           core   -5.5861  -12.0840   -6.4673     1 1 1
O           core   -6.8782   -8.5340   -6.4673     1 1 1
O           core   -8.1703   -4.9839   -6.4673     1 1 1
O           core   -9.4625   -1.4338   -6.4673     1 1 1
O           core  -10.7546    2.1162   -6.4673     1 1 1
O           core  -12.0467    5.6663   -6.4673     1 1 1
O           core  -13.3388    9.2164   -6.4673     1 1 1
O           core   -0.8255  -14.3717   -6.4673     1 1 1
O           core   -2.1176  -10.8216   -6.4673     1 1 1
O           core   -3.4097   -7.2715   -6.4673     1 1 1
O           core   -4.7018   -3.7215   -6.4673     1 1 1
O           core   -5.9940   -0.1714   -6.4673     1 1 1
O           core   -7.2861    3.3787   -6.4673     1 1 1
O           core   -8.5782    6.9287   -6.4673     1 1 1
O           core   -9.8703   10.4788   -6.4673     1 1 1
O           core    2.6430  -13.1092   -6.4673     1 1 1
O           core    1.3509   -9.5592   -6.4673     1 1 1
O           core    0.0588   -6.0091   -6.4673     1 1 1
O           core   -1.2333   -2.4590   -6.4673     1 1 1
O           core   -2.5255    1.0910   -6.4673     1 1 1
O           core   -3.8176    4.6411   -6.4673     1 1 1
O           core   -5.1097    8.1912   -6.4673     1 1 1
O           core   -6.4018   11.7412   -6.4673     1 1 1
O           core    6.1115  -11.8468   -6.4673     1 1 1
O           core    4.8194   -8.2967   -6.4673     1 1 1
O           core    3.5273   -4.7467   -6.4673     1 1 1
O           core    2.2352   -1.1966   -6.4673     1 1 1
O           core    0.9430    2.3535   -6.4673     1 1 1
O           core   -0.3491    5.9035   -6.4673     1 1 1
O           core   -1.6412    9.4536   -6.4673     1 1 1
O           core   -2.9333   13.0037   -6.4673     1 1 1
O           core    9.5800  -10.5844   -6.4673     1 1 1
O           core    8.2879   -7.0343   -6.4673     1 1 1
O           core    6.9958   -3.4842   -6.4673     1 1 1
O           core    5.7037    0.0658   -6.4673     1 1 1
O           core    4.4115    3.6159   -6.4673     1 1 1
O           core    3.1194    7.1660   -6.4673     1 1 1
O           core    1.8273   10.7160   -6.4673     1 1 1
O           core    0.5352   14.2661   -6.4673     1 1 1
O           core   13.0485   -9.3219   -6.4673     1 1 1
O           core   11.7564   -5.7719   -6.4673     1 1 1
O           core   10.4643   -2.2218   -6.4673     1 1 1
O           core    9.1722    1.3283   -6.4673     1 1 1
O           core    7.8800    4.8783   -6.4673     1 1 1
O           core    6.5879    8.4284   -6.4673     1 1 1
O           core    5.2958   11.9785   -6.4673     1 1 1
O           core    4.0037   15.5285   -6.4673     1 1 1
O           core   15.2249   -4.5094   -6.4673     1 1 1
O           core   13.9328   -0.9594   -6.4673     1 1 1
O           core   12.6407    2.5907   -6.4673     1 1 1
O           core   11.3485    6.1408   -6.4673     1 1 1
O           core   10.0564    9.6908   -6.4673     1 1 1
O           core    8.7643   13.2409   -6.4673     1 1 1
O           core   16.1092    3.8531   -6.4673     1 1 1
O           core   14.8170    7.4032   -6.4673     1 1 1
O           core  -12.7271   -8.6526   -5.6274     1 1 1
O           core   -1.9137  -16.7780   -5.6274     1 1 1
O           core    8.4918  -12.9907   -5.6274     1 1 1
O           core  -14.0192   -5.1026   -5.6274     1 1 1
O           core    7.1997   -9.4406   -5.6274     1 1 1
O           core   -3.2058  -13.2279   -5.6274     1 1 1
O           core    5.9076   -5.8905   -5.6274     1 1 1
O           core    4.6154   -2.3405   -5.6274     1 1 1
O           core   -4.4979   -9.6778   -5.6274     1 1 1
O           core    3.3233    1.2096   -5.6274     1 1 1
O           core  -15.3113   -1.5525   -5.6274     1 1 1
O           core    2.0312    4.7597   -5.6274     1 1 1
O           core   -5.7901   -6.1278   -5.6274     1 1 1
O           core    0.7391    8.3097   -5.6274     1 1 1
O           core   -0.5530   11.8598   -5.6274     1 1 1
O           core   -7.0822   -2.5777   -5.6274     1 1 1
O           core   -1.8452   15.4098   -5.6274     1 1 1
O           core  -16.6034    1.9976   -5.6274     1 1 1
O           core   -8.3743    0.9724   -5.6274     1 1 1
O           core   -9.6664    4.5224   -5.6274     1 1 1
O           core   11.9603  -11.7282   -5.6274     1 1 1
O           core  -10.9585    8.0725   -5.6274     1 1 1
O           core   10.6682   -8.1782   -5.6274     1 1 1
O           core    9.3761   -4.6281   -5.6274     1 1 1
O           core  -12.2507   11.6226   -5.6274     1 1 1
O           core    8.0839   -1.0780   -5.6274     1 1 1
O           core    6.7918    2.4720   -5.6274     1 1 1
O           core    5.4997    6.0221   -5.6274     1 1 1
O           core    4.2076    9.5721   -5.6274     1 1 1
O           core    2.9155   13.1222   -5.6274     1 1 1
O           core    1.6233   16.6723   -5.6274     1 1 1
O           core    1.5548  -15.5155   -5.6274     1 1 1
O           core   14.1367   -6.9157   -5.6274     1 1 1
O           core    0.2627  -11.9655   -5.6274     1 1 1
O           core   12.8446   -3.3657   -5.6274     1 1 1
O           core   11.5524    0.1844   -5.6274     1 1 1
O           core   -1.0294   -8.4154   -5.6274     1 1 1
O           core   10.2603    3.7344   -5.6274     1 1 1
O           core    8.9682    7.2845   -5.6274     1 1 1
O           core   -2.3216   -4.8653   -5.6274     1 1 1
O           core    7.6761   10.8346   -5.6274     1 1 1
O           core    6.3840   14.3846   -5.6274     1 1 1
O           core   -3.6137   -1.3153   -5.6274     1 1 1
O           core   -6.6743  -14.4903   -5.6274     1 1 1
O           core   -4.9058    2.2348   -5.6274     1 1 1
O           core   -6.1979    5.7849   -5.6274     1 1 1
O           core   -7.9664  -10.9403   -5.6274     1 1 1
O           core   -7.4900    9.3349   -5.6274     1 1 1
O           core   16.3131   -2.1032   -5.6274     1 1 1
O           core   15.0209    1.4468   -5.6274     1 1 1
O           core   -8.7822   12.8850   -5.6274     1 1 1
O           core   13.7288    4.9969   -5.6274     1 1 1
O           core   -9.2586   -7.3902   -5.6274     1 1 1
O           core   12.4367    8.5469   -5.6274     1 1 1
O           core   11.1446   12.0970   -5.6274     1 1 1
O           core  -10.5507   -3.8401   -5.6274     1 1 1
O           core  -11.8428   -0.2901   -5.6274     1 1 1
O           core    5.0233  -14.2531   -5.6274     1 1 1
O           core    3.7312  -10.7030   -5.6274     1 1 1
O           core  -13.1349    3.2600   -5.6274     1 1 1
O           core    2.4391   -7.1530   -5.6274     1 1 1
O           core    1.1469   -3.6029   -5.6274     1 1 1
O           core  -14.4270    6.8101   -5.6274     1 1 1
O           core   -0.1452   -0.0528   -5.6274     1 1 1
O           core   -1.4373    3.4972   -5.6274     1 1 1
O           core   -2.7294    7.0473   -5.6274     1 1 1
O           core  -11.4349  -12.2027   -5.6274     1 1 1
O           core   -4.0215   10.5974   -5.6274     1 1 1
O           core   -5.3137   14.1474   -5.6274     1 1 1
O           core  -13.3731   -6.8775   -4.0361     1 1 1
O           core    4.8536    7.7972   -4.0361     1 1 1
O           core   -7.7283   -0.8026   -4.0361     1 1 1
O           core    3.5615   11.3472   -4.0361     1 1 1
O           core    4.3772  -12.4780   -4.0361     1 1 1
O           core   -8.6125   -9.1652   -4.0361     1 1 1
O           core    2.2694   14.8973   -4.0361     1 1 1
O           core    3.0851   -8.9280   -4.0361     1 1 1
O           core   -9.0204    2.7474   -4.0361     1 1 1
O           core  -14.6653   -3.3275   -4.0361     1 1 1
O           core    1.7930   -5.3779   -4.0361     1 1 1
O           core   -9.9046   -5.6151   -4.0361     1 1 1
O           core  -10.3125    6.2975   -4.0361     1 1 1
O           core    0.5009   -1.8278   -4.0361     1 1 1
O           core   -0.7913    1.7222   -4.0361     1 1 1
O           core  -11.6046    9.8476   -4.0361     1 1 1
O           core   13.4906   -5.1407   -4.0361     1 1 1
O           core  -11.1968   -2.0651   -4.0361     1 1 1
O           core   -2.0834    5.2723   -4.0361     1 1 1
O           core   12.1985   -1.5906   -4.0361     1 1 1
O           core  -15.9574    0.2226   -4.0361     1 1 1
O           core   10.9064    1.9595   -4.0361     1 1 1
O           core   -3.3755    8.8224   -4.0361     1 1 1
O           core    9.6142    5.5095   -4.0361     1 1 1
O           core  -12.4889    1.4850   -4.0361     1 1 1
O           core   -4.6676   12.3724   -4.0361     1 1 1
O           core    8.3221    9.0596   -4.0361     1 1 1
O           core    7.0300   12.6097   -4.0361     1 1 1
O           core  -13.7810    5.0351   -4.0361     1 1 1
O           core   15.6670   -0.3282   -4.0361     1 1 1
O           core    0.9087  -13.7405   -4.0361     1 1 1
O           core   14.3749    3.2219   -4.0361     1 1 1
O           core    7.8457  -11.2156   -4.0361     1 1 1
O           core   13.0827    6.7720   -4.0361     1 1 1
O           core   -0.3834  -10.1904   -4.0361     1 1 1
O           core    6.5536   -7.6655   -4.0361     1 1 1
O           core   11.7906   10.3220   -4.0361     1 1 1
O           core    5.2615   -4.1155   -4.0361     1 1 1
O           core   -1.6755   -6.6403   -4.0361     1 1 1
O           core    3.9694   -0.5654   -4.0361     1 1 1
O           core   -2.9676   -3.0903   -4.0361     1 1 1
O           core    2.6772    2.9847   -4.0361     1 1 1
O           core    1.3851    6.5347   -4.0361     1 1 1
O           core   -4.2598    0.4598   -4.0361     1 1 1
O           core    0.0930   10.0848   -4.0361     1 1 1
O           core   -5.5519    4.0099   -4.0361     1 1 1
O           core   -1.1991   13.6349   -4.0361     1 1 1
O           core   -6.8440    7.5599   -4.0361     1 1 1
O           core   -2.5598  -15.0029   -4.0361     1 1 1
O           core   -8.1361   11.1100   -4.0361     1 1 1
O           core  -12.0810  -10.4276   -4.0361     1 1 1
O           core   -3.8519  -11.4528   -4.0361     1 1 1
O           core   11.3142   -9.9532   -4.0361     1 1 1
O           core   -5.1440   -7.9028   -4.0361     1 1 1
O           core   10.0221   -6.4031   -4.0361     1 1 1
O           core    8.7300   -2.8530   -4.0361     1 1 1
O           core   -7.3204  -12.7152   -4.0361     1 1 1
O           core    7.4379    0.6970   -4.0361     1 1 1
O           core   -6.4361   -4.3527   -4.0361     1 1 1
O           core    6.1457    4.2471   -4.0361     1 1 1
O           core   14.5788   -2.7344   -3.2063     1 1 1
O           core   -3.1715    2.8660   -3.2063     1 1 1
O           core   -2.7636   -9.0466   -3.2063     1 1 1
O           core  -13.5770   -0.9213   -3.2063     1 1 1
O           core   13.2867    0.8156   -3.2063     1 1 1
O           core   10.2261  -12.3594   -3.2063     1 1 1
O           core   -4.4636    6.4161   -3.2063     1 1 1
O           core   11.9946    4.3657   -3.2063     1 1 1
O           core   -7.5243   -6.7590   -3.2063     1 1 1
O           core    8.9340   -8.8094   -3.2063     1 1 1
O           core   -4.0558   -5.4965   -3.2063     1 1 1
O           core   10.7025    7.9157   -3.2063     1 1 1
O           core   -5.7557    9.9662   -3.2063     1 1 1
O           core    7.6418   -5.2593   -3.2063     1 1 1
O           core    9.4104   11.4658   -3.2063     1 1 1
O           core  -14.8691    2.6288   -3.2063     1 1 1
O           core   -5.3479   -1.9465   -3.2063     1 1 1
O           core    6.3497   -1.7092   -3.2063     1 1 1
O           core   -7.0479   13.5162   -3.2063     1 1 1
O           core   -8.8164   -3.2089   -3.2063     1 1 1
O           core  -15.7534   -5.7338   -3.2063     1 1 1
O           core    5.0576    1.8408   -3.2063     1 1 1
O           core   -6.6400    1.6036   -3.2063     1 1 1
O           core    3.7655    5.3909   -3.2063     1 1 1
O           core  -10.1085    0.3412   -3.2063     1 1 1
O           core    2.4734    8.9410   -3.2063     1 1 1
O           core   -7.9321    5.1537   -3.2063     1 1 1
O           core    1.1813   12.4910   -3.2063     1 1 1
O           core  -11.4006    3.8912   -3.2063     1 1 1
O           core   -0.1109   16.0411   -3.2063     1 1 1
O           core   -9.2242    8.7037   -3.2063     1 1 1
O           core   16.7552    2.0780   -3.2063     1 1 1
O           core   15.4631    5.6281   -3.2063     1 1 1
O           core  -10.5164   12.2538   -3.2063     1 1 1
O           core   14.1710    9.1782   -3.2063     1 1 1
O           core    6.7576  -13.6219   -3.2063     1 1 1
O           core  -12.6927    7.4413   -3.2063     1 1 1
O           core    5.4655  -10.0718   -3.2063     1 1 1
O           core    4.1733   -6.5217   -3.2063     1 1 1
O           core   12.4025   -7.5469   -3.2063     1 1 1
O           core    2.8812   -2.9717   -3.2063     1 1 1
O           core   -9.7006  -11.5715   -3.2063     1 1 1
O           core   11.1103   -3.9969   -3.2063     1 1 1
O           core    1.5891    0.5784   -3.2063     1 1 1
O           core    9.8182   -0.4468   -3.2063     1 1 1
O           core    0.2970    4.1285   -3.2063     1 1 1
O           core    8.5261    3.1033   -3.2063     1 1 1
O           core    7.2340    6.6533   -3.2063     1 1 1
O           core   -0.9951    7.6785   -3.2063     1 1 1
O           core    3.2891  -14.8843   -3.2063     1 1 1
O           core    5.9419   10.2034   -3.2063     1 1 1
O           core  -10.9928   -8.0214   -3.2063     1 1 1
O           core   -2.2872   11.2286   -3.2063     1 1 1
O           core    4.6498   13.7534   -3.2063     1 1 1
O           core    1.9970  -11.3342   -3.2063     1 1 1
O           core   -3.5794   14.7786   -3.2063     1 1 1
O           core    0.7049   -7.7842   -3.2063     1 1 1
O           core   -0.1794  -16.1467   -3.2063     1 1 1
O           core   -4.9400  -13.8591   -3.2063     1 1 1
O           core   -0.5873   -4.2341   -3.2063     1 1 1
O           core  -12.2849   -4.4713   -3.2063     1 1 1
O           core   -1.4715  -12.5967   -3.2063     1 1 1
O           core   -1.8794   -0.6840   -3.2063     1 1 1
O           core   -6.2321  -10.3090   -3.2063     1 1 1
O           core  -14.0192   -5.1026   -1.6120     1 1 1
O           core   -5.3137   14.1474   -1.6120     1 1 1
O           core  -12.2507   11.6226   -1.6120     1 1 1
O           core   11.9603  -11.7282   -1.6120     1 1 1
O           core   -7.4900    9.3349   -1.6120     1 1 1
O           core   10.6682   -8.1782   -1.6120     1 1 1
O           core  -10.5507   -3.8401   -1.6120     1 1 1
O           core   -8.7822   12.8850   -1.6120     1 1 1
O           core   16.3131   -2.1032   -1.6120     1 1 1
O           core    9.3761   -4.6281   -1.6120     1 1 1
O           core   15.0209    1.4468   -1.6120     1 1 1
O           core   -1.9137  -16.7780   -1.6120     1 1 1
O           core    8.0839   -1.0780   -1.6120     1 1 1
O           core   13.7288    4.9969   -1.6120     1 1 1
O           core    6.7918    2.4720   -1.6120     1 1 1
O           core  -11.8428   -0.2901   -1.6120     1 1 1
O           core   12.4367    8.5469   -1.6120     1 1 1
O           core  -15.3113   -1.5525   -1.6120     1 1 1
O           core    5.4997    6.0221   -1.6120     1 1 1
O           core   11.1446   12.0970   -1.6120     1 1 1
O           core   -3.2058  -13.2279   -1.6120     1 1 1
O           core    4.2076    9.5721   -1.6120     1 1 1
O           core    8.4918  -12.9907   -1.6120     1 1 1
O           core    2.9155   13.1222   -1.6120     1 1 1
O           core  -13.1349    3.2600   -1.6120     1 1 1
O           core    7.1997   -9.4406   -1.6120     1 1 1
O           core   -4.4979   -9.6778   -1.6120     1 1 1
O           core    1.6233   16.6723   -1.6120     1 1 1
O           core    5.9076   -5.8905   -1.6120     1 1 1
O           core    1.5548  -15.5155   -1.6120     1 1 1
O           core    5.0233  -14.2531   -1.6120     1 1 1
O           core  -16.6034    1.9976   -1.6120     1 1 1
O           core    4.6154   -2.3405   -1.6120     1 1 1
O           core   -5.7901   -6.1278   -1.6120     1 1 1
O           core  -14.4270    6.8101   -1.6120     1 1 1
O           core    0.2627  -11.9655   -1.6120     1 1 1
O           core    3.7312  -10.7030   -1.6120     1 1 1
O           core    3.3233    1.2096   -1.6120     1 1 1
O           core  -11.4349  -12.2027   -1.6120     1 1 1
O           core   -7.0822   -2.5777   -1.6120     1 1 1
O           core    2.0312    4.7597   -1.6120     1 1 1
O           core    2.4391   -7.1530   -1.6120     1 1 1
O           core   14.1367   -6.9157   -1.6120     1 1 1
O           core   -1.0294   -8.4154   -1.6120     1 1 1
O           core   -6.6743  -14.4903   -1.6120     1 1 1
O           core    0.7391    8.3097   -1.6120     1 1 1
O           core   12.8446   -3.3657   -1.6120     1 1 1
O           core    1.1469   -3.6029   -1.6120     1 1 1
O           core   -2.3216   -4.8653   -1.6120     1 1 1
O           core   11.5524    0.1844   -1.6120     1 1 1
O           core   -0.5530   11.8598   -1.6120     1 1 1
O           core   -8.3743    0.9724   -1.6120     1 1 1
O           core   -0.1452   -0.0528   -1.6120     1 1 1
O           core   10.2603    3.7344   -1.6120     1 1 1
O           core   -1.8452   15.4098   -1.6120     1 1 1
O           core   -3.6137   -1.3153   -1.6120     1 1 1
O           core    8.9682    7.2845   -1.6120     1 1 1
O           core   -7.9664  -10.9403   -1.6120     1 1 1
O           core   -1.4373    3.4972   -1.6120     1 1 1
O           core   -9.6664    4.5224   -1.6120     1 1 1
O           core    7.6761   10.8346   -1.6120     1 1 1
O           core  -12.7271   -8.6526   -1.6120     1 1 1
O           core   -4.9058    2.2348   -1.6120     1 1 1
O           core    6.3840   14.3846   -1.6120     1 1 1
O           core   -2.7294    7.0473   -1.6120     1 1 1
O           core  -10.9585    8.0725   -1.6120     1 1 1
O           core   -9.2586   -7.3902   -1.6120     1 1 1
O           core   -4.0215   10.5974   -1.6120     1 1 1
O           core   -6.1979    5.7849   -1.6120     1 1 1
O           core    9.1722    1.3283   -0.7807     1 1 1
O           core  -12.9310   -2.6963   -0.7807     1 1 1
O           core    7.8800    4.8783   -0.7807     1 1 1
O           core   -3.4097   -7.2715   -0.7807     1 1 1
O           core    9.5800  -10.5844   -0.7807     1 1 1
O           core  -12.0467    5.6663   -0.7807     1 1 1
O           core   16.1092    3.8531   -0.7807     1 1 1
O           core    6.5879    8.4284   -0.7807     1 1 1
O           core    2.6430  -13.1092   -0.7807     1 1 1
O           core   14.8170    7.4032   -0.7807     1 1 1
O           core    8.2879   -7.0343   -0.7807     1 1 1
O           core    5.2958   11.9785   -0.7807     1 1 1
O           core   -4.7018   -3.7215   -0.7807     1 1 1
O           core    6.1115  -11.8468   -0.7807     1 1 1
O           core  -14.2231    0.8538   -0.7807     1 1 1
O           core    4.0037   15.5285   -0.7807     1 1 1
O           core    6.9958   -3.4842   -0.7807     1 1 1
O           core    1.3509   -9.5592   -0.7807     1 1 1
O           core  -13.3388    9.2164   -0.7807     1 1 1
O           core   -4.2940  -15.6341   -0.7807     1 1 1
O           core    4.8194   -8.2967   -0.7807     1 1 1
O           core    5.7037    0.0658   -0.7807     1 1 1
O           core   -5.9940   -0.1714   -0.7807     1 1 1
O           core    0.0588   -6.0091   -0.7807     1 1 1
O           core  -15.1073   -7.5087   -0.7807     1 1 1
O           core    4.4115    3.6159   -0.7807     1 1 1
O           core    3.5273   -4.7467   -0.7807     1 1 1
O           core   -7.2861    3.3787   -0.7807     1 1 1
O           core   -1.2333   -2.4590   -0.7807     1 1 1
O           core    3.1194    7.1660   -0.7807     1 1 1
O           core  -15.5152    4.4039   -0.7807     1 1 1
O           core    2.2352   -1.1966   -0.7807     1 1 1
O           core   -5.5861  -12.0840   -0.7807     1 1 1
O           core   -9.0546  -13.3464   -0.7807     1 1 1
O           core    1.8273   10.7160   -0.7807     1 1 1
O           core   -2.5255    1.0910   -0.7807     1 1 1
O           core    0.9430    2.3535   -0.7807     1 1 1
O           core   -8.5782    6.9287   -0.7807     1 1 1
O           core   15.2249   -4.5094   -0.7807     1 1 1
O           core    0.5352   14.2661   -0.7807     1 1 1
O           core   -6.8782   -8.5340   -0.7807     1 1 1
O           core   -0.3491    5.9035   -0.7807     1 1 1
O           core   13.9328   -0.9594   -0.7807     1 1 1
O           core   -3.8176    4.6411   -0.7807     1 1 1
O           core   -9.8703   10.4788   -0.7807     1 1 1
O           core   12.6407    2.5907   -0.7807     1 1 1
O           core   -1.6412    9.4536   -0.7807     1 1 1
O           core  -10.3467   -9.7964   -0.7807     1 1 1
O           core   -5.1097    8.1912   -0.7807     1 1 1
O           core   11.3485    6.1408   -0.7807     1 1 1
O           core  -16.3995   -3.9587   -0.7807     1 1 1
O           core   -2.9333   13.0037   -0.7807     1 1 1
O           core   -8.1703   -4.9839   -0.7807     1 1 1
O           core   10.0564    9.6908   -0.7807     1 1 1
O           core   -6.4018   11.7412   -0.7807     1 1 1
O           core    8.7643   13.2409   -0.7807     1 1 1
O           core  -11.6388   -6.2463   -0.7807     1 1 1
O           core   -9.4625   -1.4338   -0.7807     1 1 1
O           core   -0.8255  -14.3717   -0.7807     1 1 1
O           core   13.0485   -9.3219   -0.7807     1 1 1
O           core   11.7564   -5.7719   -0.7807     1 1 1
O           core   10.4643   -2.2218   -0.7807     1 1 1
O           core   -2.1176  -10.8216   -0.7807     1 1 1
O           core  -10.7546    2.1162   -0.7807     1 1 1
O           core   -5.3479   -1.9465    0.8005     1 1 1
O           core    1.1813   12.4910    0.8005     1 1 1
O           core   14.1710    9.1782    0.8005     1 1 1
O           core    3.2891  -14.8843    0.8005     1 1 1
O           core   -3.5794   14.7786    0.8005     1 1 1
O           core   -0.1109   16.0411    0.8005     1 1 1
O           core   -9.7006  -11.5715    0.8005     1 1 1
O           core   -6.6400    1.6036    0.8005     1 1 1
O           core   -8.8164   -3.2089    0.8005     1 1 1
O           core    1.9970  -11.3342    0.8005     1 1 1
O           core  -14.8691    2.6288    0.8005     1 1 1
O           core   -7.9321    5.1537    0.8005     1 1 1
O           core    0.7049   -7.7842    0.8005     1 1 1
O           core   14.5788   -2.7344    0.8005     1 1 1
O           core  -10.1085    0.3412    0.8005     1 1 1
O           core  -15.7534   -5.7338    0.8005     1 1 1
O           core   13.2867    0.8156    0.8005     1 1 1
O           core   -9.2242    8.7037    0.8005     1 1 1
O           core   -0.5873   -4.2341    0.8005     1 1 1
O           core    6.7576  -13.6219    0.8005     1 1 1
O           core   11.9946    4.3657    0.8005     1 1 1
O           core  -10.9928   -8.0214    0.8005     1 1 1
O           core   -0.1794  -16.1467    0.8005     1 1 1
O           core   10.7025    7.9157    0.8005     1 1 1
O           core  -11.4006    3.8912    0.8005     1 1 1
O           core    5.4655  -10.0718    0.8005     1 1 1
O           core   12.4025   -7.5469    0.8005     1 1 1
O           core   -1.8794   -0.6840    0.8005     1 1 1
O           core   10.2261  -12.3594    0.8005     1 1 1
O           core  -10.5164   12.2538    0.8005     1 1 1
O           core    9.4104   11.4658    0.8005     1 1 1
O           core   11.1103   -3.9969    0.8005     1 1 1
O           core   -4.9400  -13.8591    0.8005     1 1 1
O           core    4.1733   -6.5217    0.8005     1 1 1
O           core    8.9340   -8.8094    0.8005     1 1 1
O           core   -1.4715  -12.5967    0.8005     1 1 1
O           core   -3.1715    2.8660    0.8005     1 1 1
O           core    9.8182   -0.4468    0.8005     1 1 1
O           core  -12.6927    7.4413    0.8005     1 1 1
O           core    7.6418   -5.2593    0.8005     1 1 1
O           core    2.8812   -2.9717    0.8005     1 1 1
O           core    8.5261    3.1033    0.8005     1 1 1
O           core  -12.2849   -4.4713    0.8005     1 1 1
O           core   -4.4636    6.4161    0.8005     1 1 1
O           core   -2.7636   -9.0466    0.8005     1 1 1
O           core    6.3497   -1.7092    0.8005     1 1 1
O           core    7.2340    6.6533    0.8005     1 1 1
O           core    1.5891    0.5784    0.8005     1 1 1
O           core   -6.2321  -10.3090    0.8005     1 1 1
O           core   -5.7557    9.9662    0.8005     1 1 1
O           core    5.0576    1.8408    0.8005     1 1 1
O           core    5.9419   10.2034    0.8005     1 1 1
O           core    0.2970    4.1285    0.8005     1 1 1
O           core   -4.0558   -5.4965    0.8005     1 1 1
O           core    4.6498   13.7534    0.8005     1 1 1
O           core    3.7655    5.3909    0.8005     1 1 1
O           core   -7.0479   13.5162    0.8005     1 1 1
O           core   -0.9951    7.6785    0.8005     1 1 1
O           core  -13.5770   -0.9213    0.8005     1 1 1
O           core   -7.5243   -6.7590    0.8005     1 1 1
O           core    2.4734    8.9410    0.8005     1 1 1
O           core   16.7552    2.0780    0.8005     1 1 1
O           core   -2.2872   11.2286    0.8005     1 1 1
O           core   15.4631    5.6281    0.8005     1 1 1
O           core    5.2615   -4.1155    1.6318     1 1 1
O           core  -12.4889    1.4850    1.6318     1 1 1
O           core   10.0221   -6.4031    1.6318     1 1 1
O           core   10.9064    1.9595    1.6318     1 1 1
O           core   -3.3755    8.8224    1.6318     1 1 1
O           core    3.9694   -0.5654    1.6318     1 1 1
O           core    8.7300   -2.8530    1.6318     1 1 1
O           core   -6.4361   -4.3527    1.6318     1 1 1
O           core    9.6142    5.5095    1.6318     1 1 1
O           core   -2.9676   -3.0903    1.6318     1 1 1
O           core    7.4379    0.6970    1.6318     1 1 1
O           core    2.6772    2.9847    1.6318     1 1 1
O           core   -4.6676   12.3724    1.6318     1 1 1
O           core    8.3221    9.0596    1.6318     1 1 1
O           core  -13.7810    5.0351    1.6318     1 1 1
O           core   -8.6125   -9.1652    1.6318     1 1 1
O           core  -14.6653   -3.3275    1.6318     1 1 1
O           core    6.1457    4.2471    1.6318     1 1 1
O           core   -4.2598    0.4598    1.6318     1 1 1
O           core    7.0300   12.6097    1.6318     1 1 1
O           core    1.3851    6.5347    1.6318     1 1 1
O           core   -7.7283   -0.8026    1.6318     1 1 1
O           core    4.8536    7.7972    1.6318     1 1 1
O           core    0.0930   10.0848    1.6318     1 1 1
O           core   -5.5519    4.0099    1.6318     1 1 1
O           core    3.5615   11.3472    1.6318     1 1 1
O           core    4.3772  -12.4780    1.6318     1 1 1
O           core   -1.1991   13.6349    1.6318     1 1 1
O           core   -9.0204    2.7474    1.6318     1 1 1
O           core  -12.0810  -10.4276    1.6318     1 1 1
O           core    2.2694   14.8973    1.6318     1 1 1
O           core   -9.9046   -5.6151    1.6318     1 1 1
O           core   -6.8440    7.5599    1.6318     1 1 1
O           core    3.0851   -8.9280    1.6318     1 1 1
O           core   -2.5598  -15.0029    1.6318     1 1 1
O           core  -15.9574    0.2226    1.6318     1 1 1
O           core  -10.3125    6.2975    1.6318     1 1 1
O           core    1.7930   -5.3779    1.6318     1 1 1
O           core   -8.1361   11.1100    1.6318     1 1 1
O           core    0.9087  -13.7405    1.6318     1 1 1
O           core   15.6670   -0.3282    1.6318     1 1 1
O           core   -3.8519  -11.4528    1.6318     1 1 1
O           core  -11.1968   -2.0651    1.6318     1 1 1
O           core    0.5009   -1.8278    1.6318     1 1 1
O           core   14.3749    3.2219    1.6318     1 1 1
O           core  -11.6046    9.8476    1.6318     1 1 1
O           core    7.8457  -11.2156    1.6318     1 1 1
O           core   -0.3834  -10.1904    1.6318     1 1 1
O           core   13.0827    6.7720    1.6318     1 1 1
O           core  -13.3731   -6.8775    1.6318     1 1 1
O           core   -0.7913    1.7222    1.6318     1 1 1
O           core    6.5536   -7.6655    1.6318     1 1 1
O           core   11.7906   10.3220    1.6318     1 1 1
O           core   13.4906   -5.1407    1.6318     1 1 1
O           core   -5.1440   -7.9028    1.6318     1 1 1
O           core   11.3142   -9.9532    1.6318     1 1 1
O           core   -7.3204  -12.7152    1.6318     1 1 1
O           core   -2.0834    5.2723    1.6318     1 1 1
O           core   -1.6755   -6.6403    1.6318     1 1 1
O           core   12.1985   -1.5906    1.6318     1 1 1
O           core   11.3485    6.1408    3.2261     1 1 1
O           core   -4.7018   -3.7215    3.2261     1 1 1
O           core    3.1194    7.1660    3.2261     1 1 1
O           core   10.0564    9.6908    3.2261     1 1 1
O           core    7.8800    4.8783    3.2261     1 1 1
O           core   -2.5255    1.0910    3.2261     1 1 1
O           core   -4.2940  -15.6341    3.2261     1 1 1
O           core  -12.9310   -2.6963    3.2261     1 1 1
O           core  -10.7546    2.1162    3.2261     1 1 1
O           core    8.7643   13.2409    3.2261     1 1 1
O           core    1.8273   10.7160    3.2261     1 1 1
O           core    6.5879    8.4284    3.2261     1 1 1
O           core   -9.0546  -13.3464    3.2261     1 1 1
O           core   -3.8176    4.6411    3.2261     1 1 1
O           core    6.1115  -11.8468    3.2261     1 1 1
O           core   -5.9940   -0.1714    3.2261     1 1 1
O           core    5.2958   11.9785    3.2261     1 1 1
O           core    0.5352   14.2661    3.2261     1 1 1
O           core   -5.5861  -12.0840    3.2261     1 1 1
O           core    4.0037   15.5285    3.2261     1 1 1
O           core    4.8194   -8.2967    3.2261     1 1 1
O           core   -5.1097    8.1912    3.2261     1 1 1
O           core   -7.2861    3.3787    3.2261     1 1 1
O           core  -12.0467    5.6663    3.2261     1 1 1
O           core  -14.2231    0.8538    3.2261     1 1 1
O           core    3.5273   -4.7467    3.2261     1 1 1
O           core  -16.3995   -3.9587    3.2261     1 1 1
O           core   -6.4018   11.7412    3.2261     1 1 1
O           core  -10.3467   -9.7964    3.2261     1 1 1
O           core   -6.8782   -8.5340    3.2261     1 1 1
O           core   -8.5782    6.9287    3.2261     1 1 1
O           core    2.6430  -13.1092    3.2261     1 1 1
O           core    2.2352   -1.1966    3.2261     1 1 1
O           core   -0.8255  -14.3717    3.2261     1 1 1
O           core  -13.3388    9.2164    3.2261     1 1 1
O           core    9.5800  -10.5844    3.2261     1 1 1
O           core    0.9430    2.3535    3.2261     1 1 1
O           core    1.3509   -9.5592    3.2261     1 1 1
O           core   -9.8703   10.4788    3.2261     1 1 1
O           core    8.2879   -7.0343    3.2261     1 1 1
O           core   16.1092    3.8531    3.2261     1 1 1
O           core  -15.5152    4.4039    3.2261     1 1 1
O           core   -2.1176  -10.8216    3.2261     1 1 1
O           core   -8.1703   -4.9839    3.2261     1 1 1
O           core   13.0485   -9.3219    3.2261     1 1 1
O           core   -0.3491    5.9035    3.2261     1 1 1
O           core   14.8170    7.4032    3.2261     1 1 1
O           core   15.2249   -4.5094    3.2261     1 1 1
O           core    6.9958   -3.4842    3.2261     1 1 1
O           core    0.0588   -6.0091    3.2261     1 1 1
O           core  -11.6388   -6.2463    3.2261     1 1 1
O           core   11.7564   -5.7719    3.2261     1 1 1
O           core   13.9328   -0.9594    3.2261     1 1 1
O           core   -1.6412    9.4536    3.2261     1 1 1
O           core    5.7037    0.0658    3.2261     1 1 1
O           core   -3.4097   -7.2715    3.2261     1 1 1
O           core   10.4643   -2.2218    3.2261     1 1 1
O           core   12.6407    2.5907    3.2261     1 1 1
O           core  -15.1073   -7.5087    3.2261     1 1 1
O           core   -1.2333   -2.4590    3.2261     1 1 1
O           core   -2.9333   13.0037    3.2261     1 1 1
O           core    4.4115    3.6159    3.2261     1 1 1
O           core   -9.4625   -1.4338    3.2261     1 1 1
O           core    9.1722    1.3283    3.2261     1 1 1
O           core   -1.0294   -8.4154    4.0559     1 1 1
O           core   -8.7822   12.8850    4.0559     1 1 1
O           core   -8.3743    0.9724    4.0559     1 1 1
O           core   11.9603  -11.7282    4.0559     1 1 1
O           core    3.3233    1.2096    4.0559     1 1 1
O           core    2.4391   -7.1530    4.0559     1 1 1
O           core   -3.2058  -13.2279    4.0559     1 1 1
O           core  -16.6034    1.9976    4.0559     1 1 1
O           core   10.6682   -8.1782    4.0559     1 1 1
O           core   -2.3216   -4.8653    4.0559     1 1 1
O           core  -11.4349  -12.2027    4.0559     1 1 1
O           core    2.0312    4.7597    4.0559     1 1 1
O           core  -14.0192   -5.1026    4.0559     1 1 1
O           core  -13.1349    3.2600    4.0559     1 1 1
O           core    1.1469   -3.6029    4.0559     1 1 1
O           core    9.3761   -4.6281    4.0559     1 1 1
O           core   -9.6664    4.5224    4.0559     1 1 1
O           core   -9.2586   -7.3902    4.0559     1 1 1
O           core    0.7391    8.3097    4.0559     1 1 1
O           core   14.1367   -6.9157    4.0559     1 1 1
O           core   -3.6137   -1.3153    4.0559     1 1 1
O           core   16.3131   -2.1032    4.0559     1 1 1
O           core    8.0839   -1.0780    4.0559     1 1 1
O           core   -4.4979   -9.6778    4.0559     1 1 1
O           core   -0.1452   -0.0528    4.0559     1 1 1
O           core   12.8446   -3.3657    4.0559     1 1 1
O           core   -0.5530   11.8598    4.0559     1 1 1
O           core   15.0209    1.4468    4.0559     1 1 1
O           core  -10.9585    8.0725    4.0559     1 1 1
O           core    6.7918    2.4720    4.0559     1 1 1
O           core   -4.9058    2.2348    4.0559     1 1 1
O           core  -14.4270    6.8101    4.0559     1 1 1
O           core   11.5524    0.1844    4.0559     1 1 1
O           core   13.7288    4.9969    4.0559     1 1 1
O           core   -1.4373    3.4972    4.0559     1 1 1
O           core   -1.8452   15.4098    4.0559     1 1 1
O           core    5.4997    6.0221    4.0559     1 1 1
O           core   -5.7901   -6.1278    4.0559     1 1 1
O           core  -10.5507   -3.8401    4.0559     1 1 1
O           core   10.2603    3.7344    4.0559     1 1 1
O           core   12.4367    8.5469    4.0559     1 1 1
O           core    8.4918  -12.9907    4.0559     1 1 1
O           core    1.5548  -15.5155    4.0559     1 1 1
O           core   -6.6743  -14.4903    4.0559     1 1 1
O           core   -6.1979    5.7849    4.0559     1 1 1
O           core    4.2076    9.5721    4.0559     1 1 1
O           core   -2.7294    7.0473    4.0559     1 1 1
O           core   11.1446   12.0970    4.0559     1 1 1
O           core    8.9682    7.2845    4.0559     1 1 1
O           core  -12.2507   11.6226    4.0559     1 1 1
O           core  -15.3113   -1.5525    4.0559     1 1 1
O           core    7.1997   -9.4406    4.0559     1 1 1
O           core  -12.7271   -8.6526    4.0559     1 1 1
O           core    2.9155   13.1222    4.0559     1 1 1
O           core    7.6761   10.8346    4.0559     1 1 1
O           core    0.2627  -11.9655    4.0559     1 1 1
O           core   -4.0215   10.5974    4.0559     1 1 1
O           core   -7.0822   -2.5777    4.0559     1 1 1
O           core    5.0233  -14.2531    4.0559     1 1 1
O           core   -7.4900    9.3349    4.0559     1 1 1
O           core    5.9076   -5.8905    4.0559     1 1 1
O           core    1.6233   16.6723    4.0559     1 1 1
O           core    6.3840   14.3846    4.0559     1 1 1
O           core   -1.9137  -16.7780    4.0559     1 1 1
O           core  -11.8428   -0.2901    4.0559     1 1 1
O           core   -5.3137   14.1474    4.0559     1 1 1
O           core   -7.9664  -10.9403    4.0559     1 1 1
O           core    4.6154   -2.3405    4.0559     1 1 1
O           core    3.7312  -10.7030    4.0559     1 1 1
O           core   -3.8519  -11.4528    5.6472     1 1 1
O           core   -1.1991   13.6349    5.6472     1 1 1
O           core   -9.0204    2.7474    5.6472     1 1 1
O           core    7.4379    0.6970    5.6472     1 1 1
O           core   13.4906   -5.1407    5.6472     1 1 1
O           core   -8.1361   11.1100    5.6472     1 1 1
O           core   -3.3755    8.8224    5.6472     1 1 1
O           core   -7.3204  -12.7152    5.6472     1 1 1
O           core    7.8457  -11.2156    5.6472     1 1 1
O           core    6.1457    4.2471    5.6472     1 1 1
O           core   -1.6755   -6.6403    5.6472     1 1 1
O           core   12.1985   -1.5906    5.6472     1 1 1
O           core  -12.0810  -10.4276    5.6472     1 1 1
O           core    4.3772  -12.4780    5.6472     1 1 1
O           core   15.6670   -0.3282    5.6472     1 1 1
O           core  -11.1968   -2.0651    5.6472     1 1 1
O           core  -10.3125    6.2975    5.6472     1 1 1
O           core   -4.6676   12.3724    5.6472     1 1 1
O           core    4.8536    7.7972    5.6472     1 1 1
O           core    6.5536   -7.6655    5.6472     1 1 1
O           core   10.9064    1.9595    5.6472     1 1 1
O           core   -5.1440   -7.9028    5.6472     1 1 1
O           core   14.3749    3.2219    5.6472     1 1 1
O           core    3.0851   -8.9280    5.6472     1 1 1
O           core   -2.9676   -3.0903    5.6472     1 1 1
O           core    3.5615   11.3472    5.6472     1 1 1
O           core    9.6142    5.5095    5.6472     1 1 1
O           core   13.0827    6.7720    5.6472     1 1 1
O           core  -14.6653   -3.3275    5.6472     1 1 1
O           core    5.2615   -4.1155    5.6472     1 1 1
O           core    2.2694   14.8973    5.6472     1 1 1
O           core   11.7906   10.3220    5.6472     1 1 1
O           core    8.3221    9.0596    5.6472     1 1 1
O           core  -11.6046    9.8476    5.6472     1 1 1
O           core   -8.6125   -9.1652    5.6472     1 1 1
O           core    1.7930   -5.3779    5.6472     1 1 1
O           core   -6.4361   -4.3527    5.6472     1 1 1
O           core    3.9694   -0.5654    5.6472     1 1 1
O           core   -4.2598    0.4598    5.6472     1 1 1
O           core    7.0300   12.6097    5.6472     1 1 1
O           core  -12.4889    1.4850    5.6472     1 1 1
O           core    2.6772    2.9847    5.6472     1 1 1
O           core    0.5009   -1.8278    5.6472     1 1 1
O           core   11.3142   -9.9532    5.6472     1 1 1
O           core   -2.5598  -15.0029    5.6472     1 1 1
O           core   -5.5519    4.0099    5.6472     1 1 1
O           core    0.9087  -13.7405    5.6472     1 1 1
O           core    1.3851    6.5347    5.6472     1 1 1
O           core   -7.7283   -0.8026    5.6472     1 1 1
O           core  -13.3731   -6.8775    5.6472     1 1 1
O           core   10.0221   -6.4031    5.6472     1 1 1
O           core   -0.7913    1.7222    5.6472     1 1 1
O           core   -9.9046   -5.6151    5.6472     1 1 1
O           core    0.0930   10.0848    5.6472     1 1 1
O           core  -13.7810    5.0351    5.6472     1 1 1
O           core  -15.9574    0.2226    5.6472     1 1 1
O           core    8.7300   -2.8530    5.6472     1 1 1
O           core   -6.8440    7.5599    5.6472     1 1 1
O           core   -2.0834    5.2723    5.6472     1 1 1
O           core   -0.3834  -10.1904    5.6472     1 1 1
O           core   -0.9951    7.6785    6.4871     1 1 1
O           core   -0.1109   16.0411    6.4871     1 1 1
O           core   -5.7557    9.9662    6.4871     1 1 1
O           core   13.2867    0.8156    6.4871     1 1 1
O           core  -13.5770   -0.9213    6.4871     1 1 1
O           core   15.4631    5.6281    6.4871     1 1 1
O           core    6.7576  -13.6219    6.4871     1 1 1
O           core    7.2340    6.6533    6.4871     1 1 1
O           core  -10.9928   -8.0214    6.4871     1 1 1
O           core    0.7049   -7.7842    6.4871     1 1 1
O           core    8.9340   -8.8094    6.4871     1 1 1
O           core  -12.6927    7.4413    6.4871     1 1 1
O           core   11.9946    4.3657    6.4871     1 1 1
O           core   -2.2872   11.2286    6.4871     1 1 1
O           core   14.1710    9.1782    6.4871     1 1 1
O           core   -7.9321    5.1537    6.4871     1 1 1
O           core   -7.0479   13.5162    6.4871     1 1 1
O           core    5.9419   10.2034    6.4871     1 1 1
O           core   -2.7636   -9.0466    6.4871     1 1 1
O           core    5.4655  -10.0718    6.4871     1 1 1
O           core    7.6418   -5.2593    6.4871     1 1 1
O           core   10.7025    7.9157    6.4871     1 1 1
O           core   -8.8164   -3.2089    6.4871     1 1 1
O           core   -4.9400  -13.8591    6.4871     1 1 1
O           core   -0.5873   -4.2341    6.4871     1 1 1
O           core   -3.5794   14.7786    6.4871     1 1 1
O           core    4.6498   13.7534    6.4871     1 1 1
O           core    9.4104   11.4658    6.4871     1 1 1
O           core    6.3497   -1.7092    6.4871     1 1 1
O           core   -9.2242    8.7037    6.4871     1 1 1
O           core    4.1733   -6.5217    6.4871     1 1 1
O           core  -14.8691    2.6288    6.4871     1 1 1
O           core   -4.0558   -5.4965    6.4871     1 1 1
O           core   -1.8794   -0.6840    6.4871     1 1 1
O           core    5.0576    1.8408    6.4871     1 1 1
O           core    2.8812   -2.9717    6.4871     1 1 1
O           core  -10.1085    0.3412    6.4871     1 1 1
O           core   -6.2321  -10.3090    6.4871     1 1 1
O           core  -10.5164   12.2538    6.4871     1 1 1
O           core  -12.2849   -4.4713    6.4871     1 1 1
O           core   12.4025   -7.5469    6.4871     1 1 1
O           core   -9.7006  -11.5715    6.4871     1 1 1
O           core    3.7655    5.3909    6.4871     1 1 1
O           core   -3.1715    2.8660    6.4871     1 1 1
O           core   -5.3479   -1.9465    6.4871     1 1 1
O           core    1.5891    0.5784    6.4871     1 1 1
O           core    3.2891  -14.8843    6.4871     1 1 1
O           core   11.1103   -3.9969    6.4871     1 1 1
O           core   -0.1794  -16.1467    6.4871     1 1 1
O           core    2.4734    8.9410    6.4871     1 1 1
O           core  -15.7534   -5.7338    6.4871     1 1 1
O           core   -4.4636    6.4161    6.4871     1 1 1
O           core  -11.4006    3.8912    6.4871     1 1 1
O           core    9.8182   -0.4468    6.4871     1 1 1
O           core    0.2970    4.1285    6.4871     1 1 1
O           core    1.1813   12.4910    6.4871     1 1 1
O           core   -7.5243   -6.7590    6.4871     1 1 1
O           core    1.9970  -11.3342    6.4871     1 1 1
O           core   14.5788   -2.7344    6.4871     1 1 1
O           core   -6.6400    1.6036    6.4871     1 1 1
O           core    8.5261    3.1033    6.4871     1 1 1
O           core   16.7552    2.0780    6.4871     1 1 1
O           core   10.2261  -12.3594    6.4871     1 1 1
O           core   -1.4715  -12.5967    6.4871     1 1 1
Ti          core  -17.7259  -16.5025   -6.0190     0 0 0
Ti          core  -19.0180  -12.9525   -6.0190     0 0 0
Ti          core  -20.3101   -9.4024   -6.0190     0 0 0
Ti          core  -21.6023   -5.8523   -6.0190     0 0 0
Ti          core  -22.8944   -2.3023   -6.0190     0 0 0
Ti          core  -24.1865    1.2478   -6.0190     0 0 0
Ti          core  -12.9653  -18.7902   -6.0190     0 0 0
Ti          core  -14.2574  -15.2401   -6.0190     0 0 0
Ti          core  -15.5495  -11.6900   -6.0190     0 0 0
Ti          core  -16.8416   -8.1400   -6.0190     0 0 0
Ti          core  -18.1338   -4.5899   -6.0190     0 0 0
Ti          core  -19.4259   -1.0399   -6.0190     0 0 0
Ti          core  -20.7180    2.5102   -6.0190     0 0 0
Ti          core  -22.0101    6.0603   -6.0190     0 0 0
Ti          core   -8.2047  -21.0778   -6.0190     0 0 0
Ti          core   -9.4968  -17.5277   -6.0190     0 0 0
Ti          core  -10.7889  -13.9777   -6.0190     0 0 0
Ti          core  -17.2495    3.7726   -6.0190     0 0 0
Ti          core  -18.5416    7.3227   -6.0190     0 0 0
Ti          core  -19.8337   10.8728   -6.0190     0 0 0
Ti          core   -3.4440  -23.3654   -6.0190     0 0 0
Ti          core   -4.7362  -19.8154   -6.0190     0 0 0
Ti          core   -6.0283  -16.2653   -6.0190     0 0 0
Ti          core  -15.0731    8.5851   -6.0190     0 0 0
Ti          core  -16.3652   12.1352   -6.0190     0 0 0
Ti          core  -17.6573   15.6853   -6.0190     0 0 0
Ti          core    0.0244  -22.1030   -6.0190     0 0 0
Ti          core   -1.2677  -18.5529   -6.0190     0 0 0
Ti          core  -12.8967   13.3976   -6.0190     0 0 0
Ti          core  -14.1888   16.9477   -6.0190     0 0 0
Ti          core    4.7851  -24.3906   -6.0190     0 0 0
Ti          core    3.4929  -20.8406   -6.0190     0 0 0
Ti          core    2.2008  -17.2905   -6.0190     0 0 0
Ti          core   -9.4282   14.6601   -6.0190     0 0 0
Ti          core  -10.7203   18.2101   -6.0190     0 0 0
Ti          core  -12.0125   21.7602   -6.0190     0 0 0
Ti          core    8.2536  -23.1282   -6.0190     0 0 0
Ti          core    6.9614  -19.5782   -6.0190     0 0 0
Ti          core    5.6693  -16.0281   -6.0190     0 0 0
Ti          core   -5.9597   15.9225   -6.0190     0 0 0
Ti          core   -7.2518   19.4726   -6.0190     0 0 0
Ti          core   -8.5440   23.0226   -6.0190     0 0 0
Ti          core   11.7221  -21.8658   -6.0190     0 0 0
Ti          core   10.4299  -18.3157   -6.0190     0 0 0
Ti          core    9.1378  -14.7657   -6.0190     0 0 0
Ti          core   -2.4912   17.1849   -6.0190     0 0 0
Ti          core   -3.7833   20.7350   -6.0190     0 0 0
Ti          core   -5.0755   24.2851   -6.0190     0 0 0
Ti          core   13.8984  -17.0533   -6.0190     0 0 0
Ti          core   12.6063  -13.5032   -6.0190     0 0 0
Ti          core    0.9773   18.4474   -6.0190     0 0 0
Ti          core   -0.3148   21.9974   -6.0190     0 0 0
Ti          core   17.3669  -15.7909   -6.0190     0 0 0
Ti          core   16.0748  -12.2408   -6.0190     0 0 0
Ti          core   14.7827   -8.6907   -6.0190     0 0 0
Ti          core    5.7379   16.1597   -6.0190     0 0 0
Ti          core    4.4458   19.7098   -6.0190     0 0 0
Ti          core    3.1537   23.2599   -6.0190     0 0 0
Ti          core   19.5433  -10.9784   -6.0190     0 0 0
Ti          core   18.2512   -7.4283   -6.0190     0 0 0
Ti          core   16.9591   -3.8782   -6.0190     0 0 0
Ti          core   10.4985   13.8721   -6.0190     0 0 0
Ti          core    9.2064   17.4222   -6.0190     0 0 0
Ti          core    7.9143   20.9722   -6.0190     0 0 0
Ti          core   23.0118   -9.7159   -6.0190     0 0 0
Ti          core   21.7197   -6.1659   -6.0190     0 0 0
Ti          core   20.4276   -2.6158   -6.0190     0 0 0
Ti          core   19.1355    0.9343   -6.0190     0 0 0
Ti          core   17.8434    4.4843   -6.0190     0 0 0
Ti          core   16.5512    8.0344   -6.0190     0 0 0
Ti          core   15.2591   11.5845   -6.0190     0 0 0
Ti          core   13.9670   15.1345   -6.0190     0 0 0
Ti          core   12.6749   18.6846   -6.0190     0 0 0
Ti          core   11.3828   22.2346   -6.0190     0 0 0
Ti          core   23.8961   -1.3534   -6.0190     0 0 0
Ti          core   22.6040    2.1967   -6.0190     0 0 0
Ti          core   21.3119    5.7468   -6.0190     0 0 0
Ti          core   20.0197    9.2968   -6.0190     0 0 0
Ti          core   18.7276   12.8469   -6.0190     0 0 0
Ti          core   17.4355   16.3970   -6.0190     0 0 0
Ti          core  -17.0113   13.9102   -3.6303     0 0 0
Ti          core  -16.1956   -9.9151   -3.6303     0 0 0
Ti          core    0.6705  -23.8781   -3.6303     0 0 0
Ti          core   -6.6058   17.6975   -3.6303     0 0 0
Ti          core   -0.6216  -20.3280   -3.6303     0 0 0
Ti          core   -7.8979   21.2475   -3.6303     0 0 0
Ti          core  -23.5404   -0.5273   -3.6303     0 0 0
Ti          core   11.0760  -20.0908   -3.6303     0 0 0
Ti          core    9.7839  -16.5407   -3.6303     0 0 0
Ti          core  -17.4877   -6.3650   -3.6303     0 0 0
Ti          core  -20.9562   -7.6274   -3.6303     0 0 0
Ti          core  -18.7798   -2.8149   -3.6303     0 0 0
Ti          core   -3.1373   18.9599   -3.6303     0 0 0
Ti          core   -4.4294   22.5100   -3.6303     0 0 0
Ti          core  -17.8955    5.5476   -3.6303     0 0 0
Ti          core   14.5445  -18.8284   -3.6303     0 0 0
Ti          core   13.2524  -15.2783   -3.6303     0 0 0
Ti          core  -12.3192  -20.5653   -3.6303     0 0 0
Ti          core  -19.1877    9.0977   -3.6303     0 0 0
Ti          core  -13.5428   15.1726   -3.6303     0 0 0
Ti          core  -20.0719    0.7351   -3.6303     0 0 0
Ti          core  -14.8349   18.7227   -3.6303     0 0 0
Ti          core  -20.4798   12.6478   -3.6303     0 0 0
Ti          core    4.1390  -22.6157   -3.6303     0 0 0
Ti          core  -19.6641  -11.1775   -3.6303     0 0 0
Ti          core    2.8469  -19.0656   -3.6303     0 0 0
Ti          core    0.3312   20.2223   -3.6303     0 0 0
Ti          core   -4.0901  -21.5905   -3.6303     0 0 0
Ti          core   -0.9609   23.7724   -3.6303     0 0 0
Ti          core   16.7209  -14.0159   -3.6303     0 0 0
Ti          core  -21.3640    4.2852   -3.6303     0 0 0
Ti          core   15.4288  -10.4658   -3.6303     0 0 0
Ti          core   -5.3822  -18.0404   -3.6303     0 0 0
Ti          core  -13.6113  -17.0152   -3.6303     0 0 0
Ti          core  -22.6562    7.8353   -3.6303     0 0 0
Ti          core    5.0918   17.9347   -3.6303     0 0 0
Ti          core    3.7997   21.4848   -3.6303     0 0 0
Ti          core   20.1894  -12.7534   -3.6303     0 0 0
Ti          core   18.8973   -9.2034   -3.6303     0 0 0
Ti          core   -7.5586  -22.8529   -3.6303     0 0 0
Ti          core   17.6052   -5.6533   -3.6303     0 0 0
Ti          core  -22.2483   -4.0774   -3.6303     0 0 0
Ti          core  -10.0743   16.4351   -3.6303     0 0 0
Ti          core    9.8525   15.6471   -3.6303     0 0 0
Ti          core  -11.3664   19.9851   -3.6303     0 0 0
Ti          core    8.5603   19.1971   -3.6303     0 0 0
Ti          core   -8.8507  -19.3028   -3.6303     0 0 0
Ti          core    7.2682   22.7472   -3.6303     0 0 0
Ti          core   22.3658   -7.9409   -3.6303     0 0 0
Ti          core    7.6075  -21.3532   -3.6303     0 0 0
Ti          core   21.0737   -4.3909   -3.6303     0 0 0
Ti          core  -14.9034  -13.4651   -3.6303     0 0 0
Ti          core   19.7816   -0.8408   -3.6303     0 0 0
Ti          core    6.3154  -17.8032   -3.6303     0 0 0
Ti          core   18.4894    2.7092   -3.6303     0 0 0
Ti          core   17.1973    6.2593   -3.6303     0 0 0
Ti          core   15.9052    9.8094   -3.6303     0 0 0
Ti          core  -10.1428  -15.7528   -3.6303     0 0 0
Ti          core   14.6131   13.3594   -3.6303     0 0 0
Ti          core   13.3210   16.9095   -3.6303     0 0 0
Ti          core   12.0288   20.4596   -3.6303     0 0 0
Ti          core   24.5422   -3.1285   -3.6303     0 0 0
Ti          core  -18.3719  -14.7276   -3.6303     0 0 0
Ti          core   23.2500    0.4216   -3.6303     0 0 0
Ti          core   21.9579    3.9717   -3.6303     0 0 0
Ti          core  -15.7192   10.3601   -3.6303     0 0 0
Ti          core   20.6658    7.5217   -3.6303     0 0 0
Ti          core   19.3737   11.0718   -3.6303     0 0 0
Ti          core   18.0816   14.6219   -3.6303     0 0 0
Ti          core   16.7895   18.1719   -3.6303     0 0 0
Ti          core   13.6946  -11.0970   -1.1889     0 0 0
Ti          core  -20.5140   -3.4461   -1.1889     0 0 0
Ti          core  -20.9219    8.4665   -1.1889     0 0 0
Ti          core    1.1127  -19.6968   -1.1889     0 0 0
Ti          core  -17.4534    9.7289   -1.1889     0 0 0
Ti          core   -8.3400   17.0663   -1.1889     0 0 0
Ti          core  -13.1691  -12.8339   -1.1889     0 0 0
Ti          core   -9.6321   20.6163   -1.1889     0 0 0
Ti          core   -5.8243  -22.2217   -1.1889     0 0 0
Ti          core  -18.7455   13.2790   -1.1889     0 0 0
Ti          core    9.3418  -20.7220   -1.1889     0 0 0
Ti          core  -23.9825   -4.7086   -1.1889     0 0 0
Ti          core   -1.0637  -24.5093   -1.1889     0 0 0
Ti          core    8.0497  -17.1719   -1.1889     0 0 0
Ti          core    3.3576   17.3035   -1.1889     0 0 0
Ti          core  -17.9298  -10.5463   -1.1889     0 0 0
Ti          core    2.0655   20.8536   -1.1889     0 0 0
Ti          core   -2.3558  -20.9592   -1.1889     0 0 0
Ti          core    0.7734   24.4036   -1.1889     0 0 0
Ti          core   18.4552  -13.3846   -1.1889     0 0 0
Ti          core   -7.1164  -18.6716   -1.1889     0 0 0
Ti          core  -14.4613   -9.2838   -1.1889     0 0 0
Ti          core   17.1631   -9.8346   -1.1889     0 0 0
Ti          core   15.8710   -6.2845   -1.1889     0 0 0
Ti          core   -3.6479  -17.4092   -1.1889     0 0 0
Ti          core  -21.8061    0.1039   -1.1889     0 0 0
Ti          core   -8.4085  -15.1215   -1.1889     0 0 0
Ti          core  -15.3455  -17.6464   -1.1889     0 0 0
Ti          core    8.1183   15.0159   -1.1889     0 0 0
Ti          core    6.8261   18.5659   -1.1889     0 0 0
Ti          core    5.5340   22.1160   -1.1889     0 0 0
Ti          core  -21.3983  -11.8087   -1.1889     0 0 0
Ti          core   -4.8715   18.3287   -1.1889     0 0 0
Ti          core   20.6316   -8.5721   -1.1889     0 0 0
Ti          core  -11.8085   15.8039   -1.1889     0 0 0
Ti          core   19.3395   -5.0221   -1.1889     0 0 0
Ti          core   -6.1636   21.8788   -1.1889     0 0 0
Ti          core  -23.0982    3.6540   -1.1889     0 0 0
Ti          core   18.0473   -1.4720   -1.1889     0 0 0
Ti          core  -13.1006   19.3539   -1.1889     0 0 0
Ti          core   12.8103  -19.4596   -1.1889     0 0 0
Ti          core  -17.0455   -2.1837   -1.1889     0 0 0
Ti          core   11.5182  -15.9095   -1.1889     0 0 0
Ti          core    5.8733  -21.9844   -1.1889     0 0 0
Ti          core  -10.5849  -19.9340   -1.1889     0 0 0
Ti          core   12.8789   12.7282   -1.1889     0 0 0
Ti          core   11.5868   16.2783   -1.1889     0 0 0
Ti          core    4.5812  -18.4344   -1.1889     0 0 0
Ti          core   10.2946   19.8284   -1.1889     0 0 0
Ti          core  -19.2219   -6.9962   -1.1889     0 0 0
Ti          core   22.8080   -3.7597   -1.1889     0 0 0
Ti          core  -18.3376    1.3664   -1.1889     0 0 0
Ti          core   21.5158   -0.2096   -1.1889     0 0 0
Ti          core   20.2237    3.3405   -1.1889     0 0 0
Ti          core   18.9316    6.8905   -1.1889     0 0 0
Ti          core  -16.6376  -14.0963   -1.1889     0 0 0
Ti          core   17.6395   10.4406   -1.1889     0 0 0
Ti          core  -11.8770  -16.3840   -1.1889     0 0 0
Ti          core   16.3474   13.9907   -1.1889     0 0 0
Ti          core   15.0553   17.5407   -1.1889     0 0 0
Ti          core  -13.9849   10.9914   -1.1889     0 0 0
Ti          core  -19.6297    4.9164   -1.1889     0 0 0
Ti          core   -1.4030   19.5911   -1.1889     0 0 0
Ti          core  -15.2770   14.5414   -1.1889     0 0 0
Ti          core   23.6922    4.6029   -1.1889     0 0 0
Ti          core   -2.6951   23.1412   -1.1889     0 0 0
Ti          core  -22.6904   -8.2586   -1.1889     0 0 0
Ti          core   22.4001    8.1530   -1.1889     0 0 0
Ti          core  -16.1612    6.1789   -1.1889     0 0 0
Ti          core   16.2788  -18.1971   -1.1889     0 0 0
Ti          core   21.1080   11.7030   -1.1889     0 0 0
Ti          core  -16.5691   18.0915   -1.1889     0 0 0
Ti          core   14.9867  -14.6471   -1.1889     0 0 0
Ti          core    2.4048  -23.2469   -1.1889     0 0 0
Ti          core  -11.1624   14.0289    1.2087     0 0 0
Ti          core   -7.7625  -16.8965    1.2087     0 0 0
Ti          core  -24.6286   -2.9335    1.2087     0 0 0
Ti          core  -12.4546   17.5789    1.2087     0 0 0
Ti          core  -19.8680   -5.2211    1.2087     0 0 0
Ti          core  -19.3915   15.0541    1.2087     0 0 0
Ti          core  -14.6309   12.7664    1.2087     0 0 0
Ti          core  -12.5231  -14.6089    1.2087     0 0 0
Ti          core  -18.9837    3.1414    1.2087     0 0 0
Ti          core    6.5194  -23.7594    1.2087     0 0 0
Ti          core  -15.9230   16.3165    1.2087     0 0 0
Ti          core    5.2272  -20.2093    1.2087     0 0 0
Ti          core  -23.7443    5.4291    1.2087     0 0 0
Ti          core   -1.7098  -22.7342    1.2087     0 0 0
Ti          core  -17.2837  -12.3212    1.2087     0 0 0
Ti          core    3.9351  -16.6593    1.2087     0 0 0
Ti          core    2.7116   19.0786    1.2087     0 0 0
Ti          core  -22.0443  -10.0336    1.2087     0 0 0
Ti          core    1.4194   22.6287    1.2087     0 0 0
Ti          core   -3.0019  -19.1841    1.2087     0 0 0
Ti          core   19.1012  -15.1596    1.2087     0 0 0
Ti          core   17.8091  -11.6096    1.2087     0 0 0
Ti          core    1.7587  -21.4718    1.2087     0 0 0
Ti          core  -20.2758    6.6915    1.2087     0 0 0
Ti          core   16.5170   -8.0595    1.2087     0 0 0
Ti          core   -4.2254   16.5537    1.2087     0 0 0
Ti          core  -13.8152  -11.0588    1.2087     0 0 0
Ti          core   -5.5176   20.1038    1.2087     0 0 0
Ti          core    0.4666  -17.9217    1.2087     0 0 0
Ti          core   -6.8097   23.6539    1.2087     0 0 0
Ti          core  -20.7522  -13.5837    1.2087     0 0 0
Ti          core  -21.1601   -1.6710    1.2087     0 0 0
Ti          core   12.1642  -17.6845    1.2087     0 0 0
Ti          core  -21.5679   10.2416    1.2087     0 0 0
Ti          core   10.8721  -14.1344    1.2087     0 0 0
Ti          core    7.4722   16.7910    1.2087     0 0 0
Ti          core  -15.9916  -15.8713    1.2087     0 0 0
Ti          core    6.1801   20.3410    1.2087     0 0 0
Ti          core    4.8879   23.8911    1.2087     0 0 0
Ti          core   -9.9389  -21.7090    1.2087     0 0 0
Ti          core   21.2776  -10.3471    1.2087     0 0 0
Ti          core   19.9855   -6.7971    1.2087     0 0 0
Ti          core   18.6934   -3.2470    1.2087     0 0 0
Ti          core  -18.5758   -8.7712    1.2087     0 0 0
Ti          core   17.4013    0.3031    1.2087     0 0 0
Ti          core  -23.3365   -6.4835    1.2087     0 0 0
Ti          core   -5.1783  -23.9966    1.2087     0 0 0
Ti          core   -7.6939   15.2913    1.2087     0 0 0
Ti          core   13.5249   10.9533    1.2087     0 0 0
Ti          core   -8.9861   18.8414    1.2087     0 0 0
Ti          core   12.2328   14.5033    1.2087     0 0 0
Ti          core   10.9407   18.0534    1.2087     0 0 0
Ti          core  -22.4522    1.8790    1.2087     0 0 0
Ti          core  -10.2782   22.3914    1.2087     0 0 0
Ti          core   -6.4704  -20.4466    1.2087     0 0 0
Ti          core    9.6486   21.6035    1.2087     0 0 0
Ti          core   -0.7569   17.8162    1.2087     0 0 0
Ti          core   23.4540   -5.5346    1.2087     0 0 0
Ti          core   22.1619   -1.9846    1.2087     0 0 0
Ti          core    9.9879  -22.4970    1.2087     0 0 0
Ti          core   20.8698    1.5655    1.2087     0 0 0
Ti          core   -2.0491   21.3662    1.2087     0 0 0
Ti          core  -16.8073    7.9539    1.2087     0 0 0
Ti          core   19.5777    5.1156    1.2087     0 0 0
Ti          core    8.6957  -18.9469    1.2087     0 0 0
Ti          core  -11.2310  -18.1589    1.2087     0 0 0
Ti          core  -14.6995  -19.4214    1.2087     0 0 0
Ti          core   18.2855    8.6656    1.2087     0 0 0
Ti          core   15.6327  -16.4221    1.2087     0 0 0
Ti          core    7.4036  -15.3969    1.2087     0 0 0
Ti          core   16.9934   12.2157    1.2087     0 0 0
Ti          core   14.3406  -12.8720    1.2087     0 0 0
Ti          core  -17.6916   -0.4086    1.2087     0 0 0
Ti          core   15.7013   15.7658    1.2087     0 0 0
Ti          core  -18.0994   11.5040    1.2087     0 0 0
Ti          core   14.4092   19.3158    1.2087     0 0 0
Ti          core   24.3383    2.8279    1.2087     0 0 0
Ti          core   23.0462    6.3780    1.2087     0 0 0
Ti          core   21.7540    9.9281    1.2087     0 0 0
Ti          core   20.4619   13.4781    1.2087     0 0 0
Ti          core  -20.7180    2.5102    3.6501     0 0 0
Ti          core   13.8984  -17.0533    3.6501     0 0 0
Ti          core    3.1537   23.2599    3.6501     0 0 0
Ti          core    0.0244  -22.1030    3.6501     0 0 0
Ti          core   12.6063  -13.5032    3.6501     0 0 0
Ti          core   19.5433  -10.9784    3.6501     0 0 0
Ti          core  -12.9653  -18.7902    3.6501     0 0 0
Ti          core   -9.4968  -17.5277    3.6501     0 0 0
Ti          core   -5.9597   15.9225    3.6501     0 0 0
Ti          core   18.2512   -7.4283    3.6501     0 0 0
Ti          core  -12.8967   13.3976    3.6501     0 0 0
Ti          core   16.9591   -3.8782    3.6501     0 0 0
Ti          core   -1.2677  -18.5529    3.6501     0 0 0
Ti          core   -7.2518   19.4726    3.6501     0 0 0
Ti          core  -21.6023   -5.8523    3.6501     0 0 0
Ti          core   -9.4282   14.6601    3.6501     0 0 0
Ti          core  -14.1888   16.9477    3.6501     0 0 0
Ti          core   -8.5440   23.0226    3.6501     0 0 0
Ti          core  -18.1338   -4.5899    3.6501     0 0 0
Ti          core   -3.4440  -23.3654    3.6501     0 0 0
Ti          core  -10.7203   18.2101    3.6501     0 0 0
Ti          core   11.7221  -21.8658    3.6501     0 0 0
Ti          core  -15.5495  -11.6900    3.6501     0 0 0
Ti          core  -22.0101    6.0603    3.6501     0 0 0
Ti          core   10.4299  -18.3157    3.6501     0 0 0
Ti          core   10.4985   13.8721    3.6501     0 0 0
Ti          core    4.7851  -24.3906    3.6501     0 0 0
Ti          core  -12.0125   21.7602    3.6501     0 0 0
Ti          core    9.2064   17.4222    3.6501     0 0 0
Ti          core    9.1378  -14.7657    3.6501     0 0 0
Ti          core    3.4929  -20.8406    3.6501     0 0 0
Ti          core    7.9143   20.9722    3.6501     0 0 0
Ti          core    8.2536  -23.1282    3.6501     0 0 0
Ti          core   -4.7362  -19.8154    3.6501     0 0 0
Ti          core  -10.7889  -13.9777    3.6501     0 0 0
Ti          core    6.9614  -19.5782    3.6501     0 0 0
Ti          core   23.0118   -9.7159    3.6501     0 0 0
Ti          core  -24.1865    1.2478    3.6501     0 0 0
Ti          core    2.2008  -17.2905    3.6501     0 0 0
Ti          core   21.7197   -6.1659    3.6501     0 0 0
Ti          core    0.9773   18.4474    3.6501     0 0 0
Ti          core   20.4276   -2.6158    3.6501     0 0 0
Ti          core    5.6693  -16.0281    3.6501     0 0 0
Ti          core   -0.3148   21.9974    3.6501     0 0 0
Ti          core  -22.8944   -2.3023    3.6501     0 0 0
Ti          core   19.1355    0.9343    3.6501     0 0 0
Ti          core  -19.0180  -12.9525    3.6501     0 0 0
Ti          core   -6.0283  -16.2653    3.6501     0 0 0
Ti          core   17.8434    4.4843    3.6501     0 0 0
Ti          core   17.3669  -15.7909    3.6501     0 0 0
Ti          core  -17.2495    3.7726    3.6501     0 0 0
Ti          core   16.5512    8.0344    3.6501     0 0 0
Ti          core   16.0748  -12.2408    3.6501     0 0 0
Ti          core  -15.0731    8.5851    3.6501     0 0 0
Ti          core   15.2591   11.5845    3.6501     0 0 0
Ti          core   14.7827   -8.6907    3.6501     0 0 0
Ti          core  -19.4259   -1.0399    3.6501     0 0 0
Ti          core   13.9670   15.1345    3.6501     0 0 0
Ti          core  -14.2574  -15.2401    3.6501     0 0 0
Ti          core   12.6749   18.6846    3.6501     0 0 0
Ti          core   11.3828   22.2346    3.6501     0 0 0
Ti          core  -16.3652   12.1352    3.6501     0 0 0
Ti          core  -16.8416   -8.1400    3.6501     0 0 0
Ti          core   23.8961   -1.3534    3.6501     0 0 0
Ti          core  -18.5416    7.3227    3.6501     0 0 0
Ti          core   22.6040    2.1967    3.6501     0 0 0
Ti          core   21.3119    5.7468    3.6501     0 0 0
Ti          core   -8.2047  -21.0778    3.6501     0 0 0
Ti          core   -2.4912   17.1849    3.6501     0 0 0
Ti          core   20.0197    9.2968    3.6501     0 0 0
Ti          core  -20.3101   -9.4024    3.6501     0 0 0
Ti          core  -17.6573   15.6853    3.6501     0 0 0
Ti          core   18.7276   12.8469    3.6501     0 0 0
Ti          core   -3.7833   20.7350    3.6501     0 0 0
Ti          core   17.4355   16.3970    3.6501     0 0 0
Ti          core    5.7379   16.1597    3.6501     0 0 0
Ti          core  -17.7259  -16.5025    3.6501     0 0 0
Ti          core   -5.0755   24.2851    3.6501     0 0 0
Ti          core    4.4458   19.7098    3.6501     0 0 0
Ti          core  -19.8337   10.8728    3.6501     0 0 0
Ti          core  -20.9562   -7.6274    6.0388     0 0 0
Ti          core  -13.5428   15.1726    6.0388     0 0 0
Ti          core  -14.9034  -13.4651    6.0388     0 0 0
Ti          core  -19.1877    9.0977    6.0388     0 0 0
Ti          core  -14.8349   18.7227    6.0388     0 0 0
Ti          core    0.3312   20.2223    6.0388     0 0 0
Ti          core  -23.5404   -0.5273    6.0388     0 0 0
Ti          core   -0.9609   23.7724    6.0388     0 0 0
Ti          core    9.8525   15.6471    6.0388     0 0 0
Ti          core  -10.1428  -15.7528    6.0388     0 0 0
Ti          core  -22.6562    7.8353    6.0388     0 0 0
Ti          core    4.1390  -22.6157    6.0388     0 0 0
Ti          core    8.5603   19.1971    6.0388     0 0 0
Ti          core   16.7209  -14.0159    6.0388     0 0 0
Ti          core  -15.7192   10.3601    6.0388     0 0 0
Ti          core    7.2682   22.7472    6.0388     0 0 0
Ti          core  -13.6113  -17.0152    6.0388     0 0 0
Ti          core   15.4288  -10.4658    6.0388     0 0 0
Ti          core  -20.4798   12.6478    6.0388     0 0 0
Ti          core   22.3658   -7.9409    6.0388     0 0 0
Ti          core  -17.4877   -6.3650    6.0388     0 0 0
Ti          core  -10.0743   16.4351    6.0388     0 0 0
Ti          core    2.8469  -19.0656    6.0388     0 0 0
Ti          core   21.0737   -4.3909    6.0388     0 0 0
Ti          core   -3.1373   18.9599    6.0388     0 0 0
Ti          core  -17.0113   13.9102    6.0388     0 0 0
Ti          core   19.7816   -0.8408    6.0388     0 0 0
Ti          core  -11.3664   19.9851    6.0388     0 0 0
Ti          core   -4.4294   22.5100    6.0388     0 0 0
Ti          core   -6.6058   17.6975    6.0388     0 0 0
Ti          core   18.4894    2.7092    6.0388     0 0 0
Ti          core  -20.0719    0.7351    6.0388     0 0 0
Ti          core   -7.5586  -22.8529    6.0388     0 0 0
Ti          core   17.1973    6.2593    6.0388     0 0 0
Ti          core   14.5445  -18.8284    6.0388     0 0 0
Ti          core  -12.3192  -20.5653    6.0388     0 0 0
Ti          core   -7.8979   21.2475    6.0388     0 0 0
Ti          core  -19.6641  -11.1775    6.0388     0 0 0
Ti          core   15.9052    9.8094    6.0388     0 0 0
Ti          core    7.6075  -21.3532    6.0388     0 0 0
Ti          core   13.2524  -15.2783    6.0388     0 0 0
Ti          core   14.6131   13.3594    6.0388     0 0 0
Ti          core    0.6705  -23.8781    6.0388     0 0 0
Ti          core   -4.0901  -21.5905    6.0388     0 0 0
Ti          core   13.3210   16.9095    6.0388     0 0 0
Ti          core   11.0760  -20.0908    6.0388     0 0 0
Ti          core    6.3154  -17.8032    6.0388     0 0 0
Ti          core  -18.3719  -14.7276    6.0388     0 0 0
Ti          core   12.0288   20.4596    6.0388     0 0 0
Ti          core  -16.1956   -9.9151    6.0388     0 0 0
Ti          core    9.7839  -16.5407    6.0388     0 0 0
Ti          core   24.5422   -3.1285    6.0388     0 0 0
Ti          core  -22.2483   -4.0774    6.0388     0 0 0
Ti          core    5.0918   17.9347    6.0388     0 0 0
Ti          core   -0.6216  -20.3280    6.0388     0 0 0
Ti          core   23.2500    0.4216    6.0388     0 0 0
Ti          core    3.7997   21.4848    6.0388     0 0 0
Ti          core   21.9579    3.9717    6.0388     0 0 0
Ti          core   20.6658    7.5217    6.0388     0 0 0
Ti          core   -5.3822  -18.0404    6.0388     0 0 0
Ti          core   20.1894  -12.7534    6.0388     0 0 0
Ti          core   -8.8507  -19.3028    6.0388     0 0 0
Ti          core  -17.8955    5.5476    6.0388     0 0 0
Ti          core   19.3737   11.0718    6.0388     0 0 0
Ti          core   18.8973   -9.2034    6.0388     0 0 0
Ti          core   18.0816   14.6219    6.0388     0 0 0
Ti          core  -21.3640    4.2852    6.0388     0 0 0
Ti          core   17.6052   -5.6533    6.0388     0 0 0
Ti          core   16.7895   18.1719    6.0388     0 0 0
Ti          core  -18.7798   -2.8149    6.0388     0 0 0
O           core  -20.7522  -13.5837   -6.4673     0 0 0
O           core  -22.0443  -10.0336   -6.4673     0 0 0
O           core  -23.3365   -6.4835   -6.4673     0 0 0
O           core  -24.6286   -2.9335   -6.4673     0 0 0
O           core  -14.6995  -19.4214   -6.4673     0 0 0
O           core  -15.9916  -15.8713   -6.4673     0 0 0
O           core  -17.2837  -12.3212   -6.4673     0 0 0
O           core  -18.5758   -8.7712   -6.4673     0 0 0
O           core  -19.8680   -5.2211   -6.4673     0 0 0
O           core  -21.1601   -1.6710   -6.4673     0 0 0
O           core  -22.4522    1.8790   -6.4673     0 0 0
O           core  -23.7443    5.4291   -6.4673     0 0 0
O           core   -9.9389  -21.7090   -6.4673     0 0 0
O           core  -11.2310  -18.1589   -6.4673     0 0 0
O           core  -12.5231  -14.6089   -6.4673     0 0 0
O           core  -13.8152  -11.0588   -6.4673     0 0 0
O           core  -17.6916   -0.4086   -6.4673     0 0 0
O           core  -18.9837    3.1414   -6.4673     0 0 0
O           core  -20.2758    6.6915   -6.4673     0 0 0
O           core  -21.5679   10.2416   -6.4673     0 0 0
O           core   -5.1783  -23.9966   -6.4673     0 0 0
O           core   -6.4704  -20.4466   -6.4673     0 0 0
O           core   -7.7625  -16.8965   -6.4673     0 0 0
O           core  -16.8073    7.9539   -6.4673     0 0 0
O           core  -18.0994   11.5040   -6.4673     0 0 0
O           core  -19.3915   15.0541   -6.4673     0 0 0
O           core   -1.7098  -22.7342   -6.4673     0 0 0
O           core   -3.0019  -19.1841   -6.4673     0 0 0
O           core  -14.6309   12.7664   -6.4673     0 0 0
O           core  -15.9230   16.3165   -6.4673     0 0 0
O           core    1.7587  -21.4718   -6.4673     0 0 0
O           core    0.4666  -17.9217   -6.4673     0 0 0
O           core  -11.1624   14.0289   -6.4673     0 0 0
O           core  -12.4546   17.5789   -6.4673     0 0 0
O           core    6.5194  -23.7594   -6.4673     0 0 0
O           core    5.2272  -20.2093   -6.4673     0 0 0
O           core    3.9351  -16.6593   -6.4673     0 0 0
O           core   -7.6939   15.2913   -6.4673     0 0 0
O           core   -8.9861   18.8414   -6.4673     0 0 0
O           core  -10.2782   22.3914   -6.4673     0 0 0
O           core    9.9879  -22.4970   -6.4673     0 0 0
O           core    8.6957  -18.9469   -6.4673     0 0 0
O           core    7.4036  -15.3969   -6.4673     0 0 0
O           core   -4.2254   16.5537   -6.4673     0 0 0
O           core   -5.5176   20.1038   -6.4673     0 0 0
O           core   -6.8097   23.6539   -6.4673     0 0 0
O           core   12.1642  -17.6845   -6.4673     0 0 0
O           core   10.8721  -14.1344   -6.4673     0 0 0
O           core   -0.7569   17.8162   -6.4673     0 0 0
O           core   -2.0491   21.3662   -6.4673     0 0 0
O           core   15.6327  -16.4221   -6.4673     0 0 0
O           core   14.3406  -12.8720   -6.4673     0 0 0
O           core    2.7116   19.0786   -6.4673     0 0 0
O           core    1.4194   22.6287   -6.4673     0 0 0
O           core   19.1012  -15.1596   -6.4673     0 0 0
O           core   17.8091  -11.6096   -6.4673     0 0 0
O           core   16.5170   -8.0595   -6.4673     0 0 0
O           core    7.4722   16.7910   -6.4673     0 0 0
O           core    6.1801   20.3410   -6.4673     0 0 0
O           core    4.8879   23.8911   -6.4673     0 0 0
O           core   21.2776  -10.3471   -6.4673     0 0 0
O           core   19.9855   -6.7971   -6.4673     0 0 0
O           core   18.6934   -3.2470   -6.4673     0 0 0
O           core   17.4013    0.3031   -6.4673     0 0 0
O           core   13.5249   10.9533   -6.4673     0 0 0
O           core   12.2328   14.5033   -6.4673     0 0 0
O           core   10.9407   18.0534   -6.4673     0 0 0
O           core    9.6486   21.6035   -6.4673     0 0 0
O           core   23.4540   -5.5346   -6.4673     0 0 0
O           core   22.1619   -1.9846   -6.4673     0 0 0
O           core   20.8698    1.5655   -6.4673     0 0 0
O           core   19.5777    5.1156   -6.4673     0 0 0
O           core   18.2855    8.6656   -6.4673     0 0 0
O           core   16.9934   12.2157   -6.4673     0 0 0
O           core   15.7013   15.7658   -6.4673     0 0 0
O           core   14.4092   19.3158   -6.4673     0 0 0
O           core   24.3383    2.8279   -6.4673     0 0 0
O           core   23.0462    6.3780   -6.4673     0 0 0
O           core   21.7540    9.9281   -6.4673     0 0 0
O           core   20.4619   13.4781   -6.4673     0 0 0
O           core    0.6705  -23.8781   -5.6274     0 0 0
O           core   -7.8979   21.2475   -5.6274     0 0 0
O           core   -0.6216  -20.3280   -5.6274     0 0 0
O           core   11.0760  -20.0908   -5.6274     0 0 0
O           core  -18.3719  -14.7276   -5.6274     0 0 0
O           core    9.7839  -16.5407   -5.6274     0 0 0
O           core  -17.4877   -6.3650   -5.6274     0 0 0
O           core  -23.5404   -0.5273   -5.6274     0 0 0
O           core   -3.1373   18.9599   -5.6274     0 0 0
O           core   -4.4294   22.5100   -5.6274     0 0 0
O           core  -18.7798   -2.8149   -5.6274     0 0 0
O           core   14.5445  -18.8284   -5.6274     0 0 0
O           core   13.2524  -15.2783   -5.6274     0 0 0
O           core  -17.8955    5.5476   -5.6274     0 0 0
O           core  -12.3192  -20.5653   -5.6274     0 0 0
O           core  -19.1877    9.0977   -5.6274     0 0 0
O           core  -13.5428   15.1726   -5.6274     0 0 0
O           core  -20.0719    0.7351   -5.6274     0 0 0
O           core  -14.8349   18.7227   -5.6274     0 0 0
O           core    4.1390  -22.6157   -5.6274     0 0 0
O           core  -20.4798   12.6478   -5.6274     0 0 0
O           core    0.3312   20.2223   -5.6274     0 0 0
O           core    2.8469  -19.0656   -5.6274     0 0 0
O           core   -0.9609   23.7724   -5.6274     0 0 0
O           core  -20.9562   -7.6274   -5.6274     0 0 0
O           core   16.7209  -14.0159   -5.6274     0 0 0
O           core   15.4288  -10.4658   -5.6274     0 0 0
O           core   -4.0901  -21.5905   -5.6274     0 0 0
O           core  -21.3640    4.2852   -5.6274     0 0 0
O           core   -5.3822  -18.0404   -5.6274     0 0 0
O           core  -13.6113  -17.0152   -5.6274     0 0 0
O           core    5.0918   17.9347   -5.6274     0 0 0
O           core    3.7997   21.4848   -5.6274     0 0 0
O           core  -22.6562    7.8353   -5.6274     0 0 0
O           core   20.1894  -12.7534   -5.6274     0 0 0
O           core   18.8973   -9.2034   -5.6274     0 0 0
O           core   17.6052   -5.6533   -5.6274     0 0 0
O           core   -7.5586  -22.8529   -5.6274     0 0 0
O           core  -10.0743   16.4351   -5.6274     0 0 0
O           core  -19.6641  -11.1775   -5.6274     0 0 0
O           core    9.8525   15.6471   -5.6274     0 0 0
O           core  -11.3664   19.9851   -5.6274     0 0 0
O           core    8.5603   19.1971   -5.6274     0 0 0
O           core    7.2682   22.7472   -5.6274     0 0 0
O           core    7.6075  -21.3532   -5.6274     0 0 0
O           core   -8.8507  -19.3028   -5.6274     0 0 0
O           core   22.3658   -7.9409   -5.6274     0 0 0
O           core    6.3154  -17.8032   -5.6274     0 0 0
O           core   21.0737   -4.3909   -5.6274     0 0 0
O           core   19.7816   -0.8408   -5.6274     0 0 0
O           core   18.4894    2.7092   -5.6274     0 0 0
O           core  -14.9034  -13.4651   -5.6274     0 0 0
O           core   17.1973    6.2593   -5.6274     0 0 0
O           core   15.9052    9.8094   -5.6274     0 0 0
O           core   14.6131   13.3594   -5.6274     0 0 0
O           core   13.3210   16.9095   -5.6274     0 0 0
O           core  -10.1428  -15.7528   -5.6274     0 0 0
O           core   12.0288   20.4596   -5.6274     0 0 0
O           core   24.5422   -3.1285   -5.6274     0 0 0
O           core   23.2500    0.4216   -5.6274     0 0 0
O           core  -22.2483   -4.0774   -5.6274     0 0 0
O           core   21.9579    3.9717   -5.6274     0 0 0
O           core   20.6658    7.5217   -5.6274     0 0 0
O           core  -15.7192   10.3601   -5.6274     0 0 0
O           core   19.3737   11.0718   -5.6274     0 0 0
O           core   18.0816   14.6219   -5.6274     0 0 0
O           core   16.7895   18.1719   -5.6274     0 0 0
O           core  -17.0113   13.9102   -5.6274     0 0 0
O           core  -16.1956   -9.9151   -5.6274     0 0 0
O           core   -6.6058   17.6975   -5.6274     0 0 0
O           core    5.6693  -16.0281   -4.0361     0 0 0
O           core  -15.5495  -11.6900   -4.0361     0 0 0
O           core  -24.1865    1.2478   -4.0361     0 0 0
O           core    0.9773   18.4474   -4.0361     0 0 0
O           core   -0.3148   21.9974   -4.0361     0 0 0
O           core   17.3669  -15.7909   -4.0361     0 0 0
O           core   16.0748  -12.2408   -4.0361     0 0 0
O           core  -22.0101    6.0603   -4.0361     0 0 0
O           core  -20.3101   -9.4024   -4.0361     0 0 0
O           core   14.7827   -8.6907   -4.0361     0 0 0
O           core  -12.8967   13.3976   -4.0361     0 0 0
O           core  -16.8416   -8.1400   -4.0361     0 0 0
O           core  -14.1888   16.9477   -4.0361     0 0 0
O           core  -12.9653  -18.7902   -4.0361     0 0 0
O           core   -5.9597   15.9225   -4.0361     0 0 0
O           core  -17.2495    3.7726   -4.0361     0 0 0
O           core    5.7379   16.1597   -4.0361     0 0 0
O           core   -7.2518   19.4726   -4.0361     0 0 0
O           core    4.4458   19.7098   -4.0361     0 0 0
O           core    4.7851  -24.3906   -4.0361     0 0 0
O           core    3.4929  -20.8406   -4.0361     0 0 0
O           core    3.1537   23.2599   -4.0361     0 0 0
O           core   -8.5440   23.0226   -4.0361     0 0 0
O           core   -8.2047  -21.0778   -4.0361     0 0 0
O           core  -17.7259  -16.5025   -4.0361     0 0 0
O           core   19.5433  -10.9784   -4.0361     0 0 0
O           core   11.7221  -21.8658   -4.0361     0 0 0
O           core    2.2008  -17.2905   -4.0361     0 0 0
O           core   18.2512   -7.4283   -4.0361     0 0 0
O           core   10.4299  -18.3157   -4.0361     0 0 0
O           core  -15.0731    8.5851   -4.0361     0 0 0
O           core   16.9591   -3.8782   -4.0361     0 0 0
O           core  -18.5416    7.3227   -4.0361     0 0 0
O           core    9.1378  -14.7657   -4.0361     0 0 0
O           core  -18.1338   -4.5899   -4.0361     0 0 0
O           core  -16.3652   12.1352   -4.0361     0 0 0
O           core   -9.4968  -17.5277   -4.0361     0 0 0
O           core  -19.8337   10.8728   -4.0361     0 0 0
O           core   10.4985   13.8721   -4.0361     0 0 0
O           core    9.2064   17.4222   -4.0361     0 0 0
O           core  -17.6573   15.6853   -4.0361     0 0 0
O           core    7.9143   20.9722   -4.0361     0 0 0
O           core  -22.8944   -2.3023   -4.0361     0 0 0
O           core  -14.2574  -15.2401   -4.0361     0 0 0
O           core   23.0118   -9.7159   -4.0361     0 0 0
O           core    0.0244  -22.1030   -4.0361     0 0 0
O           core   21.7197   -6.1659   -4.0361     0 0 0
O           core   20.4276   -2.6158   -4.0361     0 0 0
O           core  -10.7889  -13.9777   -4.0361     0 0 0
O           core   19.1355    0.9343   -4.0361     0 0 0
O           core   -3.4440  -23.3654   -4.0361     0 0 0
O           core   17.8434    4.4843   -4.0361     0 0 0
O           core   -1.2677  -18.5529   -4.0361     0 0 0
O           core   16.5512    8.0344   -4.0361     0 0 0
O           core  -19.4259   -1.0399   -4.0361     0 0 0
O           core   -2.4912   17.1849   -4.0361     0 0 0
O           core   15.2591   11.5845   -4.0361     0 0 0
O           core   -4.7362  -19.8154   -4.0361     0 0 0
O           core   13.9670   15.1345   -4.0361     0 0 0
O           core   -3.7833   20.7350   -4.0361     0 0 0
O           core   12.6749   18.6846   -4.0361     0 0 0
O           core   -5.0755   24.2851   -4.0361     0 0 0
O           core   11.3828   22.2346   -4.0361     0 0 0
O           core  -19.0180  -12.9525   -4.0361     0 0 0
O           core   13.8984  -17.0533   -4.0361     0 0 0
O           core   23.8961   -1.3534   -4.0361     0 0 0
O           core   -9.4282   14.6601   -4.0361     0 0 0
O           core   22.6040    2.1967   -4.0361     0 0 0
O           core   12.6063  -13.5032   -4.0361     0 0 0
O           core   -6.0283  -16.2653   -4.0361     0 0 0
O           core   21.3119    5.7468   -4.0361     0 0 0
O           core  -10.7203   18.2101   -4.0361     0 0 0
O           core   20.0197    9.2968   -4.0361     0 0 0
O           core  -21.6023   -5.8523   -4.0361     0 0 0
O           core   18.7276   12.8469   -4.0361     0 0 0
O           core  -12.0125   21.7602   -4.0361     0 0 0
O           core   17.4355   16.3970   -4.0361     0 0 0
O           core  -20.7180    2.5102   -4.0361     0 0 0
O           core    8.2536  -23.1282   -4.0361     0 0 0
O           core    6.9614  -19.5782   -4.0361     0 0 0
O           core  -10.5849  -19.9340   -3.2063     0 0 0
O           core   -5.8243  -22.2217   -3.2063     0 0 0
O           core  -15.3455  -17.6464   -3.2063     0 0 0
O           core    8.1183   15.0159   -3.2063     0 0 0
O           core    6.8261   18.5659   -3.2063     0 0 0
O           core  -17.9298  -10.5463   -3.2063     0 0 0
O           core    5.5340   22.1160   -3.2063     0 0 0
O           core   -8.3400   17.0663   -3.2063     0 0 0
O           core   -7.1164  -18.6716   -3.2063     0 0 0
O           core   -9.6321   20.6163   -3.2063     0 0 0
O           core   20.6316   -8.5721   -3.2063     0 0 0
O           core  -16.1612    6.1789   -3.2063     0 0 0
O           core  -20.5140   -3.4461   -3.2063     0 0 0
O           core   19.3395   -5.0221   -3.2063     0 0 0
O           core  -11.8770  -16.3840   -3.2063     0 0 0
O           core    9.3418  -20.7220   -3.2063     0 0 0
O           core   18.0473   -1.4720   -3.2063     0 0 0
O           core  -17.0455   -2.1837   -3.2063     0 0 0
O           core    8.0497  -17.1719   -3.2063     0 0 0
O           core   -1.4030   19.5911   -3.2063     0 0 0
O           core  -17.4534    9.7289   -3.2063     0 0 0
O           core   -8.4085  -15.1215   -3.2063     0 0 0
O           core   -2.6951   23.1412   -3.2063     0 0 0
O           core   12.8789   12.7282   -3.2063     0 0 0
O           core  -21.3983  -11.8087   -3.2063     0 0 0
O           core   16.2788  -18.1971   -3.2063     0 0 0
O           core  -16.6376  -14.0963   -3.2063     0 0 0
O           core   11.5868   16.2783   -3.2063     0 0 0
O           core  -11.8085   15.8039   -3.2063     0 0 0
O           core   14.9867  -14.6471   -3.2063     0 0 0
O           core   10.2946   19.8284   -3.2063     0 0 0
O           core  -18.7455   13.2790   -3.2063     0 0 0
O           core  -13.9849   10.9914   -3.2063     0 0 0
O           core   13.6946  -11.0970   -3.2063     0 0 0
O           core  -22.6904   -8.2586   -3.2063     0 0 0
O           core  -13.1006   19.3539   -3.2063     0 0 0
O           core   -1.0637  -24.5093   -3.2063     0 0 0
O           core   22.8080   -3.7597   -3.2063     0 0 0
O           core    5.8733  -21.9844   -3.2063     0 0 0
O           core  -15.2770   14.5414   -3.2063     0 0 0
O           core   21.5158   -0.2096   -3.2063     0 0 0
O           core  -18.3376    1.3664   -3.2063     0 0 0
O           core   20.2237    3.3405   -3.2063     0 0 0
O           core   -2.3558  -20.9592   -3.2063     0 0 0
O           core    4.5812  -18.4344   -3.2063     0 0 0
O           core   18.9316    6.8905   -3.2063     0 0 0
O           core  -13.1691  -12.8339   -3.2063     0 0 0
O           core  -16.5691   18.0915   -3.2063     0 0 0
O           core   17.6395   10.4406   -3.2063     0 0 0
O           core    2.4048  -23.2469   -3.2063     0 0 0
O           core   16.3474   13.9907   -3.2063     0 0 0
O           core  -21.8061    0.1039   -3.2063     0 0 0
O           core   15.0553   17.5407   -3.2063     0 0 0
O           core   -3.6479  -17.4092   -3.2063     0 0 0
O           core    1.1127  -19.6968   -3.2063     0 0 0
O           core    3.3576   17.3035   -3.2063     0 0 0
O           core  -19.2219   -6.9962   -3.2063     0 0 0
O           core  -19.6297    4.9164   -3.2063     0 0 0
O           core    2.0655   20.8536   -3.2063     0 0 0
O           core   -4.8715   18.3287   -3.2063     0 0 0
O           core   23.6922    4.6029   -3.2063     0 0 0
O           core  -23.9825   -4.7086   -3.2063     0 0 0
O           core    0.7734   24.4036   -3.2063     0 0 0
O           core   22.4001    8.1530   -3.2063     0 0 0
O           core   -6.1636   21.8788   -3.2063     0 0 0
O           core   21.1080   11.7030   -3.2063     0 0 0
O           core   18.4552  -13.3846   -3.2063     0 0 0
O           core  -14.4613   -9.2838   -3.2063     0 0 0
O           core   17.1631   -9.8346   -3.2063     0 0 0
O           core   12.8103  -19.4596   -3.2063     0 0 0
O           core  -23.0982    3.6540   -3.2063     0 0 0
O           core   15.8710   -6.2845   -3.2063     0 0 0
O           core  -20.9219    8.4665   -3.2063     0 0 0
O           core   11.5182  -15.9095   -3.2063     0 0 0
O           core   -8.8507  -19.3028   -1.6120     0 0 0
O           core   20.1894  -12.7534   -1.6120     0 0 0
O           core    0.6705  -23.8781   -1.6120     0 0 0
O           core   18.8973   -9.2034   -1.6120     0 0 0
O           core   -0.6216  -20.3280   -1.6120     0 0 0
O           core   -6.6058   17.6975   -1.6120     0 0 0
O           core   17.6052   -5.6533   -1.6120     0 0 0
O           core  -20.4798   12.6478   -1.6120     0 0 0
O           core  -13.5428   15.1726   -1.6120     0 0 0
O           core   -7.8979   21.2475   -1.6120     0 0 0
O           core  -18.3719  -14.7276   -1.6120     0 0 0
O           core  -12.3192  -20.5653   -1.6120     0 0 0
O           core  -10.0743   16.4351   -1.6120     0 0 0
O           core  -21.3640    4.2852   -1.6120     0 0 0
O           core  -14.8349   18.7227   -1.6120     0 0 0
O           core  -13.6113  -17.0152   -1.6120     0 0 0
O           core   11.0760  -20.0908   -1.6120     0 0 0
O           core  -11.3664   19.9851   -1.6120     0 0 0
O           core    9.7839  -16.5407   -1.6120     0 0 0
O           core  -10.1428  -15.7528   -1.6120     0 0 0
O           core   -4.0901  -21.5905   -1.6120     0 0 0
O           core    9.8525   15.6471   -1.6120     0 0 0
O           core    4.1390  -22.6157   -1.6120     0 0 0
O           core  -22.2483   -4.0774   -1.6120     0 0 0
O           core    8.5603   19.1971   -1.6120     0 0 0
O           core    2.8469  -19.0656   -1.6120     0 0 0
O           core    7.6075  -21.3532   -1.6120     0 0 0
O           core    7.2682   22.7472   -1.6120     0 0 0
O           core    6.3154  -17.8032   -1.6120     0 0 0
O           core  -18.7798   -2.8149   -1.6120     0 0 0
O           core  -16.1956   -9.9151   -1.6120     0 0 0
O           core   22.3658   -7.9409   -1.6120     0 0 0
O           core    0.3312   20.2223   -1.6120     0 0 0
O           core   21.0737   -4.3909   -1.6120     0 0 0
O           core   -5.3822  -18.0404   -1.6120     0 0 0
O           core   19.7816   -0.8408   -1.6120     0 0 0
O           core   -0.9609   23.7724   -1.6120     0 0 0
O           core   18.4894    2.7092   -1.6120     0 0 0
O           core   17.1973    6.2593   -1.6120     0 0 0
O           core   16.7209  -14.0159   -1.6120     0 0 0
O           core  -22.6562    7.8353   -1.6120     0 0 0
O           core   15.4288  -10.4658   -1.6120     0 0 0
O           core   15.9052    9.8094   -1.6120     0 0 0
O           core  -23.5404   -0.5273   -1.6120     0 0 0
O           core   14.6131   13.3594   -1.6120     0 0 0
O           core  -15.7192   10.3601   -1.6120     0 0 0
O           core   13.3210   16.9095   -1.6120     0 0 0
O           core  -19.6641  -11.1775   -1.6120     0 0 0
O           core   12.0288   20.4596   -1.6120     0 0 0
O           core  -17.8955    5.5476   -1.6120     0 0 0
O           core  -20.9562   -7.6274   -1.6120     0 0 0
O           core   24.5422   -3.1285   -1.6120     0 0 0
O           core   23.2500    0.4216   -1.6120     0 0 0
O           core  -20.0719    0.7351   -1.6120     0 0 0
O           core  -17.0113   13.9102   -1.6120     0 0 0
O           core   21.9579    3.9717   -1.6120     0 0 0
O           core   20.6658    7.5217   -1.6120     0 0 0
O           core   -3.1373   18.9599   -1.6120     0 0 0
O           core   19.3737   11.0718   -1.6120     0 0 0
O           core  -14.9034  -13.4651   -1.6120     0 0 0
O           core   -4.4294   22.5100   -1.6120     0 0 0
O           core   18.0816   14.6219   -1.6120     0 0 0
O           core  -19.1877    9.0977   -1.6120     0 0 0
O           core  -17.4877   -6.3650   -1.6120     0 0 0
O           core   16.7895   18.1719   -1.6120     0 0 0
O           core    5.0918   17.9347   -1.6120     0 0 0
O           core   -7.5586  -22.8529   -1.6120     0 0 0
O           core    3.7997   21.4848   -1.6120     0 0 0
O           core   14.5445  -18.8284   -1.6120     0 0 0
O           core   13.2524  -15.2783   -1.6120     0 0 0
O           core  -17.6916   -0.4086   -0.7807     0 0 0
O           core   18.6934   -3.2470   -0.7807     0 0 0
O           core   10.8721  -14.1344   -0.7807     0 0 0
O           core    3.9351  -16.6593   -0.7807     0 0 0
O           core    8.6957  -18.9469   -0.7807     0 0 0
O           core   17.4013    0.3031   -0.7807     0 0 0
O           core  -13.8152  -11.0588   -0.7807     0 0 0
O           core  -17.2837  -12.3212   -0.7807     0 0 0
O           core   -3.0019  -19.1841   -0.7807     0 0 0
O           core    7.4036  -15.3969   -0.7807     0 0 0
O           core   -9.9389  -21.7090   -0.7807     0 0 0
O           core  -21.1601   -1.6710   -0.7807     0 0 0
O           core   -7.7625  -16.8965   -0.7807     0 0 0
O           core   13.5249   10.9533   -0.7807     0 0 0
O           core   12.2328   14.5033   -0.7807     0 0 0
O           core  -11.2310  -18.1589   -0.7807     0 0 0
O           core    2.7116   19.0786   -0.7807     0 0 0
O           core   10.9407   18.0534   -0.7807     0 0 0
O           core  -18.9837    3.1414   -0.7807     0 0 0
O           core    1.4194   22.6287   -0.7807     0 0 0
O           core    9.6486   21.6035   -0.7807     0 0 0
O           core  -20.7522  -13.5837   -0.7807     0 0 0
O           core  -14.6309   12.7664   -0.7807     0 0 0
O           core  -14.6995  -19.4214   -0.7807     0 0 0
O           core   19.1012  -15.1596   -0.7807     0 0 0
O           core   23.4540   -5.5346   -0.7807     0 0 0
O           core   17.8091  -11.6096   -0.7807     0 0 0
O           core   22.1619   -1.9846   -0.7807     0 0 0
O           core  -15.9916  -15.8713   -0.7807     0 0 0
O           core   16.5170   -8.0595   -0.7807     0 0 0
O           core  -15.9230   16.3165   -0.7807     0 0 0
O           core   20.8698    1.5655   -0.7807     0 0 0
O           core  -19.8680   -5.2211   -0.7807     0 0 0
O           core   19.5777    5.1156   -0.7807     0 0 0
O           core  -20.2758    6.6915   -0.7807     0 0 0
O           core  -23.3365   -6.4835   -0.7807     0 0 0
O           core   18.2855    8.6656   -0.7807     0 0 0
O           core   -0.7569   17.8162   -0.7807     0 0 0
O           core  -16.8073    7.9539   -0.7807     0 0 0
O           core   16.9934   12.2157   -0.7807     0 0 0
O           core  -12.5231  -14.6089   -0.7807     0 0 0
O           core    1.7587  -21.4718   -0.7807     0 0 0
O           core   -2.0491   21.3662   -0.7807     0 0 0
O           core   15.7013   15.7658   -0.7807     0 0 0
O           core  -22.4522    1.8790   -0.7807     0 0 0
O           core   14.4092   19.3158   -0.7807     0 0 0
O           core  -11.1624   14.0289   -0.7807     0 0 0
O           core  -22.0443  -10.0336   -0.7807     0 0 0
O           core    0.4666  -17.9217   -0.7807     0 0 0
O           core   15.6327  -16.4221   -0.7807     0 0 0
O           core  -18.0994   11.5040   -0.7807     0 0 0
O           core   -4.2254   16.5537   -0.7807     0 0 0
O           core  -21.5679   10.2416   -0.7807     0 0 0
O           core  -12.4546   17.5789   -0.7807     0 0 0
O           core  -18.5758   -8.7712   -0.7807     0 0 0
O           core   24.3383    2.8279   -0.7807     0 0 0
O           core   14.3406  -12.8720   -0.7807     0 0 0
O           core    7.4722   16.7910   -0.7807     0 0 0
O           core   -7.6939   15.2913   -0.7807     0 0 0
O           core   23.0462    6.3780   -0.7807     0 0 0
O           core   -5.5176   20.1038   -0.7807     0 0 0
O           core    6.1801   20.3410   -0.7807     0 0 0
O           core   21.7540    9.9281   -0.7807     0 0 0
O           core  -24.6286   -2.9335   -0.7807     0 0 0
O           core   -5.1783  -23.9966   -0.7807     0 0 0
O           core   -8.9861   18.8414   -0.7807     0 0 0
O           core   -6.8097   23.6539   -0.7807     0 0 0
O           core    4.8879   23.8911   -0.7807     0 0 0
O           core   20.4619   13.4781   -0.7807     0 0 0
O           core  -19.3915   15.0541   -0.7807     0 0 0
O           core    6.5194  -23.7594   -0.7807     0 0 0
O           core  -23.7443    5.4291   -0.7807     0 0 0
O           core   -6.4704  -20.4466   -0.7807     0 0 0
O           core    5.2272  -20.2093   -0.7807     0 0 0
O           core   21.2776  -10.3471   -0.7807     0 0 0
O           core  -10.2782   22.3914   -0.7807     0 0 0
O           core   12.1642  -17.6845   -0.7807     0 0 0
O           core   19.9855   -6.7971   -0.7807     0 0 0
O           core   -1.7098  -22.7342   -0.7807     0 0 0
O           core    9.9879  -22.4970   -0.7807     0 0 0
O           core   -1.0637  -24.5093    0.8005     0 0 0
O           core  -15.3455  -17.6464    0.8005     0 0 0
O           core  -16.6376  -14.0963    0.8005     0 0 0
O           core    0.7734   24.4036    0.8005     0 0 0
O           core  -21.3983  -11.8087    0.8005     0 0 0
O           core   -9.6321   20.6163    0.8005     0 0 0
O           core  -16.5691   18.0915    0.8005     0 0 0
O           core   12.8789   12.7282    0.8005     0 0 0
O           core   18.4552  -13.3846    0.8005     0 0 0
O           core    2.4048  -23.2469    0.8005     0 0 0
O           core   -1.4030   19.5911    0.8005     0 0 0
O           core   11.5868   16.2783    0.8005     0 0 0
O           core   -4.8715   18.3287    0.8005     0 0 0
O           core   17.1631   -9.8346    0.8005     0 0 0
O           core  -18.3376    1.3664    0.8005     0 0 0
O           core   -2.3558  -20.9592    0.8005     0 0 0
O           core    9.3418  -20.7220    0.8005     0 0 0
O           core   10.2946   19.8284    0.8005     0 0 0
O           core   -2.6951   23.1412    0.8005     0 0 0
O           core   15.8710   -6.2845    0.8005     0 0 0
O           core   -5.8243  -22.2217    0.8005     0 0 0
O           core   -6.1636   21.8788    0.8005     0 0 0
O           core  -10.5849  -19.9340    0.8005     0 0 0
O           core   16.2788  -18.1971    0.8005     0 0 0
O           core  -21.8061    0.1039    0.8005     0 0 0
O           core    8.0497  -17.1719    0.8005     0 0 0
O           core    1.1127  -19.6968    0.8005     0 0 0
O           core   12.8103  -19.4596    0.8005     0 0 0
O           core   22.8080   -3.7597    0.8005     0 0 0
O           core   14.9867  -14.6471    0.8005     0 0 0
O           core  -13.1691  -12.8339    0.8005     0 0 0
O           core   21.5158   -0.2096    0.8005     0 0 0
O           core   -3.6479  -17.4092    0.8005     0 0 0
O           core   13.6946  -11.0970    0.8005     0 0 0
O           core   11.5182  -15.9095    0.8005     0 0 0
O           core  -16.1612    6.1789    0.8005     0 0 0
O           core   20.2237    3.3405    0.8005     0 0 0
O           core  -17.9298  -10.5463    0.8005     0 0 0
O           core   18.9316    6.8905    0.8005     0 0 0
O           core  -20.5140   -3.4461    0.8005     0 0 0
O           core   -7.1164  -18.6716    0.8005     0 0 0
O           core   17.6395   10.4406    0.8005     0 0 0
O           core  -19.6297    4.9164    0.8005     0 0 0
O           core    8.1183   15.0159    0.8005     0 0 0
O           core   16.3474   13.9907    0.8005     0 0 0
O           core  -19.2219   -6.9962    0.8005     0 0 0
O           core  -11.8085   15.8039    0.8005     0 0 0
O           core    6.8261   18.5659    0.8005     0 0 0
O           core   15.0553   17.5407    0.8005     0 0 0
O           core  -22.6904   -8.2586    0.8005     0 0 0
O           core  -17.4534    9.7289    0.8005     0 0 0
O           core    5.5340   22.1160    0.8005     0 0 0
O           core  -23.0982    3.6540    0.8005     0 0 0
O           core  -13.1006   19.3539    0.8005     0 0 0
O           core  -17.0455   -2.1837    0.8005     0 0 0
O           core  -11.8770  -16.3840    0.8005     0 0 0
O           core   20.6316   -8.5721    0.8005     0 0 0
O           core   23.6922    4.6029    0.8005     0 0 0
O           core  -13.9849   10.9914    0.8005     0 0 0
O           core   -8.4085  -15.1215    0.8005     0 0 0
O           core    5.8733  -21.9844    0.8005     0 0 0
O           core   22.4001    8.1530    0.8005     0 0 0
O           core   19.3395   -5.0221    0.8005     0 0 0
O           core  -14.4613   -9.2838    0.8005     0 0 0
O           core  -18.7455   13.2790    0.8005     0 0 0
O           core   21.1080   11.7030    0.8005     0 0 0
O           core   18.0473   -1.4720    0.8005     0 0 0
O           core  -20.9219    8.4665    0.8005     0 0 0
O           core    3.3576   17.3035    0.8005     0 0 0
O           core    4.5812  -18.4344    0.8005     0 0 0
O           core  -15.2770   14.5414    0.8005     0 0 0
O           core  -23.9825   -4.7086    0.8005     0 0 0
O           core   -8.3400   17.0663    0.8005     0 0 0
O           core    2.0655   20.8536    0.8005     0 0 0
O           core  -17.2495    3.7726    1.6318     0 0 0
O           core    9.2064   17.4222    1.6318     0 0 0
O           core  -12.0125   21.7602    1.6318     0 0 0
O           core  -10.7889  -13.9777    1.6318     0 0 0
O           core   -8.2047  -21.0778    1.6318     0 0 0
O           core  -22.0101    6.0603    1.6318     0 0 0
O           core    7.9143   20.9722    1.6318     0 0 0
O           core  -14.1888   16.9477    1.6318     0 0 0
O           core    8.2536  -23.1282    1.6318     0 0 0
O           core   -3.4440  -23.3654    1.6318     0 0 0
O           core    0.0244  -22.1030    1.6318     0 0 0
O           core  -19.0180  -12.9525    1.6318     0 0 0
O           core   23.0118   -9.7159    1.6318     0 0 0
O           core   21.7197   -6.1659    1.6318     0 0 0
O           core    6.9614  -19.5782    1.6318     0 0 0
O           core  -18.1338   -4.5899    1.6318     0 0 0
O           core   20.4276   -2.6158    1.6318     0 0 0
O           core   -5.9597   15.9225    1.6318     0 0 0
O           core   19.1355    0.9343    1.6318     0 0 0
O           core  -22.8944   -2.3023    1.6318     0 0 0
O           core    5.6693  -16.0281    1.6318     0 0 0
O           core  -18.5416    7.3227    1.6318     0 0 0
O           core    5.7379   16.1597    1.6318     0 0 0
O           core    4.7851  -24.3906    1.6318     0 0 0
O           core   -1.2677  -18.5529    1.6318     0 0 0
O           core   17.8434    4.4843    1.6318     0 0 0
O           core  -21.6023   -5.8523    1.6318     0 0 0
O           core   -4.7362  -19.8154    1.6318     0 0 0
O           core   -7.2518   19.4726    1.6318     0 0 0
O           core    4.4458   19.7098    1.6318     0 0 0
O           core   16.5512    8.0344    1.6318     0 0 0
O           core    3.4929  -20.8406    1.6318     0 0 0
O           core  -16.8416   -8.1400    1.6318     0 0 0
O           core  -15.0731    8.5851    1.6318     0 0 0
O           core    3.1537   23.2599    1.6318     0 0 0
O           core   15.2591   11.5845    1.6318     0 0 0
O           core   -8.5440   23.0226    1.6318     0 0 0
O           core  -20.7180    2.5102    1.6318     0 0 0
O           core   -2.4912   17.1849    1.6318     0 0 0
O           core   13.9670   15.1345    1.6318     0 0 0
O           core   19.5433  -10.9784    1.6318     0 0 0
O           core    0.9773   18.4474    1.6318     0 0 0
O           core    2.2008  -17.2905    1.6318     0 0 0
O           core   11.7221  -21.8658    1.6318     0 0 0
O           core   -9.4968  -17.5277    1.6318     0 0 0
O           core   12.6749   18.6846    1.6318     0 0 0
O           core   18.2512   -7.4283    1.6318     0 0 0
O           core  -12.9653  -18.7902    1.6318     0 0 0
O           core   -3.7833   20.7350    1.6318     0 0 0
O           core   10.4299  -18.3157    1.6318     0 0 0
O           core   -0.3148   21.9974    1.6318     0 0 0
O           core   11.3828   22.2346    1.6318     0 0 0
O           core  -19.8337   10.8728    1.6318     0 0 0
O           core   16.9591   -3.8782    1.6318     0 0 0
O           core  -16.3652   12.1352    1.6318     0 0 0
O           core   23.8961   -1.3534    1.6318     0 0 0
O           core   -6.0283  -16.2653    1.6318     0 0 0
O           core   -5.0755   24.2851    1.6318     0 0 0
O           core    9.1378  -14.7657    1.6318     0 0 0
O           core   22.6040    2.1967    1.6318     0 0 0
O           core  -15.5495  -11.6900    1.6318     0 0 0
O           core   17.3669  -15.7909    1.6318     0 0 0
O           core   21.3119    5.7468    1.6318     0 0 0
O           core   13.8984  -17.0533    1.6318     0 0 0
O           core   16.0748  -12.2408    1.6318     0 0 0
O           core  -14.2574  -15.2401    1.6318     0 0 0
O           core   -9.4282   14.6601    1.6318     0 0 0
O           core   20.0197    9.2968    1.6318     0 0 0
O           core  -17.7259  -16.5025    1.6318     0 0 0
O           core  -19.4259   -1.0399    1.6318     0 0 0
O           core   14.7827   -8.6907    1.6318     0 0 0
O           core   12.6063  -13.5032    1.6318     0 0 0
O           core   18.7276   12.8469    1.6318     0 0 0
O           core  -17.6573   15.6853    1.6318     0 0 0
O           core  -24.1865    1.2478    1.6318     0 0 0
O           core  -10.7203   18.2101    1.6318     0 0 0
O           core   17.4355   16.3970    1.6318     0 0 0
O           core  -20.3101   -9.4024    1.6318     0 0 0
O           core  -12.8967   13.3976    1.6318     0 0 0
O           core   10.4985   13.8721    1.6318     0 0 0
O           core  -12.4546   17.5789    3.2261     0 0 0
O           core  -16.8073    7.9539    3.2261     0 0 0
O           core    9.6486   21.6035    3.2261     0 0 0
O           core  -17.2837  -12.3212    3.2261     0 0 0
O           core   -9.9389  -21.7090    3.2261     0 0 0
O           core  -22.0443  -10.0336    3.2261     0 0 0
O           core   -4.2254   16.5537    3.2261     0 0 0
O           core    7.4036  -15.3969    3.2261     0 0 0
O           core  -22.4522    1.8790    3.2261     0 0 0
O           core  -21.5679   10.2416    3.2261     0 0 0
O           core   23.4540   -5.5346    3.2261     0 0 0
O           core    1.7587  -21.4718    3.2261     0 0 0
O           core   -5.5176   20.1038    3.2261     0 0 0
O           core   22.1619   -1.9846    3.2261     0 0 0
O           core    6.5194  -23.7594    3.2261     0 0 0
O           core    7.4722   16.7910    3.2261     0 0 0
O           core  -11.2310  -18.1589    3.2261     0 0 0
O           core   20.8698    1.5655    3.2261     0 0 0
O           core  -18.0994   11.5040    3.2261     0 0 0
O           core    5.2272  -20.2093    3.2261     0 0 0
O           core   -6.8097   23.6539    3.2261     0 0 0
O           core  -18.5758   -8.7712    3.2261     0 0 0
O           core    6.1801   20.3410    3.2261     0 0 0
O           core  -21.1601   -1.6710    3.2261     0 0 0
O           core   19.5777    5.1156    3.2261     0 0 0
O           core  -18.9837    3.1414    3.2261     0 0 0
O           core   -0.7569   17.8162    3.2261     0 0 0
O           core   -5.1783  -23.9966    3.2261     0 0 0
O           core    4.8879   23.8911    3.2261     0 0 0
O           core    0.4666  -17.9217    3.2261     0 0 0
O           core   18.2855    8.6656    3.2261     0 0 0
O           core    3.9351  -16.6593    3.2261     0 0 0
O           core    2.7116   19.0786    3.2261     0 0 0
O           core   12.1642  -17.6845    3.2261     0 0 0
O           core  -13.8152  -11.0588    3.2261     0 0 0
O           core   -2.0491   21.3662    3.2261     0 0 0
O           core   16.9934   12.2157    3.2261     0 0 0
O           core   21.2776  -10.3471    3.2261     0 0 0
O           core   -6.4704  -20.4466    3.2261     0 0 0
O           core    1.4194   22.6287    3.2261     0 0 0
O           core  -19.3915   15.0541    3.2261     0 0 0
O           core   19.9855   -6.7971    3.2261     0 0 0
O           core   15.7013   15.7658    3.2261     0 0 0
O           core   10.8721  -14.1344    3.2261     0 0 0
O           core  -19.8680   -5.2211    3.2261     0 0 0
O           core   14.4092   19.3158    3.2261     0 0 0
O           core   18.6934   -3.2470    3.2261     0 0 0
O           core   -7.6939   15.2913    3.2261     0 0 0
O           core   15.6327  -16.4221    3.2261     0 0 0
O           core   19.1012  -15.1596    3.2261     0 0 0
O           core  -20.7522  -13.5837    3.2261     0 0 0
O           core  -23.3365   -6.4835    3.2261     0 0 0
O           core   -1.7098  -22.7342    3.2261     0 0 0
O           core   17.4013    0.3031    3.2261     0 0 0
O           core   17.8091  -11.6096    3.2261     0 0 0
O           core  -14.6995  -19.4214    3.2261     0 0 0
O           core  -23.7443    5.4291    3.2261     0 0 0
O           core   14.3406  -12.8720    3.2261     0 0 0
O           core   24.3383    2.8279    3.2261     0 0 0
O           core   -8.9861   18.8414    3.2261     0 0 0
O           core   16.5170   -8.0595    3.2261     0 0 0
O           core  -24.6286   -2.9335    3.2261     0 0 0
O           core   23.0462    6.3780    3.2261     0 0 0
O           core  -14.6309   12.7664    3.2261     0 0 0
O           core  -20.2758    6.6915    3.2261     0 0 0
O           core  -12.5231  -14.6089    3.2261     0 0 0
O           core   21.7540    9.9281    3.2261     0 0 0
O           core  -10.2782   22.3914    3.2261     0 0 0
O           core   13.5249   10.9533    3.2261     0 0 0
O           core  -11.1624   14.0289    3.2261     0 0 0
O           core   -3.0019  -19.1841    3.2261     0 0 0
O           core   20.4619   13.4781    3.2261     0 0 0
O           core   -7.7625  -16.8965    3.2261     0 0 0
O           core   12.2328   14.5033    3.2261     0 0 0
O           core  -15.9916  -15.8713    3.2261     0 0 0
O           core    9.9879  -22.4970    3.2261     0 0 0
O           core  -17.6916   -0.4086    3.2261     0 0 0
O           core  -15.9230   16.3165    3.2261     0 0 0
O           core   10.9407   18.0534    3.2261     0 0 0
O           core    8.6957  -18.9469    3.2261     0 0 0
O           core  -19.1877    9.0977    4.0559     0 0 0
O           core   -8.8507  -19.3028    4.0559     0 0 0
O           core   21.0737   -4.3909    4.0559     0 0 0
O           core    3.7997   21.4848    4.0559     0 0 0
O           core  -17.0113   13.9102    4.0559     0 0 0
O           core   -0.9609   23.7724    4.0559     0 0 0
O           core   -6.6058   17.6975    4.0559     0 0 0
O           core  -14.8349   18.7227    4.0559     0 0 0
O           core  -21.3640    4.2852    4.0559     0 0 0
O           core  -14.9034  -13.4651    4.0559     0 0 0
O           core   19.7816   -0.8408    4.0559     0 0 0
O           core   20.1894  -12.7534    4.0559     0 0 0
O           core   16.7209  -14.0159    4.0559     0 0 0
O           core  -10.0743   16.4351    4.0559     0 0 0
O           core   18.4894    2.7092    4.0559     0 0 0
O           core   -7.8979   21.2475    4.0559     0 0 0
O           core   18.8973   -9.2034    4.0559     0 0 0
O           core  -12.3192  -20.5653    4.0559     0 0 0
O           core   15.4288  -10.4658    4.0559     0 0 0
O           core    4.1390  -22.6157    4.0559     0 0 0
O           core   17.1973    6.2593    4.0559     0 0 0
O           core   17.6052   -5.6533    4.0559     0 0 0
O           core   -5.3822  -18.0404    4.0559     0 0 0
O           core  -11.3664   19.9851    4.0559     0 0 0
O           core  -20.0719    0.7351    4.0559     0 0 0
O           core   15.9052    9.8094    4.0559     0 0 0
O           core  -16.1956   -9.9151    4.0559     0 0 0
O           core   11.0760  -20.0908    4.0559     0 0 0
O           core    0.6705  -23.8781    4.0559     0 0 0
O           core  -20.4798   12.6478    4.0559     0 0 0
O           core   14.6131   13.3594    4.0559     0 0 0
O           core   -7.5586  -22.8529    4.0559     0 0 0
O           core    2.8469  -19.0656    4.0559     0 0 0
O           core  -18.7798   -2.8149    4.0559     0 0 0
O           core  -17.4877   -6.3650    4.0559     0 0 0
O           core   13.3210   16.9095    4.0559     0 0 0
O           core    9.7839  -16.5407    4.0559     0 0 0
O           core    7.6075  -21.3532    4.0559     0 0 0
O           core  -23.5404   -0.5273    4.0559     0 0 0
O           core   12.0288   20.4596    4.0559     0 0 0
O           core  -17.8955    5.5476    4.0559     0 0 0
O           core  -10.1428  -15.7528    4.0559     0 0 0
O           core   24.5422   -3.1285    4.0559     0 0 0
O           core   -0.6216  -20.3280    4.0559     0 0 0
O           core   23.2500    0.4216    4.0559     0 0 0
O           core   -3.1373   18.9599    4.0559     0 0 0
O           core    6.3154  -17.8032    4.0559     0 0 0
O           core   21.9579    3.9717    4.0559     0 0 0
O           core  -18.3719  -14.7276    4.0559     0 0 0
O           core  -20.9562   -7.6274    4.0559     0 0 0
O           core   -4.4294   22.5100    4.0559     0 0 0
O           core    9.8525   15.6471    4.0559     0 0 0
O           core   20.6658    7.5217    4.0559     0 0 0
O           core  -15.7192   10.3601    4.0559     0 0 0
O           core  -22.6562    7.8353    4.0559     0 0 0
O           core   14.5445  -18.8284    4.0559     0 0 0
O           core   19.3737   11.0718    4.0559     0 0 0
O           core    8.5603   19.1971    4.0559     0 0 0
O           core  -13.6113  -17.0152    4.0559     0 0 0
O           core  -22.2483   -4.0774    4.0559     0 0 0
O           core  -13.5428   15.1726    4.0559     0 0 0
O           core   -4.0901  -21.5905    4.0559     0 0 0
O           core   18.0816   14.6219    4.0559     0 0 0
O           core    7.2682   22.7472    4.0559     0 0 0
O           core  -19.6641  -11.1775    4.0559     0 0 0
O           core   13.2524  -15.2783    4.0559     0 0 0
O           core   16.7895   18.1719    4.0559     0 0 0
O           core    5.0918   17.9347    4.0559     0 0 0
O           core    0.3312   20.2223    4.0559     0 0 0
O           core   22.3658   -7.9409    4.0559     0 0 0
O           core    9.1378  -14.7657    5.6472     0 0 0
O           core   19.1355    0.9343    5.6472     0 0 0
O           core   18.2512   -7.4283    5.6472     0 0 0
O           core    5.6693  -16.0281    5.6472     0 0 0
O           core   -3.4440  -23.3654    5.6472     0 0 0
O           core  -19.0180  -12.9525    5.6472     0 0 0
O           core  -20.7180    2.5102    5.6472     0 0 0
O           core  -16.8416   -8.1400    5.6472     0 0 0
O           core   17.8434    4.4843    5.6472     0 0 0
O           core   16.9591   -3.8782    5.6472     0 0 0
O           core   -2.4912   17.1849    5.6472     0 0 0
O           core  -19.4259   -1.0399    5.6472     0 0 0
O           core    0.0244  -22.1030    5.6472     0 0 0
O           core   16.5512    8.0344    5.6472     0 0 0
O           core  -15.0731    8.5851    5.6472     0 0 0
O           core    4.7851  -24.3906    5.6472     0 0 0
O           core   -3.7833   20.7350    5.6472     0 0 0
O           core   15.2591   11.5845    5.6472     0 0 0
O           core   -9.4282   14.6601    5.6472     0 0 0
O           core   -8.2047  -21.0778    5.6472     0 0 0
O           core  -18.1338   -4.5899    5.6472     0 0 0
O           core  -19.8337   10.8728    5.6472     0 0 0
O           core    3.4929  -20.8406    5.6472     0 0 0
O           core   13.9670   15.1345    5.6472     0 0 0
O           core   -4.7362  -19.8154    5.6472     0 0 0
O           core   -5.0755   24.2851    5.6472     0 0 0
O           core   -5.9597   15.9225    5.6472     0 0 0
O           core  -17.2495    3.7726    5.6472     0 0 0
O           core   12.6749   18.6846    5.6472     0 0 0
O           core  -12.9653  -18.7902    5.6472     0 0 0
O           core   -1.2677  -18.5529    5.6472     0 0 0
O           core  -10.7203   18.2101    5.6472     0 0 0
O           core  -20.3101   -9.4024    5.6472     0 0 0
O           core   13.8984  -17.0533    5.6472     0 0 0
O           core   11.3828   22.2346    5.6472     0 0 0
O           core  -16.3652   12.1352    5.6472     0 0 0
O           core   -7.2518   19.4726    5.6472     0 0 0
O           core   10.4985   13.8721    5.6472     0 0 0
O           core   23.8961   -1.3534    5.6472     0 0 0
O           core    2.2008  -17.2905    5.6472     0 0 0
O           core    0.9773   18.4474    5.6472     0 0 0
O           core  -22.8944   -2.3023    5.6472     0 0 0
O           core   12.6063  -13.5032    5.6472     0 0 0
O           core   22.6040    2.1967    5.6472     0 0 0
O           core  -24.1865    1.2478    5.6472     0 0 0
O           core  -12.0125   21.7602    5.6472     0 0 0
O           core  -10.7889  -13.9777    5.6472     0 0 0
O           core  -14.2574  -15.2401    5.6472     0 0 0
O           core    9.2064   17.4222    5.6472     0 0 0
O           core    5.7379   16.1597    5.6472     0 0 0
O           core   21.3119    5.7468    5.6472     0 0 0
O           core  -17.7259  -16.5025    5.6472     0 0 0
O           core   -0.3148   21.9974    5.6472     0 0 0
O           core   -8.5440   23.0226    5.6472     0 0 0
O           core  -21.6023   -5.8523    5.6472     0 0 0
O           core  -12.8967   13.3976    5.6472     0 0 0
O           core    7.9143   20.9722    5.6472     0 0 0
O           core   -6.0283  -16.2653    5.6472     0 0 0
O           core   20.0197    9.2968    5.6472     0 0 0
O           core    8.2536  -23.1282    5.6472     0 0 0
O           core    4.4458   19.7098    5.6472     0 0 0
O           core   11.7221  -21.8658    5.6472     0 0 0
O           core   17.3669  -15.7909    5.6472     0 0 0
O           core   18.7276   12.8469    5.6472     0 0 0
O           core  -22.0101    6.0603    5.6472     0 0 0
O           core   23.0118   -9.7159    5.6472     0 0 0
O           core  -17.6573   15.6853    5.6472     0 0 0
O           core    3.1537   23.2599    5.6472     0 0 0
O           core  -18.5416    7.3227    5.6472     0 0 0
O           core   10.4299  -18.3157    5.6472     0 0 0
O           core   21.7197   -6.1659    5.6472     0 0 0
O           core    6.9614  -19.5782    5.6472     0 0 0
O           core   16.0748  -12.2408    5.6472     0 0 0
O           core   17.4355   16.3970    5.6472     0 0 0
O           core   20.4276   -2.6158    5.6472     0 0 0
O           core  -14.1888   16.9477    5.6472     0 0 0
O           core   19.5433  -10.9784    5.6472     0 0 0
O           core  -15.5495  -11.6900    5.6472     0 0 0
O           core   14.7827   -8.6907    5.6472     0 0 0
O           core   -9.4968  -17.5277    5.6472     0 0 0
O           core  -13.1006   19.3539    6.4871     0 0 0
O           core  -10.5849  -19.9340    6.4871     0 0 0
O           core   -8.4085  -15.1215    6.4871     0 0 0
O           core  -13.1691  -12.8339    6.4871     0 0 0
O           core   -1.4030   19.5911    6.4871     0 0 0
O           core   -1.0637  -24.5093    6.4871     0 0 0
O           core  -11.8770  -16.3840    6.4871     0 0 0
O           core  -21.3983  -11.8087    6.4871     0 0 0
O           core    2.4048  -23.2469    6.4871     0 0 0
O           core   12.8789   12.7282    6.4871     0 0 0
O           core   -2.6951   23.1412    6.4871     0 0 0
O           core  -18.3376    1.3664    6.4871     0 0 0
O           core   16.2788  -18.1971    6.4871     0 0 0
O           core  -20.5140   -3.4461    6.4871     0 0 0
O           core    5.8733  -21.9844    6.4871     0 0 0
O           core  -17.4534    9.7289    6.4871     0 0 0
O           core   11.5868   16.2783    6.4871     0 0 0
O           core  -16.6376  -14.0963    6.4871     0 0 0
O           core   -8.3400   17.0663    6.4871     0 0 0
O           core  -15.3455  -17.6464    6.4871     0 0 0
O           core   14.9867  -14.6471    6.4871     0 0 0
O           core    3.3576   17.3035    6.4871     0 0 0
O           core  -19.2219   -6.9962    6.4871     0 0 0
O           core  -13.9849   10.9914    6.4871     0 0 0
O           core  -17.0455   -2.1837    6.4871     0 0 0
O           core   10.2946   19.8284    6.4871     0 0 0
O           core    8.1183   15.0159    6.4871     0 0 0
O           core   -4.8715   18.3287    6.4871     0 0 0
O           core    1.1127  -19.6968    6.4871     0 0 0
O           core   -7.1164  -18.6716    6.4871     0 0 0
O           core   13.6946  -11.0970    6.4871     0 0 0
O           core   22.8080   -3.7597    6.4871     0 0 0
O           core    2.0655   20.8536    6.4871     0 0 0
O           core    4.5812  -18.4344    6.4871     0 0 0
O           core   -9.6321   20.6163    6.4871     0 0 0
O           core    6.8261   18.5659    6.4871     0 0 0
O           core   -2.3558  -20.9592    6.4871     0 0 0
O           core   21.5158   -0.2096    6.4871     0 0 0
O           core  -20.9219    8.4665    6.4871     0 0 0
O           core   -6.1636   21.8788    6.4871     0 0 0
O           core    0.7734   24.4036    6.4871     0 0 0
O           core   20.2237    3.3405    6.4871     0 0 0
O           core    5.5340   22.1160    6.4871     0 0 0
O           core   18.4552  -13.3846    6.4871     0 0 0
O           core  -21.8061    0.1039    6.4871     0 0 0
O           core  -17.9298  -10.5463    6.4871     0 0 0
O           core  -15.2770   14.5414    6.4871     0 0 0
O           core   12.8103  -19.4596    6.4871     0 0 0
O           core   20.6316   -8.5721    6.4871     0 0 0
O           core   18.9316    6.8905    6.4871     0 0 0
O           core   17.1631   -9.8346    6.4871     0 0 0
O           core  -18.7455   13.2790    6.4871     0 0 0
O           core    9.3418  -20.7220    6.4871     0 0 0
O           core  -23.9825   -4.7086    6.4871     0 0 0
O           core   19.3395   -5.0221    6.4871     0 0 0
O           core  -23.0982    3.6540    6.4871     0 0 0
O           core   17.6395   10.4406    6.4871     0 0 0
O           core  -11.8085   15.8039    6.4871     0 0 0
O           core  -22.6904   -8.2586    6.4871     0 0 0
O           core   15.8710   -6.2845    6.4871     0 0 0
O           core   11.5182  -15.9095    6.4871     0 0 0
O           core  -19.6297    4.9164    6.4871     0 0 0
O           core   18.0473   -1.4720    6.4871     0 0 0
O           core   -3.6479  -17.4092    6.4871     0 0 0
O           core   16.3474   13.9907    6.4871     0 0 0
O           core    8.0497  -17.1719    6.4871     0 0 0
O           core  -16.1612    6.1789    6.4871     0 0 0
O           core   15.0553   17.5407    6.4871     0 0 0
O           core   -5.8243  -22.2217    6.4871     0 0 0
O           core  -16.5691   18.0915    6.4871     0 0 0
O           core   23.6922    4.6029    6.4871     0 0 0
O           core   22.4001    8.1530    6.4871     0 0 0
O           core   21.1080   11.7030    6.4871     0 0 0
O           core  -14.4613   -9.2838    6.4871     0 0 0
Ti          core  -15.1400   -7.6673    9.3270     1 1 1
Ti          core  -15.1400    2.5720    9.3270     1 1 1
Ti          core  -11.3550   -7.6673    9.3270     1 1 1
Ti          core  -13.2480   -2.5483    9.3270     1 1 1
Ti          core  -11.3550    2.5720    9.3270     1 1 1
Ti          core  -13.2480    7.6910    9.3270     1 1 1
Ti          core   -9.4630  -12.7876    9.3270     1 1 1
Ti          core   -7.5700   -7.6673    9.3270     1 1 1
Ti          core   -9.4630   -2.5483    9.3270     1 1 1
Ti          core   -7.5700    2.5720    9.3270     1 1 1
Ti          core   -9.4630    7.6910    9.3270     1 1 1
Ti          core   -7.5700   12.8113    9.3270     1 1 1
Ti          core   -5.6780  -12.7876    9.3270     1 1 1
Ti          core   -3.7850   -7.6673    9.3270     1 1 1
Ti          core   -5.6780   -2.5483    9.3270     1 1 1
Ti          core   -3.7850    2.5720    9.3270     1 1 1
Ti          core   -5.6780    7.6910    9.3270     1 1 1
Ti          core   -3.7850   12.8113    9.3270     1 1 1
Ti          core   -1.8930  -12.7876    9.3270     1 1 1
Ti          core    0.0000   -7.6673    9.3270     1 1 1
Ti          core   -1.8930   -2.5483    9.3270     1 1 1
Ti          core    0.0000    2.5720    9.3270     1 1 1
Ti          core   -1.8930    7.6910    9.3270     1 1 1
Ti          core    0.0000   12.8113    9.3270     1 1 1
Ti          core    1.8920  -12.7876    9.3270     1 1 1
Ti          core    3.7850   -7.6673    9.3270     1 1 1
Ti          core    1.8920   -2.5483    9.3270     1 1 1
Ti          core    3.7850    2.5720    9.3270     1 1 1
Ti          core    1.8920    7.6910    9.3270     1 1 1
Ti          core    3.7850   12.8113    9.3270     1 1 1
Ti          core    5.6770  -12.7876    9.3270     1 1 1
Ti          core    7.5700   -7.6673    9.3270     1 1 1
Ti          core    5.6770   -2.5483    9.3270     1 1 1
Ti          core    7.5700    2.5720    9.3270     1 1 1
Ti          core    5.6770    7.6910    9.3270     1 1 1
Ti          core    7.5700   12.8113    9.3270     1 1 1
Ti          core    9.4620  -12.7876    9.3270     1 1 1
Ti          core   11.3550   -7.6673    9.3270     1 1 1
Ti          core    9.4620   -2.5483    9.3270     1 1 1
Ti          core   11.3550    2.5720    9.3270     1 1 1
Ti          core    9.4620    7.6910    9.3270     1 1 1
Ti          core   15.1400   -7.6673    9.3270     1 1 1
Ti          core   13.2470   -2.5483    9.3270     1 1 1
Ti          core   15.1400    2.5720    9.3270     1 1 1
Ti          core   13.2470    7.6910    9.3270     1 1 1
Ti          core   -9.4630   -5.4103   10.1420     1 1 1
Ti          core    3.7850  -10.5296   10.1420     1 1 1
Ti          core    1.8920  -15.6496   10.1420     1 1 1
Ti          core    3.7850   -0.2903   10.1420     1 1 1
Ti          core    1.8920   -5.4103   10.1420     1 1 1
Ti          core   -7.5700    9.9490   10.1420     1 1 1
Ti          core   -9.4630    4.8290   10.1420     1 1 1
Ti          core    3.7850    9.9490   10.1420     1 1 1
Ti          core    1.8920    4.8290   10.1420     1 1 1
Ti          core    1.8920   15.0683   10.1420     1 1 1
Ti          core  -11.3550  -10.5296   10.1420     1 1 1
Ti          core    7.5700  -10.5296   10.1420     1 1 1
Ti          core    5.6770  -15.6496   10.1420     1 1 1
Ti          core    7.5700   -0.2903   10.1420     1 1 1
Ti          core    5.6770   -5.4103   10.1420     1 1 1
Ti          core   -3.7850  -10.5296   10.1420     1 1 1
Ti          core    7.5700    9.9490   10.1420     1 1 1
Ti          core    5.6770    4.8290   10.1420     1 1 1
Ti          core   -5.6780  -15.6496   10.1420     1 1 1
Ti          core  -11.3550   -0.2903   10.1420     1 1 1
Ti          core    5.6770   15.0683   10.1420     1 1 1
Ti          core  -13.2480   -5.4103   10.1420     1 1 1
Ti          core   -3.7850   -0.2903   10.1420     1 1 1
Ti          core   -5.6780   -5.4103   10.1420     1 1 1
Ti          core   11.3550  -10.5296   10.1420     1 1 1
Ti          core  -15.1400   -0.2903   10.1420     1 1 1
Ti          core   -3.7850    9.9490   10.1420     1 1 1
Ti          core   11.3550   -0.2903   10.1420     1 1 1
Ti          core    9.4620   -5.4103   10.1420     1 1 1
Ti          core   -5.6780    4.8290   10.1420     1 1 1
Ti          core  -11.3550    9.9490   10.1420     1 1 1
Ti          core   11.3550    9.9490   10.1420     1 1 1
Ti          core    9.4620    4.8290   10.1420     1 1 1
Ti          core  -13.2480    4.8290   10.1420     1 1 1
Ti          core   -5.6780   15.0683   10.1420     1 1 1
Ti          core   15.1400   -0.2903   10.1420     1 1 1
Ti          core   13.2470   -5.4103   10.1420     1 1 1
Ti          core   13.2470    4.8290   10.1420     1 1 1
Ti          core    0.0000  -10.5296   10.1420     1 1 1
Ti          core   -1.8930  -15.6496   10.1420     1 1 1
Ti          core    0.0000   -0.2903   10.1420     1 1 1
Ti          core   -1.8930   -5.4103   10.1420     1 1 1
Ti          core    0.0000    9.9490   10.1420     1 1 1
Ti          core   -1.8930    4.8290   10.1420     1 1 1
Ti          core   -7.5700  -10.5296   10.1420     1 1 1
Ti          core   -1.8930   15.0683   10.1420     1 1 1
Ti          core   -7.5700   -0.2903   10.1420     1 1 1
Ti          core   -1.8930  -14.1896   12.8350     1 1 1
Ti          core    7.5700    1.1690   12.8350     1 1 1
Ti          core    5.6770    6.2890   12.8350     1 1 1
Ti          core   -9.4630    6.2890   12.8350     1 1 1
Ti          core  -11.3550    1.1690   12.8350     1 1 1
Ti          core    7.5700   11.4083   12.8350     1 1 1
Ti          core    0.0000   -9.0703   12.8350     1 1 1
Ti          core   -1.8930   -3.9503   12.8350     1 1 1
Ti          core  -13.2480    6.2890   12.8350     1 1 1
Ti          core   -7.5700   11.4083   12.8350     1 1 1
Ti          core    0.0000    1.1690   12.8350     1 1 1
Ti          core   -1.8930    6.2890   12.8350     1 1 1
Ti          core   11.3550   -9.0703   12.8350     1 1 1
Ti          core    9.4620   -3.9503   12.8350     1 1 1
Ti          core    0.0000   11.4083   12.8350     1 1 1
Ti          core   -1.8930   16.5283   12.8350     1 1 1
Ti          core  -11.3550   11.4083   12.8350     1 1 1
Ti          core   11.3550    1.1690   12.8350     1 1 1
Ti          core    9.4620    6.2890   12.8350     1 1 1
Ti          core   11.3550   11.4083   12.8350     1 1 1
Ti          core   -5.6780  -14.1896   12.8350     1 1 1
Ti          core    1.8920  -14.1896   12.8350     1 1 1
Ti          core   13.2470   -3.9503   12.8350     1 1 1
Ti          core   -3.7850   -9.0703   12.8350     1 1 1
Ti          core   -5.6780   -3.9503   12.8350     1 1 1
Ti          core    3.7850   -9.0703   12.8350     1 1 1
Ti          core    1.8920   -3.9503   12.8350     1 1 1
Ti          core   15.1400    1.1690   12.8350     1 1 1
Ti          core   13.2470    6.2890   12.8350     1 1 1
Ti          core    3.7850    1.1690   12.8350     1 1 1
Ti          core    1.8920    6.2890   12.8350     1 1 1
Ti          core   -3.7850    1.1690   12.8350     1 1 1
Ti          core   -5.6780    6.2890   12.8350     1 1 1
Ti          core    3.7850   11.4083   12.8350     1 1 1
Ti          core    1.8920   16.5283   12.8350     1 1 1
Ti          core   -3.7850   11.4083   12.8350     1 1 1
Ti          core   -7.5700   -9.0703   12.8350     1 1 1
Ti          core   -9.4630   -3.9503   12.8350     1 1 1
Ti          core  -11.3550   -9.0703   12.8350     1 1 1
Ti          core    5.6770  -14.1896   12.8350     1 1 1
Ti          core  -13.2480   -3.9503   12.8350     1 1 1
Ti          core  -15.1400    1.1690   12.8350     1 1 1
Ti          core    7.5700   -9.0703   12.8350     1 1 1
Ti          core    5.6770   -3.9503   12.8350     1 1 1
Ti          core   -7.5700    1.1690   12.8350     1 1 1
Ti          core   11.3550   -1.7313   13.6480     1 1 1
Ti          core    9.4620   -6.8513   13.6480     1 1 1
Ti          core    3.7850   -1.7313   13.6480     1 1 1
Ti          core    1.8920   -6.8513   13.6480     1 1 1
Ti          core   11.3550    8.5080   13.6480     1 1 1
Ti          core    9.4620    3.3880   13.6480     1 1 1
Ti          core  -11.3550  -11.9706   13.6480     1 1 1
Ti          core   -9.4630   13.6273   13.6480     1 1 1
Ti          core    3.7850    8.5080   13.6480     1 1 1
Ti          core    1.8920    3.3880   13.6480     1 1 1
Ti          core    9.4620   13.6273   13.6480     1 1 1
Ti          core    0.0000  -11.9706   13.6480     1 1 1
Ti          core    1.8920   13.6273   13.6480     1 1 1
Ti          core   15.1400   -1.7313   13.6480     1 1 1
Ti          core   13.2470   -6.8513   13.6480     1 1 1
Ti          core  -11.3550   -1.7313   13.6480     1 1 1
Ti          core    0.0000   -1.7313   13.6480     1 1 1
Ti          core   -1.8930   -6.8513   13.6480     1 1 1
Ti          core   13.2470    3.3880   13.6480     1 1 1
Ti          core   -7.5700  -11.9706   13.6480     1 1 1
Ti          core    7.5700  -11.9706   13.6480     1 1 1
Ti          core   -3.7850  -11.9706   13.6480     1 1 1
Ti          core  -13.2480   -6.8513   13.6480     1 1 1
Ti          core    0.0000    8.5080   13.6480     1 1 1
Ti          core    7.5700   -1.7313   13.6480     1 1 1
Ti          core    5.6770   -6.8513   13.6480     1 1 1
Ti          core   -1.8930    3.3880   13.6480     1 1 1
Ti          core  -15.1400   -1.7313   13.6480     1 1 1
Ti          core   -3.7850   -1.7313   13.6480     1 1 1
Ti          core   -5.6780   -6.8513   13.6480     1 1 1
Ti          core    7.5700    8.5080   13.6480     1 1 1
Ti          core    5.6770    3.3880   13.6480     1 1 1
Ti          core   -1.8930   13.6273   13.6480     1 1 1
Ti          core   -7.5700   -1.7313   13.6480     1 1 1
Ti          core   -9.4630   -6.8513   13.6480     1 1 1
Ti          core    5.6770   13.6273   13.6480     1 1 1
Ti          core  -11.3550    8.5080   13.6480     1 1 1
Ti          core  -13.2480    3.3880   13.6480     1 1 1
Ti          core   -3.7850    8.5080   13.6480     1 1 1
Ti          core   -5.6780    3.3880   13.6480     1 1 1
Ti          core   -7.5700    8.5080   13.6480     1 1 1
Ti          core   11.3550  -11.9706   13.6480     1 1 1
Ti          core    3.7850  -11.9706   13.6480     1 1 1
Ti          core   -9.4630    3.3880   13.6480     1 1 1
Ti          core   -5.6780   13.6273   13.6480     1 1 1
Ti          core   -3.7850  -10.5106   16.3420     1 1 1
Ti          core   -5.6780  -15.6306   16.3420     1 1 1
Ti          core    3.7850  -10.5106   16.3420     1 1 1
Ti          core    1.8920  -15.6306   16.3420     1 1 1
Ti          core   15.1400   -0.2713   16.3420     1 1 1
Ti          core   13.2470   -5.3913   16.3420     1 1 1
Ti          core    7.5700    9.9680   16.3420     1 1 1
Ti          core    5.6770    4.8480   16.3420     1 1 1
Ti          core  -11.3550   -0.2713   16.3420     1 1 1
Ti          core    0.0000  -10.5106   16.3420     1 1 1
Ti          core   -1.8930  -15.6306   16.3420     1 1 1
Ti          core  -13.2480   -5.3913   16.3420     1 1 1
Ti          core   13.2470    4.8480   16.3420     1 1 1
Ti          core    3.7850   -0.2713   16.3420     1 1 1
Ti          core    5.6770   15.0873   16.3420     1 1 1
Ti          core    1.8920   -5.3913   16.3420     1 1 1
Ti          core   -7.5700    9.9680   16.3420     1 1 1
Ti          core   -3.7850   -0.2713   16.3420     1 1 1
Ti          core   -5.6780   -5.3913   16.3420     1 1 1
Ti          core   -9.4630    4.8480   16.3420     1 1 1
Ti          core    0.0000   -0.2713   16.3420     1 1 1
Ti          core   -1.8930   -5.3913   16.3420     1 1 1
Ti          core  -15.1400   -0.2713   16.3420     1 1 1
Ti          core    3.7850    9.9680   16.3420     1 1 1
Ti          core    1.8920    4.8480   16.3420     1 1 1
Ti          core   11.3550  -10.5106   16.3420     1 1 1
Ti          core  -11.3550  -10.5106   16.3420     1 1 1
Ti          core   -3.7850    9.9680   16.3420     1 1 1
Ti          core   -5.6780    4.8480   16.3420     1 1 1
Ti          core    0.0000    9.9680   16.3420     1 1 1
Ti          core    1.8920   15.0873   16.3420     1 1 1
Ti          core   -1.8930    4.8480   16.3420     1 1 1
Ti          core   11.3550   -0.2713   16.3420     1 1 1
Ti          core    9.4620   -5.3913   16.3420     1 1 1
Ti          core  -11.3550    9.9680   16.3420     1 1 1
Ti          core   -7.5700  -10.5106   16.3420     1 1 1
Ti          core  -13.2480    4.8480   16.3420     1 1 1
Ti          core   11.3550    9.9680   16.3420     1 1 1
Ti          core    9.4620    4.8480   16.3420     1 1 1
Ti          core   -1.8930   15.0873   16.3420     1 1 1
Ti          core   -5.6780   15.0873   16.3420     1 1 1
Ti          core    7.5700  -10.5106   16.3420     1 1 1
Ti          core    5.6770  -15.6306   16.3420     1 1 1
Ti          core   -7.5700   -0.2713   16.3420     1 1 1
Ti          core   -9.4630   -5.3913   16.3420     1 1 1
Ti          core    7.5700   -0.2713   16.3420     1 1 1
Ti          core    5.6770   -5.3913   16.3420     1 1 1
Ti          core   -1.8930   12.2253   17.1570     1 1 1
Ti          core   11.3550    7.1050   17.1570     1 1 1
Ti          core   13.2470    1.9860   17.1570     1 1 1
Ti          core    1.8920   12.2253   17.1570     1 1 1
Ti          core   -7.5700   -3.1343   17.1570     1 1 1
Ti          core   -5.6780   -8.2533   17.1570     1 1 1
Ti          core    7.5700  -13.3736   17.1570     1 1 1
Ti          core   -9.4630   12.2253   17.1570     1 1 1
Ti          core   -3.7850  -13.3736   17.1570     1 1 1
Ti          core  -11.3550   -3.1343   17.1570     1 1 1
Ti          core    7.5700   -3.1343   17.1570     1 1 1
Ti          core    9.4620   -8.2533   17.1570     1 1 1
Ti          core   -9.4630   -8.2533   17.1570     1 1 1
Ti          core   15.1400   -3.1343   17.1570     1 1 1
Ti          core    3.7850  -13.3736   17.1570     1 1 1
Ti          core  -15.1400    7.1050   17.1570     1 1 1
Ti          core  -13.2480    1.9860   17.1570     1 1 1
Ti          core    0.0000  -13.3736   17.1570     1 1 1
Ti          core    7.5700    7.1050   17.1570     1 1 1
Ti          core    9.4620    1.9860   17.1570     1 1 1
Ti          core   -7.5700    7.1050   17.1570     1 1 1
Ti          core   15.1400    7.1050   17.1570     1 1 1
Ti          core   -5.6780    1.9860   17.1570     1 1 1
Ti          core   -3.7850   -3.1343   17.1570     1 1 1
Ti          core    3.7850   -3.1343   17.1570     1 1 1
Ti          core    5.6770   -8.2533   17.1570     1 1 1
Ti          core   -1.8930   -8.2533   17.1570     1 1 1
Ti          core    9.4620   12.2253   17.1570     1 1 1
Ti          core  -15.1400   -3.1343   17.1570     1 1 1
Ti          core    0.0000   -3.1343   17.1570     1 1 1
Ti          core    1.8920   -8.2533   17.1570     1 1 1
Ti          core  -13.2480   -8.2533   17.1570     1 1 1
Ti          core  -11.3550    7.1050   17.1570     1 1 1
Ti          core    3.7850    7.1050   17.1570     1 1 1
Ti          core    5.6770    1.9860   17.1570     1 1 1
Ti          core   -9.4630    1.9860   17.1570     1 1 1
Ti          core   -5.6780   12.2253   17.1570     1 1 1
Ti          core   -3.7850    7.1050   17.1570     1 1 1
Ti          core   -1.8930    1.9860   17.1570     1 1 1
Ti          core   -7.5700  -13.3736   17.1570     1 1 1
Ti          core    0.0000    7.1050   17.1570     1 1 1
Ti          core    1.8920    1.9860   17.1570     1 1 1
Ti          core    5.6770   12.2253   17.1570     1 1 1
Ti          core   11.3550   -3.1343   17.1570     1 1 1
Ti          core   13.2470   -8.2533   17.1570     1 1 1
O           core  -15.1400    0.8497    8.6450     1 1 1
O           core  -13.2480   -4.2693    8.6450     1 1 1
O           core  -13.2480    5.9700    8.6450     1 1 1
O           core  -11.3550   -9.3896    8.6450     1 1 1
O           core  -11.3550    0.8497    8.6450     1 1 1
O           core   -9.4630   -4.2693    8.6450     1 1 1
O           core  -11.3550   11.0890    8.6450     1 1 1
O           core   -9.4630    5.9700    8.6450     1 1 1
O           core   -7.5700   -9.3896    8.6450     1 1 1
O           core   -5.6780  -14.5086    8.6450     1 1 1
O           core   -7.5700    0.8497    8.6450     1 1 1
O           core   -5.6780   -4.2693    8.6450     1 1 1
O           core   -7.5700   11.0890    8.6450     1 1 1
O           core   -5.6780    5.9700    8.6450     1 1 1
O           core   -3.7850   -9.3896    8.6450     1 1 1
O           core   -1.8930  -14.5086    8.6450     1 1 1
O           core   -3.7850    0.8497    8.6450     1 1 1
O           core   -1.8930   -4.2693    8.6450     1 1 1
O           core   -3.7850   11.0890    8.6450     1 1 1
O           core   -1.8930    5.9700    8.6450     1 1 1
O           core   -1.8930   16.2093    8.6450     1 1 1
O           core    0.0000   -9.3896    8.6450     1 1 1
O           core    1.8920  -14.5086    8.6450     1 1 1
O           core    0.0000    0.8497    8.6450     1 1 1
O           core    1.8920   -4.2693    8.6450     1 1 1
O           core    0.0000   11.0890    8.6450     1 1 1
O           core    1.8920    5.9700    8.6450     1 1 1
O           core    1.8920   16.2093    8.6450     1 1 1
O           core    3.7850   -9.3896    8.6450     1 1 1
O           core    5.6770  -14.5086    8.6450     1 1 1
O           core    3.7850    0.8497    8.6450     1 1 1
O           core    5.6770   -4.2693    8.6450     1 1 1
O           core    3.7850   11.0890    8.6450     1 1 1
O           core    5.6770    5.9700    8.6450     1 1 1
O           core    7.5700   -9.3896    8.6450     1 1 1
O           core    7.5700    0.8497    8.6450     1 1 1
O           core    9.4620   -4.2693    8.6450     1 1 1
O           core    7.5700   11.0890    8.6450     1 1 1
O           core    9.4620    5.9700    8.6450     1 1 1
O           core   11.3550   -9.3896    8.6450     1 1 1
O           core   11.3550    0.8497    8.6450     1 1 1
O           core   13.2470   -4.2693    8.6450     1 1 1
O           core   11.3550   11.0890    8.6450     1 1 1
O           core   13.2470    5.9700    8.6450     1 1 1
O           core   15.1400    0.8497    8.6450     1 1 1
O           core   -7.5700  -12.3546    9.3040     1 1 1
O           core    3.7850  -12.3546    9.3040     1 1 1
O           core   -9.4630   -7.2353    9.3040     1 1 1
O           core    1.8920   -7.2353    9.3040     1 1 1
O           core    3.7850   -2.1153    9.3040     1 1 1
O           core   -7.5700   -2.1153    9.3040     1 1 1
O           core    1.8920    3.0040    9.3040     1 1 1
O           core    3.7850    8.1240    9.3040     1 1 1
O           core   -9.4630    3.0040    9.3040     1 1 1
O           core    1.8920   13.2433    9.3040     1 1 1
O           core   -7.5700    8.1240    9.3040     1 1 1
O           core    7.5700  -12.3546    9.3040     1 1 1
O           core   -9.4630   13.2433    9.3040     1 1 1
O           core    5.6770   -7.2353    9.3040     1 1 1
O           core    7.5700   -2.1153    9.3040     1 1 1
O           core    5.6770    3.0040    9.3040     1 1 1
O           core    7.5700    8.1240    9.3040     1 1 1
O           core    5.6770   13.2433    9.3040     1 1 1
O           core   -3.7850  -12.3546    9.3040     1 1 1
O           core   11.3550  -12.3546    9.3040     1 1 1
O           core  -11.3550  -12.3546    9.3040     1 1 1
O           core   -5.6780   -7.2353    9.3040     1 1 1
O           core    9.4620   -7.2353    9.3040     1 1 1
O           core   11.3550   -2.1153    9.3040     1 1 1
O           core   -3.7850   -2.1153    9.3040     1 1 1
O           core    9.4620    3.0040    9.3040     1 1 1
O           core   11.3550    8.1240    9.3040     1 1 1
O           core   -5.6780    3.0040    9.3040     1 1 1
O           core    9.4620   13.2433    9.3040     1 1 1
O           core   -3.7850    8.1240    9.3040     1 1 1
O           core  -13.2480   -7.2353    9.3040     1 1 1
O           core  -11.3550   -2.1153    9.3040     1 1 1
O           core   -5.6780   13.2433    9.3040     1 1 1
O           core   13.2470   -7.2353    9.3040     1 1 1
O           core   15.1400   -2.1153    9.3040     1 1 1
O           core   13.2470    3.0040    9.3040     1 1 1
O           core  -13.2480    3.0040    9.3040     1 1 1
O           core  -11.3550    8.1240    9.3040     1 1 1
O           core    0.0000  -12.3546    9.3040     1 1 1
O           core   -1.8930   -7.2353    9.3040     1 1 1
O           core    0.0000   -2.1153    9.3040     1 1 1
O           core   -1.8930    3.0040    9.3040     1 1 1
O           core    0.0000    8.1240    9.3040     1 1 1
O           core  -15.1400   -2.1153    9.3040     1 1 1
O           core   -1.8930   13.2433    9.3040     1 1 1
O           core   -9.4630    9.5180   10.0380     1 1 1
O           core  -13.2480   -0.7213   10.0380     1 1 1
O           core    7.5700   14.6383   10.0380     1 1 1
O           core    0.0000   -5.8403   10.0380     1 1 1
O           core   -1.8930   -0.7213   10.0380     1 1 1
O           core  -15.1400    4.3990   10.0380     1 1 1
O           core   -7.5700   14.6383   10.0380     1 1 1
O           core    9.4620  -10.9606   10.0380     1 1 1
O           core    0.0000    4.3990   10.0380     1 1 1
O           core   -1.8930    9.5180   10.0380     1 1 1
O           core   11.3550   -5.8403   10.0380     1 1 1
O           core    9.4620   -0.7213   10.0380     1 1 1
O           core  -11.3550    4.3990   10.0380     1 1 1
O           core  -13.2480    9.5180   10.0380     1 1 1
O           core    0.0000   14.6383   10.0380     1 1 1
O           core   11.3550    4.3990   10.0380     1 1 1
O           core    9.4620    9.5180   10.0380     1 1 1
O           core   -3.7850  -16.0796   10.0380     1 1 1
O           core   -5.6780  -10.9606   10.0380     1 1 1
O           core    3.7850  -16.0796   10.0380     1 1 1
O           core    1.8920  -10.9606   10.0380     1 1 1
O           core   15.1400   -5.8403   10.0380     1 1 1
O           core   13.2470   -0.7213   10.0380     1 1 1
O           core   -3.7850   -5.8403   10.0380     1 1 1
O           core   -5.6780   -0.7213   10.0380     1 1 1
O           core    3.7850   -5.8403   10.0380     1 1 1
O           core   15.1400    4.3990   10.0380     1 1 1
O           core   13.2470    9.5180   10.0380     1 1 1
O           core    1.8920   -0.7213   10.0380     1 1 1
O           core    3.7850    4.3990   10.0380     1 1 1
O           core    1.8920    9.5180   10.0380     1 1 1
O           core   -3.7850    4.3990   10.0380     1 1 1
O           core   -5.6780    9.5180   10.0380     1 1 1
O           core    3.7850   14.6383   10.0380     1 1 1
O           core   -9.4630  -10.9606   10.0380     1 1 1
O           core   -3.7850   14.6383   10.0380     1 1 1
O           core  -15.1400   -5.8403   10.0380     1 1 1
O           core    5.6770  -10.9606   10.0380     1 1 1
O           core   -7.5700   -5.8403   10.0380     1 1 1
O           core   -9.4630   -0.7213   10.0380     1 1 1
O           core    7.5700   -5.8403   10.0380     1 1 1
O           core    5.6770   -0.7213   10.0380     1 1 1
O           core    0.0000  -16.0796   10.0380     1 1 1
O           core   -1.8930  -10.9606   10.0380     1 1 1
O           core    7.5700    4.3990   10.0380     1 1 1
O           core    5.6770    9.5180   10.0380     1 1 1
O           core  -11.3550   -5.8403   10.0380     1 1 1
O           core   -7.5700    4.3990   10.0380     1 1 1
O           core    9.4620    6.6820   10.9580     1 1 1
O           core   -7.5700   11.8013   10.9580     1 1 1
O           core    3.7850    1.5620   10.9580     1 1 1
O           core   11.3550   11.8013   10.9580     1 1 1
O           core    1.8920    6.6820   10.9580     1 1 1
O           core  -15.1400    1.5620   10.9580     1 1 1
O           core   -1.8930  -13.7966   10.9580     1 1 1
O           core    3.7850   11.8013   10.9580     1 1 1
O           core   13.2470   -3.5573   10.9580     1 1 1
O           core  -11.3550   -8.6773   10.9580     1 1 1
O           core    0.0000   -8.6773   10.9580     1 1 1
O           core   -1.8930   -3.5573   10.9580     1 1 1
O           core   15.1400    1.5620   10.9580     1 1 1
O           core   13.2470    6.6820   10.9580     1 1 1
O           core    5.6770  -13.7966   10.9580     1 1 1
O           core   -5.6780  -13.7966   10.9580     1 1 1
O           core   -9.4630  -13.7966   10.9580     1 1 1
O           core  -13.2480   -3.5573   10.9580     1 1 1
O           core    0.0000    1.5620   10.9580     1 1 1
O           core   -1.8930    6.6820   10.9580     1 1 1
O           core    7.5700   -8.6773   10.9580     1 1 1
O           core    5.6770   -3.5573   10.9580     1 1 1
O           core   -3.7850   -8.6773   10.9580     1 1 1
O           core   -5.6780   -3.5573   10.9580     1 1 1
O           core    7.5700    1.5620   10.9580     1 1 1
O           core    5.6770    6.6820   10.9580     1 1 1
O           core    0.0000   11.8013   10.9580     1 1 1
O           core   -7.5700   -8.6773   10.9580     1 1 1
O           core   -9.4630   -3.5573   10.9580     1 1 1
O           core  -11.3550    1.5620   10.9580     1 1 1
O           core    7.5700   11.8013   10.9580     1 1 1
O           core  -13.2480    6.6820   10.9580     1 1 1
O           core   -3.7850    1.5620   10.9580     1 1 1
O           core   -5.6780    6.6820   10.9580     1 1 1
O           core   -7.5700    1.5620   10.9580     1 1 1
O           core    9.4620  -13.7966   10.9580     1 1 1
O           core   -9.4630    6.6820   10.9580     1 1 1
O           core    1.8920  -13.7966   10.9580     1 1 1
O           core   -3.7850   11.8013   10.9580     1 1 1
O           core   11.3550   -8.6773   10.9580     1 1 1
O           core    9.4620   -3.5573   10.9580     1 1 1
O           core  -11.3550   11.8013   10.9580     1 1 1
O           core    3.7850   -8.6773   10.9580     1 1 1
O           core    1.8920   -3.5573   10.9580     1 1 1
O           core   11.3550    1.5620   10.9580     1 1 1
O           core   -5.6780  -16.0126   12.0520     1 1 1
O           core   15.1400   -0.6533   12.0520     1 1 1
O           core   13.2470   -5.7733   12.0520     1 1 1
O           core    3.7850  -10.8926   12.0520     1 1 1
O           core    1.8920  -16.0126   12.0520     1 1 1
O           core    7.5700    9.5860   12.0520     1 1 1
O           core    5.6770    4.4660   12.0520     1 1 1
O           core    0.0000  -10.8926   12.0520     1 1 1
O           core   13.2470    4.4660   12.0520     1 1 1
O           core   -1.8930  -16.0126   12.0520     1 1 1
O           core    5.6770   14.7053   12.0520     1 1 1
O           core    3.7850   -0.6533   12.0520     1 1 1
O           core    1.8920   -5.7733   12.0520     1 1 1
O           core  -11.3550   -0.6533   12.0520     1 1 1
O           core   -3.7850   -0.6533   12.0520     1 1 1
O           core   -5.6780   -5.7733   12.0520     1 1 1
O           core   -7.5700    9.5860   12.0520     1 1 1
O           core    0.0000   -0.6533   12.0520     1 1 1
O           core   -1.8930   -5.7733   12.0520     1 1 1
O           core   -9.4630    4.4660   12.0520     1 1 1
O           core    3.7850    9.5860   12.0520     1 1 1
O           core    1.8920    4.4660   12.0520     1 1 1
O           core   11.3550  -10.8926   12.0520     1 1 1
O           core  -13.2480   -5.7733   12.0520     1 1 1
O           core   -3.7850    9.5860   12.0520     1 1 1
O           core    0.0000    9.5860   12.0520     1 1 1
O           core   11.3550   -0.6533   12.0520     1 1 1
O           core    9.4620   -5.7733   12.0520     1 1 1
O           core    1.8920   14.7053   12.0520     1 1 1
O           core   -1.8930    4.4660   12.0520     1 1 1
O           core   -5.6780    4.4660   12.0520     1 1 1
O           core   11.3550    9.5860   12.0520     1 1 1
O           core    9.4620    4.4660   12.0520     1 1 1
O           core  -15.1400   -0.6533   12.0520     1 1 1
O           core   -7.5700  -10.8926   12.0520     1 1 1
O           core   -1.8930   14.7053   12.0520     1 1 1
O           core   -5.6780   14.7053   12.0520     1 1 1
O           core    7.5700  -10.8926   12.0520     1 1 1
O           core    5.6770  -16.0126   12.0520     1 1 1
O           core  -11.3550    9.5860   12.0520     1 1 1
O           core  -13.2480    4.4660   12.0520     1 1 1
O           core  -11.3550  -10.8926   12.0520     1 1 1
O           core    7.5700   -0.6533   12.0520     1 1 1
O           core    5.6770   -5.7733   12.0520     1 1 1
O           core   -7.5700   -0.6533   12.0520     1 1 1
O           core   -9.4630   -5.7733   12.0520     1 1 1
O           core   -3.7850  -10.8926   12.0520     1 1 1
O           core   15.1400    6.6480   12.9680     1 1 1
O           core    1.8920   11.7683   12.9680     1 1 1
O           core   -3.7850  -13.8306   12.9680     1 1 1
O           core   -1.8930   11.7683   12.9680     1 1 1
O           core    0.0000   16.8873   12.9680     1 1 1
O           core   -9.4630    1.5290   12.9680     1 1 1
O           core   -7.5700    6.6480   12.9680     1 1 1
O           core  -13.2480    1.5290   12.9680     1 1 1
O           core  -11.3550    6.6480   12.9680     1 1 1
O           core    9.4620   -8.7103   12.9680     1 1 1
O           core   11.3550   -3.5913   12.9680     1 1 1
O           core   -7.5700  -13.8306   12.9680     1 1 1
O           core   -5.6780   -8.7103   12.9680     1 1 1
O           core    7.5700  -13.8306   12.9680     1 1 1
O           core    9.4620    1.5290   12.9680     1 1 1
O           core   11.3550    6.6480   12.9680     1 1 1
O           core   -3.7850   -3.5913   12.9680     1 1 1
O           core    0.0000  -13.8306   12.9680     1 1 1
O           core    3.7850  -13.8306   12.9680     1 1 1
O           core    9.4620   11.7683   12.9680     1 1 1
O           core    5.6770   -8.7103   12.9680     1 1 1
O           core    7.5700   -3.5913   12.9680     1 1 1
O           core   -9.4630   11.7683   12.9680     1 1 1
O           core  -15.1400    6.6480   12.9680     1 1 1
O           core  -13.2480   -8.7103   12.9680     1 1 1
O           core  -11.3550   -3.5913   12.9680     1 1 1
O           core   -1.8930   -8.7103   12.9680     1 1 1
O           core    0.0000   -3.5913   12.9680     1 1 1
O           core   -5.6780    1.5290   12.9680     1 1 1
O           core    1.8920   -8.7103   12.9680     1 1 1
O           core    5.6770    1.5290   12.9680     1 1 1
O           core    7.5700    6.6480   12.9680     1 1 1
O           core    3.7850   -3.5913   12.9680     1 1 1
O           core   -3.7850    6.6480   12.9680     1 1 1
O           core   -9.4630   -8.7103   12.9680     1 1 1
O           core   -7.5700   -3.5913   12.9680     1 1 1
O           core  -15.1400   -3.5913   12.9680     1 1 1
O           core   13.2470   -8.7103   12.9680     1 1 1
O           core   15.1400   -3.5913   12.9680     1 1 1
O           core    5.6770   11.7683   12.9680     1 1 1
O           core   -1.8930    1.5290   12.9680     1 1 1
O           core    1.8920    1.5290   12.9680     1 1 1
O           core    3.7850    6.6480   12.9680     1 1 1
O           core    0.0000    6.6480   12.9680     1 1 1
O           core   -5.6780   11.7683   12.9680     1 1 1
O           core   13.2470    1.5290   12.9680     1 1 1
O           core   11.3550   -7.2103   13.5150     1 1 1
O           core    9.4620   -2.0913   13.5150     1 1 1
O           core    5.6770  -12.3306   13.5150     1 1 1
O           core    1.8920  -12.3306   13.5150     1 1 1
O           core    0.0000   -7.2103   13.5150     1 1 1
O           core   -1.8930   -2.0913   13.5150     1 1 1
O           core   -7.5700    3.0290   13.5150     1 1 1
O           core   -9.4630    8.1480   13.5150     1 1 1
O           core   -3.7850   13.2683   13.5150     1 1 1
O           core   11.3550    3.0290   13.5150     1 1 1
O           core    9.4620    8.1480   13.5150     1 1 1
O           core    7.5700   -7.2103   13.5150     1 1 1
O           core    5.6770   -2.0913   13.5150     1 1 1
O           core   -5.6780  -12.3306   13.5150     1 1 1
O           core    3.7850   -7.2103   13.5150     1 1 1
O           core    1.8920   -2.0913   13.5150     1 1 1
O           core   -9.4630  -12.3306   13.5150     1 1 1
O           core    0.0000    3.0290   13.5150     1 1 1
O           core   -1.8930    8.1480   13.5150     1 1 1
O           core  -11.3550   -7.2103   13.5150     1 1 1
O           core  -13.2480   -2.0913   13.5150     1 1 1
O           core    7.5700    3.0290   13.5150     1 1 1
O           core    5.6770    8.1480   13.5150     1 1 1
O           core    3.7850    3.0290   13.5150     1 1 1
O           core    1.8920    8.1480   13.5150     1 1 1
O           core   -7.5700   13.2683   13.5150     1 1 1
O           core   -3.7850   -7.2103   13.5150     1 1 1
O           core    0.0000   13.2683   13.5150     1 1 1
O           core   -5.6780   -2.0913   13.5150     1 1 1
O           core    7.5700   13.2683   13.5150     1 1 1
O           core    3.7850   13.2683   13.5150     1 1 1
O           core   -7.5700   -7.2103   13.5150     1 1 1
O           core   -9.4630   -2.0913   13.5150     1 1 1
O           core   15.1400   -7.2103   13.5150     1 1 1
O           core   13.2470   -2.0913   13.5150     1 1 1
O           core   -1.8930  -12.3306   13.5150     1 1 1
O           core  -15.1400   -7.2103   13.5150     1 1 1
O           core  -15.1400    3.0290   13.5150     1 1 1
O           core  -11.3550    3.0290   13.5150     1 1 1
O           core  -13.2480    8.1480   13.5150     1 1 1
O           core   15.1400    3.0290   13.5150     1 1 1
O           core   13.2470    8.1480   13.5150     1 1 1
O           core    9.4620  -12.3306   13.5150     1 1 1
O           core   -3.7850    3.0290   13.5150     1 1 1
O           core   -5.6780    8.1480   13.5150     1 1 1
O           core   -5.6780   15.4503   14.4320     1 1 1
O           core   -7.5700    0.0917   14.4320     1 1 1
O           core    5.6770   15.4503   14.4320     1 1 1
O           core   -9.4630   -5.0283   14.4320     1 1 1
O           core    3.7850  -10.1476   14.4320     1 1 1
O           core    1.8920  -15.2676   14.4320     1 1 1
O           core  -11.3550    0.0917   14.4320     1 1 1
O           core   -3.7850    0.0917   14.4320     1 1 1
O           core   -5.6780   -5.0283   14.4320     1 1 1
O           core  -13.2480   -5.0283   14.4320     1 1 1
O           core    0.0000   10.3310   14.4320     1 1 1
O           core   -1.8930    5.2110   14.4320     1 1 1
O           core  -11.3550  -10.1476   14.4320     1 1 1
O           core    7.5700  -10.1476   14.4320     1 1 1
O           core    5.6770  -15.2676   14.4320     1 1 1
O           core   11.3550  -10.1476   14.4320     1 1 1
O           core   -7.5700  -10.1476   14.4320     1 1 1
O           core    3.7850    0.0917   14.4320     1 1 1
O           core   15.1400    0.0917   14.4320     1 1 1
O           core   13.2470   -5.0283   14.4320     1 1 1
O           core    1.8920   -5.0283   14.4320     1 1 1
O           core   -7.5700   10.3310   14.4320     1 1 1
O           core   -9.4630    5.2110   14.4320     1 1 1
O           core   -3.7850   10.3310   14.4320     1 1 1
O           core   -1.8930   15.4503   14.4320     1 1 1
O           core    7.5700    0.0917   14.4320     1 1 1
O           core   11.3550    0.0917   14.4320     1 1 1
O           core    9.4620   -5.0283   14.4320     1 1 1
O           core   13.2470    5.2110   14.4320     1 1 1
O           core    5.6770   -5.0283   14.4320     1 1 1
O           core   -5.6780    5.2110   14.4320     1 1 1
O           core    0.0000  -10.1476   14.4320     1 1 1
O           core   -1.8930  -15.2676   14.4320     1 1 1
O           core    3.7850   10.3310   14.4320     1 1 1
O           core    1.8920    5.2110   14.4320     1 1 1
O           core   -3.7850  -10.1476   14.4320     1 1 1
O           core   -5.6780  -15.2676   14.4320     1 1 1
O           core   11.3550   10.3310   14.4320     1 1 1
O           core    9.4620    5.2110   14.4320     1 1 1
O           core    7.5700   10.3310   14.4320     1 1 1
O           core    5.6770    5.2110   14.4320     1 1 1
O           core  -15.1400    0.0917   14.4320     1 1 1
O           core  -11.3550   10.3310   14.4320     1 1 1
O           core  -13.2480    5.2110   14.4320     1 1 1
O           core    0.0000    0.0917   14.4320     1 1 1
O           core    1.8920   15.4503   14.4320     1 1 1
O           core   -1.8930   -5.0283   14.4320     1 1 1
O           core   -3.7850    8.1150   15.5260     1 1 1
O           core   -5.6780    2.9960   15.5260     1 1 1
O           core  -11.3550   -2.1243   15.5260     1 1 1
O           core    3.7850   -2.1243   15.5260     1 1 1
O           core    1.8920   -7.2433   15.5260     1 1 1
O           core    7.5700  -12.3636   15.5260     1 1 1
O           core  -13.2480   -7.2433   15.5260     1 1 1
O           core   -3.7850  -12.3636   15.5260     1 1 1
O           core    0.0000  -12.3636   15.5260     1 1 1
O           core   11.3550  -12.3636   15.5260     1 1 1
O           core   -1.8930   13.2353   15.5260     1 1 1
O           core   -7.5700   -2.1243   15.5260     1 1 1
O           core   -9.4630   -7.2433   15.5260     1 1 1
O           core  -11.3550  -12.3636   15.5260     1 1 1
O           core   -9.4630   13.2353   15.5260     1 1 1
O           core   15.1400   -2.1243   15.5260     1 1 1
O           core   13.2470   -7.2433   15.5260     1 1 1
O           core    7.5700   -2.1243   15.5260     1 1 1
O           core    5.6770   -7.2433   15.5260     1 1 1
O           core    3.7850    8.1150   15.5260     1 1 1
O           core    1.8920    2.9960   15.5260     1 1 1
O           core   11.3550   -2.1243   15.5260     1 1 1
O           core    9.4620   -7.2433   15.5260     1 1 1
O           core   -5.6780   13.2353   15.5260     1 1 1
O           core    0.0000   -2.1243   15.5260     1 1 1
O           core   13.2470    2.9960   15.5260     1 1 1
O           core   -1.8930   -7.2433   15.5260     1 1 1
O           core   -7.5700  -12.3636   15.5260     1 1 1
O           core   -3.7850   -2.1243   15.5260     1 1 1
O           core    7.5700    8.1150   15.5260     1 1 1
O           core    5.6770    2.9960   15.5260     1 1 1
O           core   -5.6780   -7.2433   15.5260     1 1 1
O           core   11.3550    8.1150   15.5260     1 1 1
O           core    9.4620    2.9960   15.5260     1 1 1
O           core    1.8920   13.2353   15.5260     1 1 1
O           core  -15.1400   -2.1243   15.5260     1 1 1
O           core   -7.5700    8.1150   15.5260     1 1 1
O           core   -9.4630    2.9960   15.5260     1 1 1
O           core    3.7850  -12.3636   15.5260     1 1 1
O           core    5.6770   13.2353   15.5260     1 1 1
O           core    9.4620   13.2353   15.5260     1 1 1
O           core    0.0000    8.1150   15.5260     1 1 1
O           core   -1.8930    2.9960   15.5260     1 1 1
O           core  -11.3550    8.1150   15.5260     1 1 1
O           core  -13.2480    2.9960   15.5260     1 1 1
O           core    0.0000    5.2780   16.4460     1 1 1
O           core   -5.6780  -10.0806   16.4460     1 1 1
O           core    3.7850   15.5173   16.4460     1 1 1
O           core    1.8920  -10.0806   16.4460     1 1 1
O           core    3.7850  -15.2006   16.4460     1 1 1
O           core    9.4620    0.1587   16.4460     1 1 1
O           core   11.3550   -4.9613   16.4460     1 1 1
O           core   13.2470    0.1587   16.4460     1 1 1
O           core   15.1400   -4.9613   16.4460     1 1 1
O           core   -3.7850  -15.2006   16.4460     1 1 1
O           core  -15.1400   -4.9613   16.4460     1 1 1
O           core    5.6770   10.3980   16.4460     1 1 1
O           core    7.5700    5.2780   16.4460     1 1 1
O           core   -1.8930  -10.0806   16.4460     1 1 1
O           core    0.0000  -15.2006   16.4460     1 1 1
O           core   -9.4630  -10.0806   16.4460     1 1 1
O           core   -7.5700  -15.2006   16.4460     1 1 1
O           core  -15.1400    5.2780   16.4460     1 1 1
O           core   13.2470   10.3980   16.4460     1 1 1
O           core   15.1400    5.2780   16.4460     1 1 1
O           core    9.4620   10.3980   16.4460     1 1 1
O           core   11.3550    5.2780   16.4460     1 1 1
O           core    1.8920    0.1587   16.4460     1 1 1
O           core    3.7850   -4.9613   16.4460     1 1 1
O           core    0.0000   15.5173   16.4460     1 1 1
O           core   -3.7850   15.5173   16.4460     1 1 1
O           core  -13.2480   10.3980   16.4460     1 1 1
O           core  -11.3550    5.2780   16.4460     1 1 1
O           core   -5.6780    0.1587   16.4460     1 1 1
O           core   -3.7850   -4.9613   16.4460     1 1 1
O           core    5.6770  -10.0806   16.4460     1 1 1
O           core    7.5700  -15.2006   16.4460     1 1 1
O           core   -9.4630   10.3980   16.4460     1 1 1
O           core   -7.5700    5.2780   16.4460     1 1 1
O           core   -1.8930    0.1587   16.4460     1 1 1
O           core    0.0000   -4.9613   16.4460     1 1 1
O           core  -13.2480    0.1587   16.4460     1 1 1
O           core  -11.3550   -4.9613   16.4460     1 1 1
O           core  -13.2480  -10.0806   16.4460     1 1 1
O           core    1.8920   10.3980   16.4460     1 1 1
O           core    3.7850    5.2780   16.4460     1 1 1
O           core    9.4620  -10.0806   16.4460     1 1 1
O           core    5.6770    0.1587   16.4460     1 1 1
O           core   13.2470  -10.0806   16.4460     1 1 1
O           core    7.5700   -4.9613   16.4460     1 1 1
O           core   -9.4630    0.1587   16.4460     1 1 1
O           core   -7.5700   -4.9613   16.4460     1 1 1
O           core   -5.6780   10.3980   16.4460     1 1 1
O           core   -3.7850    5.2780   16.4460     1 1 1
O           core   -1.8930   10.3980   16.4460     1 1 1
O           core    1.8920   -3.5663   17.1800     1 1 1
O           core  -11.3550   -8.6863   17.1800     1 1 1
O           core  -11.3550    1.5530   17.1800     1 1 1
O           core  -13.2480    6.6730   17.1800     1 1 1
O           core    0.0000   -8.6863   17.1800     1 1 1
O           core   -1.8930   -3.5663   17.1800     1 1 1
O           core   11.3550    1.5530   17.1800     1 1 1
O           core    9.4620    6.6730   17.1800     1 1 1
O           core   -9.4630  -13.8056   17.1800     1 1 1
O           core    7.5700   11.7923   17.1800     1 1 1
O           core  -13.2480   -3.5663   17.1800     1 1 1
O           core   15.1400    1.5530   17.1800     1 1 1
O           core   13.2470    6.6730   17.1800     1 1 1
O           core   -7.5700   11.7923   17.1800     1 1 1
O           core   -5.6780  -13.8056   17.1800     1 1 1
O           core    5.6770  -13.8056   17.1800     1 1 1
O           core   -3.7850    1.5530   17.1800     1 1 1
O           core   -5.6780    6.6730   17.1800     1 1 1
O           core    3.7850    1.5530   17.1800     1 1 1
O           core    1.8920    6.6730   17.1800     1 1 1
O           core   11.3550   11.7923   17.1800     1 1 1
O           core  -15.1400    1.5530   17.1800     1 1 1
O           core    0.0000    1.5530   17.1800     1 1 1
O           core   -1.8930    6.6730   17.1800     1 1 1
O           core    7.5700   -8.6863   17.1800     1 1 1
O           core    5.6770   -3.5663   17.1800     1 1 1
O           core   -7.5700    1.5530   17.1800     1 1 1
O           core    9.4620  -13.8056   17.1800     1 1 1
O           core   -9.4630    6.6730   17.1800     1 1 1
O           core    1.8920  -13.8056   17.1800     1 1 1
O           core    3.7850   11.7923   17.1800     1 1 1
O           core   -1.8930  -13.8056   17.1800     1 1 1
O           core   -3.7850   -8.6863   17.1800     1 1 1
O           core   -5.6780   -3.5663   17.1800     1 1 1
O           core   -3.7850   11.7923   17.1800     1 1 1
O           core    7.5700    1.5530   17.1800     1 1 1
O           core   11.3550   -8.6863   17.1800     1 1 1
O           core    9.4620   -3.5663   17.1800     1 1 1
O           core    5.6770    6.6730   17.1800     1 1 1
O           core   -7.5700   -8.6863   17.1800     1 1 1
O           core   -9.4630   -3.5663   17.1800     1 1 1
O           core    0.0000   11.7923   17.1800     1 1 1
O           core   13.2470   -3.5663   17.1800     1 1 1
O           core  -11.3550   11.7923   17.1800     1 1 1
O           core    3.7850   -8.6863   17.1800     1 1 1
O           core   13.2470    3.7070   17.8390     1 1 1
O           core  -11.3550   -1.4123   17.8390     1 1 1
O           core  -13.2480   -6.5323   17.8390     1 1 1
O           core    7.5700   -1.4123   17.8390     1 1 1
O           core    5.6770   -6.5323   17.8390     1 1 1
O           core    9.4620   13.9463   17.8390     1 1 1
O           core    1.8920   13.9463   17.8390     1 1 1
O           core   -7.5700    8.8270   17.8390     1 1 1
O           core   -1.8930   13.9463   17.8390     1 1 1
O           core   -9.4630    3.7070   17.8390     1 1 1
O           core   -3.7850    8.8270   17.8390     1 1 1
O           core   -5.6780    3.7070   17.8390     1 1 1
O           core   11.3550  -11.6516   17.8390     1 1 1
O           core    0.0000   -1.4123   17.8390     1 1 1
O           core   -1.8930   -6.5323   17.8390     1 1 1
O           core  -11.3550    8.8270   17.8390     1 1 1
O           core    3.7850   -1.4123   17.8390     1 1 1
O           core    1.8920   -6.5323   17.8390     1 1 1
O           core  -13.2480    3.7070   17.8390     1 1 1
O           core   -7.5700   -1.4123   17.8390     1 1 1
O           core   -9.4630   -6.5323   17.8390     1 1 1
O           core    7.5700    8.8270   17.8390     1 1 1
O           core    5.6770    3.7070   17.8390     1 1 1
O           core   -7.5700  -11.6516   17.8390     1 1 1
O           core   11.3550   -1.4123   17.8390     1 1 1
O           core    9.4620   -6.5323   17.8390     1 1 1
O           core   -3.7850   -1.4123   17.8390     1 1 1
O           core   -5.6780   -6.5323   17.8390     1 1 1
O           core    0.0000    8.8270   17.8390     1 1 1
O           core   -1.8930    3.7070   17.8390     1 1 1
O           core    3.7850    8.8270   17.8390     1 1 1
O           core    7.5700  -11.6516   17.8390     1 1 1
O           core   15.1400   -1.4123   17.8390     1 1 1
O           core   13.2470   -6.5323   17.8390     1 1 1
O           core    5.6770   13.9463   17.8390     1 1 1
O           core    1.8920    3.7070   17.8390     1 1 1
O           core    0.0000  -11.6516   17.8390     1 1 1
O           core   -1.8930  -16.7716   17.8390     1 1 1
O           core   11.3550    8.8270   17.8390     1 1 1
O           core    9.4620    3.7070   17.8390     1 1 1
O           core   -5.6780   13.9463   17.8390     1 1 1
O           core   -9.4630   13.9463   17.8390     1 1 1
O           core  -11.3550  -11.6516   17.8390     1 1 1
O           core    3.7850  -11.6516   17.8390     1 1 1
O           core    1.8920  -16.7716   17.8390     1 1 1
O           core  -15.1400   -1.4123   17.8390     1 1 1
O           core   -3.7850  -11.6516   17.8390     1 1 1
Ti          core  -22.7100   -7.6673    9.3270     0 0 0
Ti          core  -24.6030   -2.5483    9.3270     0 0 0
Ti          core  -22.7100    2.5720    9.3270     0 0 0
Ti          core  -20.8180  -12.7876    9.3270     0 0 0
Ti          core  -18.9250   -7.6673    9.3270     0 0 0
Ti          core  -20.8180   -2.5483    9.3270     0 0 0
Ti          core  -18.9250    2.5720    9.3270     0 0 0
Ti          core  -20.8180    7.6910    9.3270     0 0 0
Ti          core  -18.9250   12.8113    9.3270     0 0 0
Ti          core  -15.1400  -17.9066    9.3270     0 0 0
Ti          core  -17.0330  -12.7876    9.3270     0 0 0
Ti          core  -17.0330   -2.5483    9.3270     0 0 0
Ti          core  -17.0330    7.6910    9.3270     0 0 0
Ti          core  -15.1400   12.8113    9.3270     0 0 0
Ti          core  -17.0330   17.9303    9.3270     0 0 0
Ti          core  -11.3550  -17.9066    9.3270     0 0 0
Ti          core  -13.2480  -12.7876    9.3270     0 0 0
Ti          core  -11.3550   12.8113    9.3270     0 0 0
Ti          core  -13.2480   17.9303    9.3270     0 0 0
Ti          core   -9.4630  -23.0269    9.3270     0 0 0
Ti          core   -7.5700  -17.9066    9.3270     0 0 0
Ti          core   -9.4630   17.9303    9.3270     0 0 0
Ti          core   -7.5700   23.0506    9.3270     0 0 0
Ti          core   -5.6780  -23.0269    9.3270     0 0 0
Ti          core   -3.7850  -17.9066    9.3270     0 0 0
Ti          core   -5.6780   17.9303    9.3270     0 0 0
Ti          core   -3.7850   23.0506    9.3270     0 0 0
Ti          core   -1.8930  -23.0269    9.3270     0 0 0
Ti          core    0.0000  -17.9066    9.3270     0 0 0
Ti          core   -1.8930   17.9303    9.3270     0 0 0
Ti          core    0.0000   23.0506    9.3270     0 0 0
Ti          core    1.8920  -23.0269    9.3270     0 0 0
Ti          core    3.7850  -17.9066    9.3270     0 0 0
Ti          core    1.8920   17.9303    9.3270     0 0 0
Ti          core    3.7850   23.0506    9.3270     0 0 0
Ti          core    5.6770  -23.0269    9.3270     0 0 0
Ti          core    7.5700  -17.9066    9.3270     0 0 0
Ti          core    5.6770   17.9303    9.3270     0 0 0
Ti          core    7.5700   23.0506    9.3270     0 0 0
Ti          core    9.4620  -23.0269    9.3270     0 0 0
Ti          core   11.3550  -17.9066    9.3270     0 0 0
Ti          core   11.3550   12.8113    9.3270     0 0 0
Ti          core    9.4620   17.9303    9.3270     0 0 0
Ti          core   15.1400  -17.9066    9.3270     0 0 0
Ti          core   13.2470  -12.7876    9.3270     0 0 0
Ti          core   15.1400   12.8113    9.3270     0 0 0
Ti          core   13.2470   17.9303    9.3270     0 0 0
Ti          core   17.0320  -12.7876    9.3270     0 0 0
Ti          core   18.9250   -7.6673    9.3270     0 0 0
Ti          core   17.0320   -2.5483    9.3270     0 0 0
Ti          core   18.9250    2.5720    9.3270     0 0 0
Ti          core   17.0320    7.6910    9.3270     0 0 0
Ti          core   18.9250   12.8113    9.3270     0 0 0
Ti          core   17.0320   17.9303    9.3270     0 0 0
Ti          core   20.8170  -12.7876    9.3270     0 0 0
Ti          core   22.7100   -7.6673    9.3270     0 0 0
Ti          core   20.8170   -2.5483    9.3270     0 0 0
Ti          core   22.7100    2.5720    9.3270     0 0 0
Ti          core   20.8170    7.6910    9.3270     0 0 0
Ti          core   24.6020   -2.5483    9.3270     0 0 0
Ti          core    3.7850  -20.7689   10.1420     0 0 0
Ti          core  -17.0330   15.0683   10.1420     0 0 0
Ti          core  -20.8180   -5.4103   10.1420     0 0 0
Ti          core  -15.1400  -10.5296   10.1420     0 0 0
Ti          core  -11.3550  -20.7689   10.1420     0 0 0
Ti          core    3.7850   20.1883   10.1420     0 0 0
Ti          core   -7.5700   20.1883   10.1420     0 0 0
Ti          core   -9.4630   15.0683   10.1420     0 0 0
Ti          core    7.5700  -20.7689   10.1420     0 0 0
Ti          core  -13.2480  -15.6496   10.1420     0 0 0
Ti          core  -17.0330  -15.6496   10.1420     0 0 0
Ti          core   -3.7850  -20.7689   10.1420     0 0 0
Ti          core  -22.7100   -0.2903   10.1420     0 0 0
Ti          core    7.5700   20.1883   10.1420     0 0 0
Ti          core   11.3550  -20.7689   10.1420     0 0 0
Ti          core  -18.9250  -10.5296   10.1420     0 0 0
Ti          core    9.4620  -15.6496   10.1420     0 0 0
Ti          core   -3.7850   20.1883   10.1420     0 0 0
Ti          core   11.3550   20.1883   10.1420     0 0 0
Ti          core    9.4620   15.0683   10.1420     0 0 0
Ti          core  -17.0330   -5.4103   10.1420     0 0 0
Ti          core   15.1400  -10.5296   10.1420     0 0 0
Ti          core   13.2470  -15.6496   10.1420     0 0 0
Ti          core  -18.9250    9.9490   10.1420     0 0 0
Ti          core  -11.3550   20.1883   10.1420     0 0 0
Ti          core    0.0000  -20.7689   10.1420     0 0 0
Ti          core  -13.2480   15.0683   10.1420     0 0 0
Ti          core   15.1400    9.9490   10.1420     0 0 0
Ti          core   13.2470   15.0683   10.1420     0 0 0
Ti          core  -20.8180    4.8290   10.1420     0 0 0
Ti          core  -15.1400    9.9490   10.1420     0 0 0
Ti          core   18.9250  -10.5296   10.1420     0 0 0
Ti          core   17.0320  -15.6496   10.1420     0 0 0
Ti          core   18.9250   -0.2903   10.1420     0 0 0
Ti          core   17.0320   -5.4103   10.1420     0 0 0
Ti          core   -7.5700  -20.7689   10.1420     0 0 0
Ti          core   18.9250    9.9490   10.1420     0 0 0
Ti          core   17.0320    4.8290   10.1420     0 0 0
Ti          core  -17.0330    4.8290   10.1420     0 0 0
Ti          core   17.0320   15.0683   10.1420     0 0 0
Ti          core   -9.4630  -15.6496   10.1420     0 0 0
Ti          core   22.7100   -0.2903   10.1420     0 0 0
Ti          core   20.8170   -5.4103   10.1420     0 0 0
Ti          core    0.0000   20.1883   10.1420     0 0 0
Ti          core   22.7100    9.9490   10.1420     0 0 0
Ti          core   20.8170    4.8290   10.1420     0 0 0
Ti          core  -22.7100    9.9490   10.1420     0 0 0
Ti          core  -18.9250   -0.2903   10.1420     0 0 0
Ti          core  -15.1400  -19.3096   12.8350     0 0 0
Ti          core  -17.0330  -14.1896   12.8350     0 0 0
Ti          core    5.6770   16.5283   12.8350     0 0 0
Ti          core    7.5700   21.6476   12.8350     0 0 0
Ti          core   -9.4630   16.5283   12.8350     0 0 0
Ti          core  -18.9250    1.1690   12.8350     0 0 0
Ti          core   11.3550  -19.3096   12.8350     0 0 0
Ti          core    9.4620  -14.1896   12.8350     0 0 0
Ti          core  -20.8180    6.2890   12.8350     0 0 0
Ti          core  -15.1400   11.4083   12.8350     0 0 0
Ti          core  -17.0330   16.5283   12.8350     0 0 0
Ti          core   -7.5700   21.6476   12.8350     0 0 0
Ti          core  -13.2480   16.5283   12.8350     0 0 0
Ti          core  -20.8180   -3.9503   12.8350     0 0 0
Ti          core   -3.7850  -19.3096   12.8350     0 0 0
Ti          core    0.0000   21.6476   12.8350     0 0 0
Ti          core    9.4620   16.5283   12.8350     0 0 0
Ti          core    1.8920  -24.4289   12.8350     0 0 0
Ti          core  -22.7100   -9.0703   12.8350     0 0 0
Ti          core  -15.1400   -9.0703   12.8350     0 0 0
Ti          core   11.3550   21.6476   12.8350     0 0 0
Ti          core   15.1400  -19.3096   12.8350     0 0 0
Ti          core   13.2470  -14.1896   12.8350     0 0 0
Ti          core    3.7850  -19.3096   12.8350     0 0 0
Ti          core  -17.0330   -3.9503   12.8350     0 0 0
Ti          core  -11.3550   21.6476   12.8350     0 0 0
Ti          core   15.1400   -9.0703   12.8350     0 0 0
Ti          core  -11.3550  -19.3096   12.8350     0 0 0
Ti          core  -13.2480  -14.1896   12.8350     0 0 0
Ti          core   -7.5700  -19.3096   12.8350     0 0 0
Ti          core   -9.4630  -14.1896   12.8350     0 0 0
Ti          core   15.1400   11.4083   12.8350     0 0 0
Ti          core   13.2470   16.5283   12.8350     0 0 0
Ti          core   17.0320  -14.1896   12.8350     0 0 0
Ti          core  -22.7100    1.1690   12.8350     0 0 0
Ti          core  -24.6030   -3.9503   12.8350     0 0 0
Ti          core   18.9250   -9.0703   12.8350     0 0 0
Ti          core   17.0320   -3.9503   12.8350     0 0 0
Ti          core  -18.9250   11.4083   12.8350     0 0 0
Ti          core  -18.9250   -9.0703   12.8350     0 0 0
Ti          core   18.9250    1.1690   12.8350     0 0 0
Ti          core   17.0320    6.2890   12.8350     0 0 0
Ti          core   -5.6780   16.5283   12.8350     0 0 0
Ti          core    3.7850   21.6476   12.8350     0 0 0
Ti          core   18.9250   11.4083   12.8350     0 0 0
Ti          core   17.0320   16.5283   12.8350     0 0 0
Ti          core    7.5700  -19.3096   12.8350     0 0 0
Ti          core   22.7100   -9.0703   12.8350     0 0 0
Ti          core   20.8170   -3.9503   12.8350     0 0 0
Ti          core   -3.7850   21.6476   12.8350     0 0 0
Ti          core   -1.8930  -24.4289   12.8350     0 0 0
Ti          core   22.7100    1.1690   12.8350     0 0 0
Ti          core   20.8170    6.2890   12.8350     0 0 0
Ti          core  -17.0330    6.2890   12.8350     0 0 0
Ti          core   24.6020   -3.9503   12.8350     0 0 0
Ti          core    0.0000  -19.3096   12.8350     0 0 0
Ti          core  -11.3550  -22.2099   13.6480     0 0 0
Ti          core  -17.0330  -17.0906   13.6480     0 0 0
Ti          core  -11.3550   18.7473   13.6480     0 0 0
Ti          core  -13.2480   13.6273   13.6480     0 0 0
Ti          core   -7.5700   18.7473   13.6480     0 0 0
Ti          core   -5.6780   23.8666   13.6480     0 0 0
Ti          core   11.3550   18.7473   13.6480     0 0 0
Ti          core  -13.2480  -17.0906   13.6480     0 0 0
Ti          core    0.0000  -22.2099   13.6480     0 0 0
Ti          core  -24.6030    3.3880   13.6480     0 0 0
Ti          core  -15.1400    8.5080   13.6480     0 0 0
Ti          core  -17.0330    3.3880   13.6480     0 0 0
Ti          core    3.7850   18.7473   13.6480     0 0 0
Ti          core   15.1400  -11.9706   13.6480     0 0 0
Ti          core   13.2470  -17.0906   13.6480     0 0 0
Ti          core   -1.8930  -17.0906   13.6480     0 0 0
Ti          core  -18.9250  -11.9706   13.6480     0 0 0
Ti          core  -22.7100   -1.7313   13.6480     0 0 0
Ti          core   -7.5700  -22.2099   13.6480     0 0 0
Ti          core  -22.7100    8.5080   13.6480     0 0 0
Ti          core   -3.7850  -22.2099   13.6480     0 0 0
Ti          core    1.8920   23.8666   13.6480     0 0 0
Ti          core    7.5700  -22.2099   13.6480     0 0 0
Ti          core   15.1400    8.5080   13.6480     0 0 0
Ti          core    5.6770  -17.0906   13.6480     0 0 0
Ti          core   -5.6780  -17.0906   13.6480     0 0 0
Ti          core   -9.4630  -17.0906   13.6480     0 0 0
Ti          core   15.1400   18.7473   13.6480     0 0 0
Ti          core   13.2470   13.6273   13.6480     0 0 0
Ti          core  -18.9250   -1.7313   13.6480     0 0 0
Ti          core   18.9250  -11.9706   13.6480     0 0 0
Ti          core   17.0320  -17.0906   13.6480     0 0 0
Ti          core  -20.8180   -6.8513   13.6480     0 0 0
Ti          core  -15.1400   18.7473   13.6480     0 0 0
Ti          core   18.9250   -1.7313   13.6480     0 0 0
Ti          core   17.0320   -6.8513   13.6480     0 0 0
Ti          core  -17.0330   13.6273   13.6480     0 0 0
Ti          core    0.0000   18.7473   13.6480     0 0 0
Ti          core   18.9250    8.5080   13.6480     0 0 0
Ti          core   17.0320    3.3880   13.6480     0 0 0
Ti          core  -17.0330   -6.8513   13.6480     0 0 0
Ti          core    7.5700   18.7473   13.6480     0 0 0
Ti          core   17.0320   13.6273   13.6480     0 0 0
Ti          core   -1.8930   23.8666   13.6480     0 0 0
Ti          core  -20.8180   13.6273   13.6480     0 0 0
Ti          core   22.7100   -1.7313   13.6480     0 0 0
Ti          core   20.8170   -6.8513   13.6480     0 0 0
Ti          core    5.6770   23.8666   13.6480     0 0 0
Ti          core    3.7850  -22.2099   13.6480     0 0 0
Ti          core  -18.9250    8.5080   13.6480     0 0 0
Ti          core   11.3550  -22.2099   13.6480     0 0 0
Ti          core  -20.8180    3.3880   13.6480     0 0 0
Ti          core   22.7100    8.5080   13.6480     0 0 0
Ti          core   20.8170    3.3880   13.6480     0 0 0
Ti          core    9.4620  -17.0906   13.6480     0 0 0
Ti          core    1.8920  -17.0906   13.6480     0 0 0
Ti          core  -15.1400  -11.9706   13.6480     0 0 0
Ti          core   20.8170   13.6273   13.6480     0 0 0
Ti          core   -3.7850   18.7473   13.6480     0 0 0
Ti          core   24.6020    3.3880   13.6480     0 0 0
Ti          core    3.7850  -20.7499   16.3420     0 0 0
Ti          core    0.0000  -20.7499   16.3420     0 0 0
Ti          core  -11.3550   20.2073   16.3420     0 0 0
Ti          core  -13.2480   15.0873   16.3420     0 0 0
Ti          core  -22.7100   -0.2713   16.3420     0 0 0
Ti          core   15.1400    9.9680   16.3420     0 0 0
Ti          core  -15.1400    9.9680   16.3420     0 0 0
Ti          core  -17.0330    4.8480   16.3420     0 0 0
Ti          core    7.5700   20.2073   16.3420     0 0 0
Ti          core   13.2470   15.0873   16.3420     0 0 0
Ti          core  -15.1400  -10.5106   16.3420     0 0 0
Ti          core   18.9250  -10.5106   16.3420     0 0 0
Ti          core   17.0320  -15.6306   16.3420     0 0 0
Ti          core   11.3550  -20.7499   16.3420     0 0 0
Ti          core  -11.3550  -20.7499   16.3420     0 0 0
Ti          core  -17.0330   -5.3913   16.3420     0 0 0
Ti          core   -7.5700  -20.7499   16.3420     0 0 0
Ti          core   18.9250   -0.2713   16.3420     0 0 0
Ti          core   17.0320   -5.3913   16.3420     0 0 0
Ti          core    9.4620  -15.6306   16.3420     0 0 0
Ti          core  -17.0330  -15.6306   16.3420     0 0 0
Ti          core    3.7850   20.2073   16.3420     0 0 0
Ti          core   18.9250    9.9680   16.3420     0 0 0
Ti          core   17.0320    4.8480   16.3420     0 0 0
Ti          core   -7.5700   20.2073   16.3420     0 0 0
Ti          core   -9.4630   15.0873   16.3420     0 0 0
Ti          core   -9.4630  -15.6306   16.3420     0 0 0
Ti          core   17.0320   15.0873   16.3420     0 0 0
Ti          core  -13.2480  -15.6306   16.3420     0 0 0
Ti          core  -18.9250  -10.5106   16.3420     0 0 0
Ti          core    0.0000   20.2073   16.3420     0 0 0
Ti          core   22.7100   -0.2713   16.3420     0 0 0
Ti          core   20.8170   -5.3913   16.3420     0 0 0
Ti          core    7.5700  -20.7499   16.3420     0 0 0
Ti          core   -3.7850   20.2073   16.3420     0 0 0
Ti          core  -18.9250    9.9680   16.3420     0 0 0
Ti          core   11.3550   20.2073   16.3420     0 0 0
Ti          core    9.4620   15.0873   16.3420     0 0 0
Ti          core   22.7100    9.9680   16.3420     0 0 0
Ti          core   20.8170    4.8480   16.3420     0 0 0
Ti          core  -20.8180    4.8480   16.3420     0 0 0
Ti          core  -18.9250   -0.2713   16.3420     0 0 0
Ti          core  -17.0330   15.0873   16.3420     0 0 0
Ti          core  -20.8180   -5.3913   16.3420     0 0 0
Ti          core   -3.7850  -20.7499   16.3420     0 0 0
Ti          core  -22.7100    9.9680   16.3420     0 0 0
Ti          core   15.1400  -10.5106   16.3420     0 0 0
Ti          core   13.2470  -15.6306   16.3420     0 0 0
Ti          core  -13.2480   12.2253   17.1570     0 0 0
Ti          core  -17.0330   12.2253   17.1570     0 0 0
Ti          core   -3.7850   17.3443   17.1570     0 0 0
Ti          core    0.0000   17.3443   17.1570     0 0 0
Ti          core    5.6770   22.4646   17.1570     0 0 0
Ti          core   -5.6780   22.4646   17.1570     0 0 0
Ti          core  -17.0330    1.9860   17.1570     0 0 0
Ti          core    7.5700  -23.6129   17.1570     0 0 0
Ti          core  -20.8180   -8.2533   17.1570     0 0 0
Ti          core   -3.7850  -23.6129   17.1570     0 0 0
Ti          core   11.3550   17.3443   17.1570     0 0 0
Ti          core   13.2470   12.2253   17.1570     0 0 0
Ti          core    9.4620  -18.4926   17.1570     0 0 0
Ti          core  -11.3550   17.3443   17.1570     0 0 0
Ti          core  -24.6030    1.9860   17.1570     0 0 0
Ti          core  -18.9250  -13.3736   17.1570     0 0 0
Ti          core    1.8920   22.4646   17.1570     0 0 0
Ti          core   -1.8930   22.4646   17.1570     0 0 0
Ti          core   15.1400  -13.3736   17.1570     0 0 0
Ti          core   -1.8930  -18.4926   17.1570     0 0 0
Ti          core    3.7850  -23.6129   17.1570     0 0 0
Ti          core    0.0000  -23.6129   17.1570     0 0 0
Ti          core  -22.7100    7.1050   17.1570     0 0 0
Ti          core   17.0320   -8.2533   17.1570     0 0 0
Ti          core    5.6770  -18.4926   17.1570     0 0 0
Ti          core  -20.8180    1.9860   17.1570     0 0 0
Ti          core    1.8920  -18.4926   17.1570     0 0 0
Ti          core   17.0320    1.9860   17.1570     0 0 0
Ti          core  -20.8180   12.2253   17.1570     0 0 0
Ti          core  -18.9250   -3.1343   17.1570     0 0 0
Ti          core   -9.4630   22.4646   17.1570     0 0 0
Ti          core  -17.0330   -8.2533   17.1570     0 0 0
Ti          core    7.5700   17.3443   17.1570     0 0 0
Ti          core   15.1400   17.3443   17.1570     0 0 0
Ti          core   17.0320   12.2253   17.1570     0 0 0
Ti          core   -7.5700  -23.6129   17.1570     0 0 0
Ti          core  -22.7100   -3.1343   17.1570     0 0 0
Ti          core   18.9250  -13.3736   17.1570     0 0 0
Ti          core   18.9250   -3.1343   17.1570     0 0 0
Ti          core   20.8170   -8.2533   17.1570     0 0 0
Ti          core    9.4620   22.4646   17.1570     0 0 0
Ti          core   -7.5700   17.3443   17.1570     0 0 0
Ti          core   11.3550  -13.3736   17.1570     0 0 0
Ti          core   13.2470  -18.4926   17.1570     0 0 0
Ti          core   18.9250    7.1050   17.1570     0 0 0
Ti          core   20.8170    1.9860   17.1570     0 0 0
Ti          core   -5.6780  -18.4926   17.1570     0 0 0
Ti          core  -11.3550  -13.3736   17.1570     0 0 0
Ti          core    3.7850   17.3443   17.1570     0 0 0
Ti          core   -9.4630  -18.4926   17.1570     0 0 0
Ti          core   20.8170   12.2253   17.1570     0 0 0
Ti          core  -18.9250    7.1050   17.1570     0 0 0
Ti          core   22.7100   -3.1343   17.1570     0 0 0
Ti          core  -15.1400  -13.3736   17.1570     0 0 0
Ti          core  -13.2480  -18.4926   17.1570     0 0 0
Ti          core   22.7100    7.1050   17.1570     0 0 0
Ti          core   24.6020    1.9860   17.1570     0 0 0
Ti          core  -15.1400   17.3443   17.1570     0 0 0
O           core  -24.6030   -4.2693    8.6450     0 0 0
O           core  -22.7100   -9.3896    8.6450     0 0 0
O           core  -22.7100    0.8497    8.6450     0 0 0
O           core  -20.8180   -4.2693    8.6450     0 0 0
O           core  -20.8180    5.9700    8.6450     0 0 0
O           core  -18.9250   -9.3896    8.6450     0 0 0
O           core  -17.0330  -14.5086    8.6450     0 0 0
O           core  -18.9250    0.8497    8.6450     0 0 0
O           core  -17.0330   -4.2693    8.6450     0 0 0
O           core  -18.9250   11.0890    8.6450     0 0 0
O           core  -17.0330    5.9700    8.6450     0 0 0
O           core  -17.0330   16.2093    8.6450     0 0 0
O           core  -15.1400  -19.6289    8.6450     0 0 0
O           core  -15.1400   -9.3896    8.6450     0 0 0
O           core  -13.2480  -14.5086    8.6450     0 0 0
O           core  -15.1400   11.0890    8.6450     0 0 0
O           core  -13.2480   16.2093    8.6450     0 0 0
O           core  -11.3550  -19.6289    8.6450     0 0 0
O           core   -9.4630  -14.5086    8.6450     0 0 0
O           core  -11.3550   21.3283    8.6450     0 0 0
O           core   -9.4630   16.2093    8.6450     0 0 0
O           core   -7.5700  -19.6289    8.6450     0 0 0
O           core   -7.5700   21.3283    8.6450     0 0 0
O           core   -5.6780   16.2093    8.6450     0 0 0
O           core   -3.7850  -19.6289    8.6450     0 0 0
O           core   -1.8930  -24.7479    8.6450     0 0 0
O           core   -3.7850   21.3283    8.6450     0 0 0
O           core    0.0000  -19.6289    8.6450     0 0 0
O           core    1.8920  -24.7479    8.6450     0 0 0
O           core    0.0000   21.3283    8.6450     0 0 0
O           core    3.7850  -19.6289    8.6450     0 0 0
O           core    3.7850   21.3283    8.6450     0 0 0
O           core    5.6770   16.2093    8.6450     0 0 0
O           core    7.5700  -19.6289    8.6450     0 0 0
O           core    9.4620  -14.5086    8.6450     0 0 0
O           core    7.5700   21.3283    8.6450     0 0 0
O           core    9.4620   16.2093    8.6450     0 0 0
O           core   11.3550  -19.6289    8.6450     0 0 0
O           core   13.2470  -14.5086    8.6450     0 0 0
O           core   11.3550   21.3283    8.6450     0 0 0
O           core   13.2470   16.2093    8.6450     0 0 0
O           core   15.1400  -19.6289    8.6450     0 0 0
O           core   15.1400   -9.3896    8.6450     0 0 0
O           core   17.0320  -14.5086    8.6450     0 0 0
O           core   17.0320   -4.2693    8.6450     0 0 0
O           core   15.1400   11.0890    8.6450     0 0 0
O           core   17.0320    5.9700    8.6450     0 0 0
O           core   17.0320   16.2093    8.6450     0 0 0
O           core   18.9250   -9.3896    8.6450     0 0 0
O           core   18.9250    0.8497    8.6450     0 0 0
O           core   20.8170   -4.2693    8.6450     0 0 0
O           core   18.9250   11.0890    8.6450     0 0 0
O           core   20.8170    5.9700    8.6450     0 0 0
O           core   22.7100   -9.3896    8.6450     0 0 0
O           core   22.7100    0.8497    8.6450     0 0 0
O           core   24.6020   -4.2693    8.6450     0 0 0
O           core   -1.8930   23.4826    9.3040     0 0 0
O           core    3.7850  -22.5939    9.3040     0 0 0
O           core  -24.6030    3.0040    9.3040     0 0 0
O           core    1.8920  -17.4746    9.3040     0 0 0
O           core  -17.0330    3.0040    9.3040     0 0 0
O           core  -15.1400    8.1240    9.3040     0 0 0
O           core  -22.7100    8.1240    9.3040     0 0 0
O           core    3.7850   18.3633    9.3040     0 0 0
O           core  -20.8180    3.0040    9.3040     0 0 0
O           core    1.8920   23.4826    9.3040     0 0 0
O           core    7.5700  -22.5939    9.3040     0 0 0
O           core  -17.0330   13.2433    9.3040     0 0 0
O           core    5.6770  -17.4746    9.3040     0 0 0
O           core   -7.5700   18.3633    9.3040     0 0 0
O           core  -15.1400   18.3633    9.3040     0 0 0
O           core  -18.9250    8.1240    9.3040     0 0 0
O           core   -3.7850  -22.5939    9.3040     0 0 0
O           core  -18.9250  -12.3546    9.3040     0 0 0
O           core    7.5700   18.3633    9.3040     0 0 0
O           core   -5.6780  -17.4746    9.3040     0 0 0
O           core    5.6770   23.4826    9.3040     0 0 0
O           core  -13.2480  -17.4746    9.3040     0 0 0
O           core    9.4620  -17.4746    9.3040     0 0 0
O           core  -20.8180   13.2433    9.3040     0 0 0
O           core  -17.0330  -17.4746    9.3040     0 0 0
O           core   11.3550   18.3633    9.3040     0 0 0
O           core   13.2470  -17.4746    9.3040     0 0 0
O           core   15.1400  -12.3546    9.3040     0 0 0
O           core   -3.7850   18.3633    9.3040     0 0 0
O           core  -15.1400  -12.3546    9.3040     0 0 0
O           core  -22.7100   -2.1153    9.3040     0 0 0
O           core   15.1400    8.1240    9.3040     0 0 0
O           core   -5.6780   23.4826    9.3040     0 0 0
O           core    0.0000  -22.5939    9.3040     0 0 0
O           core   13.2470   13.2433    9.3040     0 0 0
O           core   15.1400   18.3633    9.3040     0 0 0
O           core   -1.8930  -17.4746    9.3040     0 0 0
O           core   17.0320  -17.4746    9.3040     0 0 0
O           core   18.9250  -12.3546    9.3040     0 0 0
O           core  -20.8180   -7.2353    9.3040     0 0 0
O           core   17.0320   -7.2353    9.3040     0 0 0
O           core   18.9250   -2.1153    9.3040     0 0 0
O           core  -17.0330   -7.2353    9.3040     0 0 0
O           core   17.0320    3.0040    9.3040     0 0 0
O           core   18.9250    8.1240    9.3040     0 0 0
O           core  -13.2480   13.2433    9.3040     0 0 0
O           core   17.0320   13.2433    9.3040     0 0 0
O           core  -11.3550   18.3633    9.3040     0 0 0
O           core   20.8170   -7.2353    9.3040     0 0 0
O           core   22.7100   -2.1153    9.3040     0 0 0
O           core   20.8170    3.0040    9.3040     0 0 0
O           core   22.7100    8.1240    9.3040     0 0 0
O           core   -7.5700  -22.5939    9.3040     0 0 0
O           core   20.8170   13.2433    9.3040     0 0 0
O           core    0.0000   18.3633    9.3040     0 0 0
O           core  -18.9250   -2.1153    9.3040     0 0 0
O           core   -9.4630  -17.4746    9.3040     0 0 0
O           core   24.6020    3.0040    9.3040     0 0 0
O           core    5.6770   19.7573   10.0380     0 0 0
O           core  -18.9250   -5.8403   10.0380     0 0 0
O           core  -20.8180   -0.7213   10.0380     0 0 0
O           core    9.4620  -21.1999   10.0380     0 0 0
O           core   11.3550  -16.0796   10.0380     0 0 0
O           core   -9.4630   19.7573   10.0380     0 0 0
O           core  -17.0330    9.5180   10.0380     0 0 0
O           core   -1.8930   19.7573   10.0380     0 0 0
O           core  -18.9250   14.6383   10.0380     0 0 0
O           core   -5.6780  -21.1999   10.0380     0 0 0
O           core  -24.6030   -0.7213   10.0380     0 0 0
O           core  -15.1400  -16.0796   10.0380     0 0 0
O           core   11.3550   14.6383   10.0380     0 0 0
O           core    9.4620   19.7573   10.0380     0 0 0
O           core    0.0000   24.8776   10.0380     0 0 0
O           core    1.8920  -21.1999   10.0380     0 0 0
O           core   13.2470  -21.1999   10.0380     0 0 0
O           core  -17.0330  -10.9606   10.0380     0 0 0
O           core   15.1400  -16.0796   10.0380     0 0 0
O           core   13.2470  -10.9606   10.0380     0 0 0
O           core  -11.3550   14.6383   10.0380     0 0 0
O           core  -13.2480   19.7573   10.0380     0 0 0
O           core  -15.1400   14.6383   10.0380     0 0 0
O           core  -18.9250  -16.0796   10.0380     0 0 0
O           core  -20.8180  -10.9606   10.0380     0 0 0
O           core   -9.4630  -21.1999   10.0380     0 0 0
O           core   15.1400   14.6383   10.0380     0 0 0
O           core   13.2470   19.7573   10.0380     0 0 0
O           core  -22.7100    4.3990   10.0380     0 0 0
O           core   18.9250  -16.0796   10.0380     0 0 0
O           core   17.0320  -10.9606   10.0380     0 0 0
O           core  -13.2480  -21.1999   10.0380     0 0 0
O           core   -7.5700  -16.0796   10.0380     0 0 0
O           core    1.8920   19.7573   10.0380     0 0 0
O           core   18.9250   -5.8403   10.0380     0 0 0
O           core   17.0320   -0.7213   10.0380     0 0 0
O           core  -18.9250    4.3990   10.0380     0 0 0
O           core   -5.6780   19.7573   10.0380     0 0 0
O           core   18.9250    4.3990   10.0380     0 0 0
O           core   17.0320    9.5180   10.0380     0 0 0
O           core  -11.3550  -16.0796   10.0380     0 0 0
O           core    5.6770  -21.1999   10.0380     0 0 0
O           core  -13.2480  -10.9606   10.0380     0 0 0
O           core   18.9250   14.6383   10.0380     0 0 0
O           core    7.5700  -16.0796   10.0380     0 0 0
O           core   20.8170  -10.9606   10.0380     0 0 0
O           core   22.7100   -5.8403   10.0380     0 0 0
O           core   20.8170   -0.7213   10.0380     0 0 0
O           core   -1.8930  -21.1999   10.0380     0 0 0
O           core  -17.0330   -0.7213   10.0380     0 0 0
O           core   22.7100    4.3990   10.0380     0 0 0
O           core   20.8170    9.5180   10.0380     0 0 0
O           core  -20.8180    9.5180   10.0380     0 0 0
O           core  -22.7100   -5.8403   10.0380     0 0 0
O           core   24.6020   -0.7213   10.0380     0 0 0
O           core  -13.2480  -13.7966   10.9580     0 0 0
O           core   -3.7850   22.0406   10.9580     0 0 0
O           core   -9.4630   16.9213   10.9580     0 0 0
O           core   -1.8930  -24.0359   10.9580     0 0 0
O           core    9.4620   16.9213   10.9580     0 0 0
O           core  -20.8180    6.6820   10.9580     0 0 0
O           core  -17.0330    6.6820   10.9580     0 0 0
O           core  -22.7100   -8.6773   10.9580     0 0 0
O           core    0.0000  -18.9166   10.9580     0 0 0
O           core   11.3550   22.0406   10.9580     0 0 0
O           core   15.1400  -18.9166   10.9580     0 0 0
O           core   13.2470  -13.7966   10.9580     0 0 0
O           core    1.8920   16.9213   10.9580     0 0 0
O           core  -11.3550   22.0406   10.9580     0 0 0
O           core  -24.6030   -3.5573   10.9580     0 0 0
O           core   -7.5700   22.0406   10.9580     0 0 0
O           core   -5.6780  -24.0359   10.9580     0 0 0
O           core  -22.7100    1.5620   10.9580     0 0 0
O           core   15.1400   -8.6773   10.9580     0 0 0
O           core    3.7850   22.0406   10.9580     0 0 0
O           core    5.6770  -24.0359   10.9580     0 0 0
O           core   -7.5700  -18.9166   10.9580     0 0 0
O           core   -3.7850  -18.9166   10.9580     0 0 0
O           core    7.5700  -18.9166   10.9580     0 0 0
O           core   15.1400   11.8013   10.9580     0 0 0
O           core   13.2470   16.9213   10.9580     0 0 0
O           core  -20.8180  -13.7966   10.9580     0 0 0
O           core  -18.9250   -8.6773   10.9580     0 0 0
O           core  -15.1400   -8.6773   10.9580     0 0 0
O           core   17.0320  -13.7966   10.9580     0 0 0
O           core  -15.1400   11.8013   10.9580     0 0 0
O           core  -17.0330   16.9213   10.9580     0 0 0
O           core   18.9250   -8.6773   10.9580     0 0 0
O           core   17.0320   -3.5573   10.9580     0 0 0
O           core   -1.8930   16.9213   10.9580     0 0 0
O           core  -17.0330   -3.5573   10.9580     0 0 0
O           core   18.9250    1.5620   10.9580     0 0 0
O           core   17.0320    6.6820   10.9580     0 0 0
O           core    5.6770   16.9213   10.9580     0 0 0
O           core    0.0000   22.0406   10.9580     0 0 0
O           core   18.9250   11.8013   10.9580     0 0 0
O           core   17.0320   16.9213   10.9580     0 0 0
O           core  -18.9250   11.8013   10.9580     0 0 0
O           core    1.8920  -24.0359   10.9580     0 0 0
O           core    7.5700   22.0406   10.9580     0 0 0
O           core   20.8170  -13.7966   10.9580     0 0 0
O           core  -20.8180   -3.5573   10.9580     0 0 0
O           core  -18.9250    1.5620   10.9580     0 0 0
O           core   22.7100   -8.6773   10.9580     0 0 0
O           core   20.8170   -3.5573   10.9580     0 0 0
O           core   11.3550  -18.9166   10.9580     0 0 0
O           core    3.7850  -18.9166   10.9580     0 0 0
O           core   22.7100    1.5620   10.9580     0 0 0
O           core   20.8170    6.6820   10.9580     0 0 0
O           core  -15.1400  -18.9166   10.9580     0 0 0
O           core   -5.6780   16.9213   10.9580     0 0 0
O           core  -17.0330  -13.7966   10.9580     0 0 0
O           core  -11.3550  -18.9166   10.9580     0 0 0
O           core   24.6020   -3.5573   10.9580     0 0 0
O           core  -13.2480   16.9213   10.9580     0 0 0
O           core  -18.9250    9.5860   12.0520     0 0 0
O           core  -20.8180    4.4660   12.0520     0 0 0
O           core  -15.1400   19.8253   12.0520     0 0 0
O           core   15.1400    9.5860   12.0520     0 0 0
O           core  -11.3550   19.8253   12.0520     0 0 0
O           core  -13.2480   14.7053   12.0520     0 0 0
O           core  -17.0330   14.7053   12.0520     0 0 0
O           core    7.5700   19.8253   12.0520     0 0 0
O           core   15.1400   19.8253   12.0520     0 0 0
O           core   13.2470   14.7053   12.0520     0 0 0
O           core  -18.9250   -0.6533   12.0520     0 0 0
O           core   11.3550  -21.1319   12.0520     0 0 0
O           core   18.9250  -10.8926   12.0520     0 0 0
O           core   17.0320  -16.0126   12.0520     0 0 0
O           core    9.4620  -16.0126   12.0520     0 0 0
O           core  -20.8180   -5.7733   12.0520     0 0 0
O           core  -18.9250  -10.8926   12.0520     0 0 0
O           core   18.9250   -0.6533   12.0520     0 0 0
O           core   17.0320   -5.7733   12.0520     0 0 0
O           core  -15.1400    9.5860   12.0520     0 0 0
O           core  -17.0330    4.4660   12.0520     0 0 0
O           core   -7.5700  -21.1319   12.0520     0 0 0
O           core    3.7850   19.8253   12.0520     0 0 0
O           core   18.9250    9.5860   12.0520     0 0 0
O           core   17.0320    4.4660   12.0520     0 0 0
O           core  -15.1400  -10.8926   12.0520     0 0 0
O           core  -11.3550  -21.1319   12.0520     0 0 0
O           core   -7.5700   19.8253   12.0520     0 0 0
O           core   -9.4630   14.7053   12.0520     0 0 0
O           core   17.0320   14.7053   12.0520     0 0 0
O           core   -9.4630  -16.0126   12.0520     0 0 0
O           core    0.0000   19.8253   12.0520     0 0 0
O           core    7.5700  -21.1319   12.0520     0 0 0
O           core  -17.0330   -5.7733   12.0520     0 0 0
O           core   22.7100   -0.6533   12.0520     0 0 0
O           core   20.8170   -5.7733   12.0520     0 0 0
O           core   -3.7850   19.8253   12.0520     0 0 0
O           core   11.3550   19.8253   12.0520     0 0 0
O           core    9.4620   14.7053   12.0520     0 0 0
O           core   22.7100    9.5860   12.0520     0 0 0
O           core   20.8170    4.4660   12.0520     0 0 0
O           core  -13.2480  -16.0126   12.0520     0 0 0
O           core  -17.0330  -16.0126   12.0520     0 0 0
O           core   -3.7850  -21.1319   12.0520     0 0 0
O           core  -22.7100   -0.6533   12.0520     0 0 0
O           core  -22.7100    9.5860   12.0520     0 0 0
O           core   15.1400  -10.8926   12.0520     0 0 0
O           core   13.2470  -16.0126   12.0520     0 0 0
O           core    3.7850  -21.1319   12.0520     0 0 0
O           core    0.0000  -21.1319   12.0520     0 0 0
O           core   -3.7850   16.8873   12.9680     0 0 0
O           core  -18.9250    6.6480   12.9680     0 0 0
O           core  -20.8180   -8.7103   12.9680     0 0 0
O           core    5.6770   22.0076   12.9680     0 0 0
O           core  -13.2480  -18.9496   12.9680     0 0 0
O           core  -11.3550  -13.8306   12.9680     0 0 0
O           core   -5.6780  -18.9496   12.9680     0 0 0
O           core    3.7850   16.8873   12.9680     0 0 0
O           core    9.4620  -18.9496   12.9680     0 0 0
O           core   13.2470   11.7683   12.9680     0 0 0
O           core   15.1400   16.8873   12.9680     0 0 0
O           core   11.3550  -13.8306   12.9680     0 0 0
O           core  -20.8180   11.7683   12.9680     0 0 0
O           core  -18.9250   -3.5913   12.9680     0 0 0
O           core   -5.6780   22.0076   12.9680     0 0 0
O           core   18.9250  -13.8306   12.9680     0 0 0
O           core    1.8920   22.0076   12.9680     0 0 0
O           core    0.0000  -24.0699   12.9680     0 0 0
O           core  -24.6030    1.5290   12.9680     0 0 0
O           core  -17.0330   11.7683   12.9680     0 0 0
O           core   -1.8930   22.0076   12.9680     0 0 0
O           core   -9.4630  -18.9496   12.9680     0 0 0
O           core   17.0320   -8.7103   12.9680     0 0 0
O           core   18.9250   -3.5913   12.9680     0 0 0
O           core    5.6770  -18.9496   12.9680     0 0 0
O           core    3.7850  -24.0699   12.9680     0 0 0
O           core   -1.8930  -18.9496   12.9680     0 0 0
O           core  -15.1400   16.8873   12.9680     0 0 0
O           core   17.0320    1.5290   12.9680     0 0 0
O           core   18.9250    6.6480   12.9680     0 0 0
O           core  -18.9250  -13.8306   12.9680     0 0 0
O           core  -15.1400  -13.8306   12.9680     0 0 0
O           core    1.8920  -18.9496   12.9680     0 0 0
O           core  -17.0330    1.5290   12.9680     0 0 0
O           core   11.3550   16.8873   12.9680     0 0 0
O           core   17.0320   11.7683   12.9680     0 0 0
O           core   -7.5700   16.8873   12.9680     0 0 0
O           core  -17.0330   -8.7103   12.9680     0 0 0
O           core    9.4620   22.0076   12.9680     0 0 0
O           core   20.8170   -8.7103   12.9680     0 0 0
O           core   22.7100   -3.5913   12.9680     0 0 0
O           core   13.2470  -18.9496   12.9680     0 0 0
O           core   15.1400  -13.8306   12.9680     0 0 0
O           core  -13.2480   11.7683   12.9680     0 0 0
O           core  -11.3550   16.8873   12.9680     0 0 0
O           core   20.8170    1.5290   12.9680     0 0 0
O           core   22.7100    6.6480   12.9680     0 0 0
O           core  -22.7100    6.6480   12.9680     0 0 0
O           core   -9.4630   22.0076   12.9680     0 0 0
O           core  -22.7100   -3.5913   12.9680     0 0 0
O           core    7.5700   16.8873   12.9680     0 0 0
O           core   20.8170   11.7683   12.9680     0 0 0
O           core   -3.7850  -24.0699   12.9680     0 0 0
O           core  -20.8180    1.5290   12.9680     0 0 0
O           core   24.6020    1.5290   12.9680     0 0 0
O           core   13.2470   18.3873   13.5150     0 0 0
O           core    7.5700  -17.4496   13.5150     0 0 0
O           core  -20.8180  -12.3306   13.5150     0 0 0
O           core  -24.6030   -2.0913   13.5150     0 0 0
O           core  -22.7100    3.0290   13.5150     0 0 0
O           core  -18.9250   13.2683   13.5150     0 0 0
O           core   17.0320  -12.3306   13.5150     0 0 0
O           core   -3.7850  -17.4496   13.5150     0 0 0
O           core   -5.6780   18.3873   13.5150     0 0 0
O           core   18.9250   -7.2103   13.5150     0 0 0
O           core   17.0320   -2.0913   13.5150     0 0 0
O           core   -7.5700  -17.4496   13.5150     0 0 0
O           core   11.3550   13.2683   13.5150     0 0 0
O           core    9.4620   18.3873   13.5150     0 0 0
O           core  -22.7100   -7.2103   13.5150     0 0 0
O           core  -18.9250   -7.2103   13.5150     0 0 0
O           core  -20.8180   -2.0913   13.5150     0 0 0
O           core   18.9250    3.0290   13.5150     0 0 0
O           core   17.0320    8.1480   13.5150     0 0 0
O           core  -18.9250    3.0290   13.5150     0 0 0
O           core  -11.3550   13.2683   13.5150     0 0 0
O           core  -13.2480   18.3873   13.5150     0 0 0
O           core  -11.3550  -17.4496   13.5150     0 0 0
O           core   -3.7850   23.5076   13.5150     0 0 0
O           core   -1.8930   18.3873   13.5150     0 0 0
O           core   18.9250   13.2683   13.5150     0 0 0
O           core   15.1400  -17.4496   13.5150     0 0 0
O           core   13.2470  -12.3306   13.5150     0 0 0
O           core    5.6770   18.3873   13.5150     0 0 0
O           core   -1.8930  -22.5699   13.5150     0 0 0
O           core   -9.4630   18.3873   13.5150     0 0 0
O           core   20.8170  -12.3306   13.5150     0 0 0
O           core  -13.2480  -12.3306   13.5150     0 0 0
O           core  -15.1400  -17.4496   13.5150     0 0 0
O           core  -17.0330  -12.3306   13.5150     0 0 0
O           core   22.7100   -7.2103   13.5150     0 0 0
O           core   20.8170   -2.0913   13.5150     0 0 0
O           core    1.8920   18.3873   13.5150     0 0 0
O           core  -15.1400   13.2683   13.5150     0 0 0
O           core    0.0000  -17.4496   13.5150     0 0 0
O           core    7.5700   23.5076   13.5150     0 0 0
O           core    0.0000   23.5076   13.5150     0 0 0
O           core   22.7100    3.0290   13.5150     0 0 0
O           core   20.8170    8.1480   13.5150     0 0 0
O           core    9.4620  -22.5699   13.5150     0 0 0
O           core  -17.0330    8.1480   13.5150     0 0 0
O           core   11.3550  -17.4496   13.5150     0 0 0
O           core    1.8920  -22.5699   13.5150     0 0 0
O           core    3.7850   23.5076   13.5150     0 0 0
O           core  -17.0330   -2.0913   13.5150     0 0 0
O           core    5.6770  -22.5699   13.5150     0 0 0
O           core   24.6020   -2.0913   13.5150     0 0 0
O           core   -7.5700   23.5076   13.5150     0 0 0
O           core  -20.8180    8.1480   13.5150     0 0 0
O           core   -9.4630  -22.5699   13.5150     0 0 0
O           core   -5.6780  -22.5699   13.5150     0 0 0
O           core    3.7850  -17.4496   13.5150     0 0 0
O           core   15.1400   13.2683   13.5150     0 0 0
O           core    9.4620   15.4503   14.4320     0 0 0
O           core   -7.5700   20.5703   14.4320     0 0 0
O           core    7.5700   20.5703   14.4320     0 0 0
O           core   -9.4630   15.4503   14.4320     0 0 0
O           core  -22.7100  -10.1476   14.4320     0 0 0
O           core   18.9250    0.0917   14.4320     0 0 0
O           core   17.0320   -5.0283   14.4320     0 0 0
O           core  -11.3550  -20.3869   14.4320     0 0 0
O           core  -18.9250   10.3310   14.4320     0 0 0
O           core   -7.5700  -20.3869   14.4320     0 0 0
O           core    7.5700  -20.3869   14.4320     0 0 0
O           core   15.1400  -10.1476   14.4320     0 0 0
O           core   13.2470  -15.2676   14.4320     0 0 0
O           core   18.9250   10.3310   14.4320     0 0 0
O           core   17.0320    5.2110   14.4320     0 0 0
O           core  -15.1400   10.3310   14.4320     0 0 0
O           core  -17.0330    5.2110   14.4320     0 0 0
O           core   11.3550  -20.3869   14.4320     0 0 0
O           core  -13.2480  -15.2676   14.4320     0 0 0
O           core  -17.0330   15.4503   14.4320     0 0 0
O           core    9.4620  -15.2676   14.4320     0 0 0
O           core   17.0320   15.4503   14.4320     0 0 0
O           core    0.0000  -20.3869   14.4320     0 0 0
O           core   -9.4630  -15.2676   14.4320     0 0 0
O           core  -20.8180    5.2110   14.4320     0 0 0
O           core   -3.7850  -20.3869   14.4320     0 0 0
O           core  -22.7100    0.0917   14.4320     0 0 0
O           core   22.7100  -10.1476   14.4320     0 0 0
O           core    0.0000   20.5703   14.4320     0 0 0
O           core   22.7100    0.0917   14.4320     0 0 0
O           core   20.8170   -5.0283   14.4320     0 0 0
O           core   15.1400   10.3310   14.4320     0 0 0
O           core  -18.9250  -10.1476   14.4320     0 0 0
O           core  -11.3550   20.5703   14.4320     0 0 0
O           core  -13.2480   15.4503   14.4320     0 0 0
O           core  -15.1400  -10.1476   14.4320     0 0 0
O           core   22.7100   10.3310   14.4320     0 0 0
O           core   20.8170    5.2110   14.4320     0 0 0
O           core  -17.0330  -15.2676   14.4320     0 0 0
O           core  -18.9250    0.0917   14.4320     0 0 0
O           core   13.2470   15.4503   14.4320     0 0 0
O           core  -20.8180   -5.0283   14.4320     0 0 0
O           core  -22.7100   10.3310   14.4320     0 0 0
O           core  -17.0330   -5.0283   14.4320     0 0 0
O           core    3.7850   20.5703   14.4320     0 0 0
O           core    3.7850  -20.3869   14.4320     0 0 0
O           core   18.9250  -10.1476   14.4320     0 0 0
O           core   17.0320  -15.2676   14.4320     0 0 0
O           core   -3.7850   20.5703   14.4320     0 0 0
O           core   11.3550   20.5703   14.4320     0 0 0
O           core  -22.7100    8.1150   15.5260     0 0 0
O           core   18.9250   -2.1243   15.5260     0 0 0
O           core   17.0320   -7.2433   15.5260     0 0 0
O           core    5.6770   23.4746   15.5260     0 0 0
O           core    5.6770  -17.4826   15.5260     0 0 0
O           core   15.1400  -12.3636   15.5260     0 0 0
O           core   13.2470  -17.4826   15.5260     0 0 0
O           core   -1.8930  -17.4826   15.5260     0 0 0
O           core   -5.6780  -17.4826   15.5260     0 0 0
O           core    0.0000   18.3543   15.5260     0 0 0
O           core    9.4620  -17.4826   15.5260     0 0 0
O           core   18.9250    8.1150   15.5260     0 0 0
O           core   17.0320    2.9960   15.5260     0 0 0
O           core  -15.1400   18.3543   15.5260     0 0 0
O           core  -13.2480  -17.4826   15.5260     0 0 0
O           core   -7.5700   18.3543   15.5260     0 0 0
O           core  -17.0330   13.2353   15.5260     0 0 0
O           core   -7.5700  -22.6029   15.5260     0 0 0
O           core  -24.6030    2.9960   15.5260     0 0 0
O           core   17.0320   13.2353   15.5260     0 0 0
O           core  -15.1400  -12.3636   15.5260     0 0 0
O           core   -3.7850   18.3543   15.5260     0 0 0
O           core  -17.0330  -17.4826   15.5260     0 0 0
O           core  -18.9250  -12.3636   15.5260     0 0 0
O           core   -1.8930   23.4746   15.5260     0 0 0
O           core   15.1400    8.1150   15.5260     0 0 0
O           core  -22.7100   -2.1243   15.5260     0 0 0
O           core  -18.9250    8.1150   15.5260     0 0 0
O           core   22.7100   -2.1243   15.5260     0 0 0
O           core   20.8170   -7.2433   15.5260     0 0 0
O           core    3.7850  -22.6029   15.5260     0 0 0
O           core   -9.4630  -17.4826   15.5260     0 0 0
O           core    3.7850   18.3543   15.5260     0 0 0
O           core  -20.8180   13.2353   15.5260     0 0 0
O           core  -11.3550   18.3543   15.5260     0 0 0
O           core   15.1400   18.3543   15.5260     0 0 0
O           core   13.2470   13.2353   15.5260     0 0 0
O           core  -13.2480   13.2353   15.5260     0 0 0
O           core   22.7100    8.1150   15.5260     0 0 0
O           core   20.8170    2.9960   15.5260     0 0 0
O           core  -17.0330   -7.2433   15.5260     0 0 0
O           core    1.8920  -17.4826   15.5260     0 0 0
O           core  -20.8180    2.9960   15.5260     0 0 0
O           core   -5.6780   23.4746   15.5260     0 0 0
O           core  -18.9250   -2.1243   15.5260     0 0 0
O           core    7.5700   18.3543   15.5260     0 0 0
O           core   11.3550   18.3543   15.5260     0 0 0
O           core   18.9250  -12.3636   15.5260     0 0 0
O           core   20.8170   13.2353   15.5260     0 0 0
O           core   17.0320  -17.4826   15.5260     0 0 0
O           core   -3.7850  -22.6029   15.5260     0 0 0
O           core  -20.8180   -7.2433   15.5260     0 0 0
O           core    1.8920   23.4746   15.5260     0 0 0
O           core    0.0000  -22.6029   15.5260     0 0 0
O           core  -15.1400    8.1150   15.5260     0 0 0
O           core   24.6020    2.9960   15.5260     0 0 0
O           core    7.5700  -22.6029   15.5260     0 0 0
O           core  -17.0330    2.9960   15.5260     0 0 0
O           core    1.8920   20.6373   16.4460     0 0 0
O           core   17.0320   10.3980   16.4460     0 0 0
O           core   18.9250    5.2780   16.4460     0 0 0
O           core  -18.9250  -15.2006   16.4460     0 0 0
O           core  -20.8180    0.1587   16.4460     0 0 0
O           core   -9.4630   20.6373   16.4460     0 0 0
O           core   -7.5700   15.5173   16.4460     0 0 0
O           core  -18.9250   -4.9613   16.4460     0 0 0
O           core  -22.7100    5.2780   16.4460     0 0 0
O           core  -17.0330   10.3980   16.4460     0 0 0
O           core  -13.2480   20.6373   16.4460     0 0 0
O           core  -11.3550   15.5173   16.4460     0 0 0
O           core   18.9250   15.5173   16.4460     0 0 0
O           core  -13.2480  -20.3199   16.4460     0 0 0
O           core   -1.8930   20.6373   16.4460     0 0 0
O           core    5.6770   20.6373   16.4460     0 0 0
O           core    7.5700   15.5173   16.4460     0 0 0
O           core    5.6770  -20.3199   16.4460     0 0 0
O           core   20.8170  -10.0806   16.4460     0 0 0
O           core  -24.6030    0.1587   16.4460     0 0 0
O           core  -17.0330  -10.0806   16.4460     0 0 0
O           core   -5.6780   20.6373   16.4460     0 0 0
O           core   20.8170    0.1587   16.4460     0 0 0
O           core   22.7100   -4.9613   16.4460     0 0 0
O           core   13.2470   20.6373   16.4460     0 0 0
O           core   15.1400   15.5173   16.4460     0 0 0
O           core    9.4620   20.6373   16.4460     0 0 0
O           core   11.3550   15.5173   16.4460     0 0 0
O           core  -15.1400   15.5173   16.4460     0 0 0
O           core  -15.1400  -15.2006   16.4460     0 0 0
O           core   20.8170   10.3980   16.4460     0 0 0
O           core   22.7100    5.2780   16.4460     0 0 0
O           core  -11.3550  -15.2006   16.4460     0 0 0
O           core    9.4620  -20.3199   16.4460     0 0 0
O           core   -5.6780  -20.3199   16.4460     0 0 0
O           core   17.0320  -10.0806   16.4460     0 0 0
O           core   18.9250  -15.2006   16.4460     0 0 0
O           core  -22.7100   -4.9613   16.4460     0 0 0
O           core  -20.8180  -10.0806   16.4460     0 0 0
O           core  -20.8180   10.3980   16.4460     0 0 0
O           core  -18.9250   15.5173   16.4460     0 0 0
O           core   11.3550  -15.2006   16.4460     0 0 0
O           core   13.2470  -20.3199   16.4460     0 0 0
O           core  -18.9250    5.2780   16.4460     0 0 0
O           core   15.1400  -15.2006   16.4460     0 0 0
O           core    1.8920  -20.3199   16.4460     0 0 0
O           core   24.6020    0.1587   16.4460     0 0 0
O           core   17.0320    0.1587   16.4460     0 0 0
O           core   18.9250   -4.9613   16.4460     0 0 0
O           core  -17.0330    0.1587   16.4460     0 0 0
O           core   -9.4630  -20.3199   16.4460     0 0 0
O           core   -1.8930  -20.3199   16.4460     0 0 0
O           core    3.7850   22.0316   17.1800     0 0 0
O           core  -13.2480   16.9123   17.1800     0 0 0
O           core   18.9250    1.5530   17.1800     0 0 0
O           core   17.0320    6.6730   17.1800     0 0 0
O           core   -7.5700  -18.9256   17.1800     0 0 0
O           core    5.6770  -24.0449   17.1800     0 0 0
O           core    5.6770   16.9123   17.1800     0 0 0
O           core  -18.9250   -8.6863   17.1800     0 0 0
O           core   -3.7850  -18.9256   17.1800     0 0 0
O           core   -9.4630   16.9123   17.1800     0 0 0
O           core    7.5700  -18.9256   17.1800     0 0 0
O           core   18.9250   11.7923   17.1800     0 0 0
O           core   17.0320   16.9123   17.1800     0 0 0
O           core  -18.9250   11.7923   17.1800     0 0 0
O           core   -3.7850   22.0316   17.1800     0 0 0
O           core    0.0000   22.0316   17.1800     0 0 0
O           core  -20.8180   -3.5663   17.1800     0 0 0
O           core  -22.7100   -8.6863   17.1800     0 0 0
O           core    9.4620   16.9123   17.1800     0 0 0
O           core   20.8170  -13.8056   17.1800     0 0 0
O           core   -1.8930  -24.0449   17.1800     0 0 0
O           core   15.1400   11.7923   17.1800     0 0 0
O           core   13.2470   16.9123   17.1800     0 0 0
O           core  -17.0330    6.6730   17.1800     0 0 0
O           core    7.5700   22.0316   17.1800     0 0 0
O           core   22.7100   -8.6863   17.1800     0 0 0
O           core   20.8170   -3.5663   17.1800     0 0 0
O           core    1.8920  -24.0449   17.1800     0 0 0
O           core  -24.6030   -3.5663   17.1800     0 0 0
O           core  -18.9250    1.5530   17.1800     0 0 0
O           core  -20.8180    6.6730   17.1800     0 0 0
O           core  -22.7100    1.5530   17.1800     0 0 0
O           core  -15.1400   -8.6863   17.1800     0 0 0
O           core   11.3550  -18.9256   17.1800     0 0 0
O           core  -15.1400   11.7923   17.1800     0 0 0
O           core  -17.0330   16.9123   17.1800     0 0 0
O           core   11.3550   22.0316   17.1800     0 0 0
O           core    3.7850  -18.9256   17.1800     0 0 0
O           core   17.0320  -13.8056   17.1800     0 0 0
O           core   22.7100    1.5530   17.1800     0 0 0
O           core   20.8170    6.6730   17.1800     0 0 0
O           core  -17.0330   -3.5663   17.1800     0 0 0
O           core    0.0000  -18.9256   17.1800     0 0 0
O           core   15.1400  -18.9256   17.1800     0 0 0
O           core   13.2470  -13.8056   17.1800     0 0 0
O           core    1.8920   16.9123   17.1800     0 0 0
O           core  -20.8180  -13.8056   17.1800     0 0 0
O           core  -11.3550   22.0316   17.1800     0 0 0
O           core  -15.1400  -18.9256   17.1800     0 0 0
O           core  -11.3550  -18.9256   17.1800     0 0 0
O           core   -5.6780   16.9123   17.1800     0 0 0
O           core  -13.2480  -13.8056   17.1800     0 0 0
O           core   18.9250   -8.6863   17.1800     0 0 0
O           core   17.0320   -3.5663   17.1800     0 0 0
O           core   -7.5700   22.0316   17.1800     0 0 0
O           core   24.6020   -3.5663   17.1800     0 0 0
O           core   -1.8930   16.9123   17.1800     0 0 0
O           core   15.1400   -8.6863   17.1800     0 0 0
O           core  -17.0330  -13.8056   17.1800     0 0 0
O           core   -5.6780  -24.0449   17.1800     0 0 0
O           core   15.1400    8.8270   17.8390     0 0 0
O           core   -5.6780  -16.7716   17.8390     0 0 0
O           core  -17.0330   -6.5323   17.8390     0 0 0
O           core  -18.9250    8.8270   17.8390     0 0 0
O           core    5.6770   24.1856   17.8390     0 0 0
O           core  -20.8180    3.7070   17.8390     0 0 0
O           core   11.3550   19.0663   17.8390     0 0 0
O           core    3.7850   19.0663   17.8390     0 0 0
O           core   11.3550  -21.8909   17.8390     0 0 0
O           core    0.0000   19.0663   17.8390     0 0 0
O           core   17.0320   13.9463   17.8390     0 0 0
O           core    9.4620  -16.7716   17.8390     0 0 0
O           core   15.1400   19.0663   17.8390     0 0 0
O           core   13.2470   13.9463   17.8390     0 0 0
O           core   -7.5700  -21.8909   17.8390     0 0 0
O           core  -11.3550   19.0663   17.8390     0 0 0
O           core   -5.6780   24.1856   17.8390     0 0 0
O           core  -13.2480   13.9463   17.8390     0 0 0
O           core  -18.9250   -1.4123   17.8390     0 0 0
O           core   22.7100   -1.4123   17.8390     0 0 0
O           core   20.8170   -6.5323   17.8390     0 0 0
O           core  -20.8180   -6.5323   17.8390     0 0 0
O           core    0.0000  -21.8909   17.8390     0 0 0
O           core   15.1400  -11.6516   17.8390     0 0 0
O           core   13.2470  -16.7716   17.8390     0 0 0
O           core  -24.6030    3.7070   17.8390     0 0 0
O           core    1.8920   24.1856   17.8390     0 0 0
O           core  -22.7100   -1.4123   17.8390     0 0 0
O           core   18.9250  -11.6516   17.8390     0 0 0
O           core   17.0320  -16.7716   17.8390     0 0 0
O           core  -15.1400   19.0663   17.8390     0 0 0
O           core   -9.4630  -16.7716   17.8390     0 0 0
O           core  -17.0330   13.9463   17.8390     0 0 0
O           core   -1.8930   24.1856   17.8390     0 0 0
O           core    7.5700  -21.8909   17.8390     0 0 0
O           core  -18.9250  -11.6516   17.8390     0 0 0
O           core   22.7100    8.8270   17.8390     0 0 0
O           core   20.8170    3.7070   17.8390     0 0 0
O           core   -3.7850  -21.8909   17.8390     0 0 0
O           core  -11.3550  -21.8909   17.8390     0 0 0
O           core    3.7850  -21.8909   17.8390     0 0 0
O           core  -15.1400  -11.6516   17.8390     0 0 0
O           core   18.9250   -1.4123   17.8390     0 0 0
O           core   17.0320   -6.5323   17.8390     0 0 0
O           core    7.5700   19.0663   17.8390     0 0 0
O           core    5.6770  -16.7716   17.8390     0 0 0
O           core  -17.0330  -16.7716   17.8390     0 0 0
O           core   -3.7850   19.0663   17.8390     0 0 0
O           core  -22.7100    8.8270   17.8390     0 0 0
O           core  -15.1400    8.8270   17.8390     0 0 0
O           core  -17.0330    3.7070   17.8390     0 0 0
O           core   -7.5700   19.0663   17.8390     0 0 0
O           core   18.9250    8.8270   17.8390     0 0 0
O           core   17.0320    3.7070   17.8390     0 0 0
O           core   24.6020    3.7070   17.8390     0 0 0
O           core  -13.2480  -16.7716   17.8390     0 0 0

 switch_optimiser bfgs cycle 20

 species
 Ti core 2.196
 O core  -1.098

 buck
 Ti core O core   16957.53     0.194     12.59 0 10
 Ti core Ti core  31120.2      0.154      5.25 0 10
 O core O core    11782.76     0.234     30.22 0 10

 print 1
