# Supplementary material for: An unconstrained approach to systematic structural and energetic screening of materials interfaces
Source: Nat Commun. 2022 Oct 20;13:6236. doi: 10.1038/s41467-022-33414-6 (PMC9585034; doi:10.1038/s41467-022-33414-6)
Supplement: Supplementary file 5 — Supplementary Data 1 [file 41467_2022_33414_MOESM5_ESM.zip › Disk_Interface_Model_preparation_code/example2/point1/INPUT/input.dat]

001_test.xyz		! FIRST OUTPUT NAME
101_test.xyz		! SECOND OUTPUT NAME
'INPUT/001.xyz'		! FIRST SURFACE
'INPUT/101.xyz'		! SECOND SURFACE
18 6 12			! ATOMS OF THE FIRST
36 12 24			! ATOMS OF THE SECOND
3.6911 0.d0		! CELL PARAMETER a1, ax, ay
0.d0   3.7779		! CELL PARAMETER b1, bx, by
3.7850 0.d0	 	! CELL PARAMETER a2, ax, ay
0.d0   10.2393 		! CELL PARAMETER b2, bx, by
20				! SUPERCELL GENERATION ALONG a
20				! SUPERCELL GENERATION ALONG b
'INPUT/disk_data.dat'	! INPUT NAME OF FILE CONTAINING DISK DATA
2				! NUMBER OF ATOMS TYPE IN THE MODELS
Ti O                 	! ATOM TYPES 	
