# Supplementary material for: An unconstrained approach to systematic structural and energetic screening of materials interfaces
Source: Nat Commun. 2022 Oct 20;13:6236. doi: 10.1038/s41467-022-33414-6 (PMC9585034; doi:10.1038/s41467-022-33414-6)
Supplement: Supplementary file 5 — Supplementary Data 1 [file 41467_2022_33414_MOESM5_ESM.zip › Disk_Interface_Model_preparation_code/example3/input_ok.gin]

 optimise conj comp

 name shift is

 cart
Ti          core  -31.3744  -13.2226   -6.0190     1 1 1
Ti          core  -31.3744   -9.4447   -6.0190     1 1 1
Ti          core  -31.3744   -5.6668   -6.0190     1 1 1
Ti          core  -31.3744   -1.8889   -6.0190     1 1 1
Ti          core  -31.3744    1.8890   -6.0190     1 1 1
Ti          core  -31.3744    5.6669   -6.0190     1 1 1
Ti          core  -31.3744    9.4448   -6.0190     1 1 1
Ti          core  -31.3744   13.2227   -6.0190     1 1 1
Ti          core  -27.6833  -20.7784   -6.0190     1 1 1
Ti          core  -27.6833  -17.0005   -6.0190     1 1 1
Ti          core  -27.6833  -13.2226   -6.0190     1 1 1
Ti          core  -27.6833   -9.4447   -6.0190     1 1 1
Ti          core  -27.6833   -5.6668   -6.0190     1 1 1
Ti          core  -27.6833   -1.8889   -6.0190     1 1 1
Ti          core  -27.6833    1.8890   -6.0190     1 1 1
Ti          core  -27.6833    5.6669   -6.0190     1 1 1
Ti          core  -27.6833    9.4448   -6.0190     1 1 1
Ti          core  -27.6833   13.2227   -6.0190     1 1 1
Ti          core  -27.6833   17.0006   -6.0190     1 1 1
Ti          core  -27.6833   20.7785   -6.0190     1 1 1
Ti          core  -23.9922  -24.5563   -6.0190     1 1 1
Ti          core  -23.9922  -20.7784   -6.0190     1 1 1
Ti          core  -23.9922  -17.0005   -6.0190     1 1 1
Ti          core  -23.9922  -13.2226   -6.0190     1 1 1
Ti          core  -23.9922   -9.4447   -6.0190     1 1 1
Ti          core  -23.9922    9.4448   -6.0190     1 1 1
Ti          core  -23.9922   13.2227   -6.0190     1 1 1
Ti          core  -23.9922   17.0006   -6.0190     1 1 1
Ti          core  -23.9922   20.7785   -6.0190     1 1 1
Ti          core  -23.9922   24.5564   -6.0190     1 1 1
Ti          core  -20.3011  -28.3342   -6.0190     1 1 1
Ti          core  -20.3011  -24.5563   -6.0190     1 1 1
Ti          core  -20.3011  -20.7784   -6.0190     1 1 1
Ti          core  -20.3011  -17.0005   -6.0190     1 1 1
Ti          core  -20.3011   17.0006   -6.0190     1 1 1
Ti          core  -20.3011   20.7785   -6.0190     1 1 1
Ti          core  -20.3011   24.5564   -6.0190     1 1 1
Ti          core  -20.3011   28.3343   -6.0190     1 1 1
Ti          core  -16.6100  -28.3342   -6.0190     1 1 1
Ti          core  -16.6100  -24.5563   -6.0190     1 1 1
Ti          core  -16.6100  -20.7784   -6.0190     1 1 1
Ti          core  -16.6100   -1.8889   -6.0190     1 1 1
Ti          core  -16.6100    1.8890   -6.0190     1 1 1
Ti          core  -16.6100   20.7785   -6.0190     1 1 1
Ti          core  -16.6100   24.5564   -6.0190     1 1 1
Ti          core  -16.6100   28.3343   -6.0190     1 1 1
Ti          core  -12.9189  -32.1121   -6.0190     1 1 1
Ti          core  -12.9189  -28.3342   -6.0190     1 1 1
Ti          core  -12.9189  -24.5563   -6.0190     1 1 1
Ti          core  -12.9189   -9.4447   -6.0190     1 1 1
Ti          core  -12.9189   -5.6668   -6.0190     1 1 1
Ti          core  -12.9189   -1.8889   -6.0190     1 1 1
Ti          core  -12.9189    1.8890   -6.0190     1 1 1
Ti          core  -12.9189    5.6669   -6.0190     1 1 1
Ti          core  -12.9189    9.4448   -6.0190     1 1 1
Ti          core  -12.9189   24.5564   -6.0190     1 1 1
Ti          core  -12.9189   28.3343   -6.0190     1 1 1
Ti          core  -12.9189   32.1122   -6.0190     1 1 1
Ti          core   -9.2278  -32.1121   -6.0190     1 1 1
Ti          core   -9.2278  -28.3342   -6.0190     1 1 1
Ti          core   -9.2278  -24.5563   -6.0190     1 1 1
Ti          core   -9.2278  -13.2226   -6.0190     1 1 1
Ti          core   -9.2278   -9.4447   -6.0190     1 1 1
Ti          core   -9.2278   -5.6668   -6.0190     1 1 1
Ti          core   -9.2278   -1.8889   -6.0190     1 1 1
Ti          core   -9.2278    1.8890   -6.0190     1 1 1
Ti          core   -9.2278    5.6669   -6.0190     1 1 1
Ti          core   -9.2278    9.4448   -6.0190     1 1 1
Ti          core   -9.2278   13.2227   -6.0190     1 1 1
Ti          core   -9.2278   24.5564   -6.0190     1 1 1
Ti          core   -9.2278   28.3343   -6.0190     1 1 1
Ti          core   -9.2278   32.1122   -6.0190     1 1 1
Ti          core   -5.5367  -32.1121   -6.0190     1 1 1
Ti          core   -5.5367  -28.3342   -6.0190     1 1 1
Ti          core   -5.5367  -24.5563   -6.0190     1 1 1
Ti          core   -5.5367  -13.2226   -6.0190     1 1 1
Ti          core   -5.5367   -9.4447   -6.0190     1 1 1
Ti          core   -5.5367   -5.6668   -6.0190     1 1 1
Ti          core   -5.5367   -1.8889   -6.0190     1 1 1
Ti          core   -5.5367    1.8890   -6.0190     1 1 1
Ti          core   -5.5367    5.6669   -6.0190     1 1 1
Ti          core   -5.5367    9.4448   -6.0190     1 1 1
Ti          core   -5.5367   13.2227   -6.0190     1 1 1
Ti          core   -5.5367   24.5564   -6.0190     1 1 1
Ti          core   -5.5367   28.3343   -6.0190     1 1 1
Ti          core   -5.5367   32.1122   -6.0190     1 1 1
Ti          core   -1.8456  -32.1121   -6.0190     1 1 1
Ti          core   -1.8456  -28.3342   -6.0190     1 1 1
Ti          core   -1.8456  -13.2226   -6.0190     1 1 1
Ti          core   -1.8456   -9.4447   -6.0190     1 1 1
Ti          core   -1.8456   -5.6668   -6.0190     1 1 1
Ti          core   -1.8456   -1.8889   -6.0190     1 1 1
Ti          core   -1.8456    1.8890   -6.0190     1 1 1
Ti          core   -1.8456    5.6669   -6.0190     1 1 1
Ti          core   -1.8456    9.4448   -6.0190     1 1 1
Ti          core   -1.8456   13.2227   -6.0190     1 1 1
Ti          core   -1.8456   28.3343   -6.0190     1 1 1
Ti          core   -1.8456   32.1122   -6.0190     1 1 1
Ti          core    1.8455  -32.1121   -6.0190     1 1 1
Ti          core    1.8455  -28.3342   -6.0190     1 1 1
Ti          core    1.8455  -13.2226   -6.0190     1 1 1
Ti          core    1.8455   -9.4447   -6.0190     1 1 1
Ti          core    1.8455   -5.6668   -6.0190     1 1 1
Ti          core    1.8455   -1.8889   -6.0190     1 1 1
Ti          core    1.8455    1.8890   -6.0190     1 1 1
Ti          core    1.8455    5.6669   -6.0190     1 1 1
Ti          core    1.8455    9.4448   -6.0190     1 1 1
Ti          core    1.8455   13.2227   -6.0190     1 1 1
Ti          core    1.8455   28.3343   -6.0190     1 1 1
Ti          core    1.8455   32.1122   -6.0190     1 1 1
Ti          core    5.5366  -32.1121   -6.0190     1 1 1
Ti          core    5.5366  -28.3342   -6.0190     1 1 1
Ti          core    5.5366  -24.5563   -6.0190     1 1 1
Ti          core    5.5366  -13.2226   -6.0190     1 1 1
Ti          core    5.5366   -9.4447   -6.0190     1 1 1
Ti          core    5.5366   -5.6668   -6.0190     1 1 1
Ti          core    5.5366   -1.8889   -6.0190     1 1 1
Ti          core    5.5366    1.8890   -6.0190     1 1 1
Ti          core    5.5366    5.6669   -6.0190     1 1 1
Ti          core    5.5366    9.4448   -6.0190     1 1 1
Ti          core    5.5366   13.2227   -6.0190     1 1 1
Ti          core    5.5366   24.5564   -6.0190     1 1 1
Ti          core    5.5366   28.3343   -6.0190     1 1 1
Ti          core    5.5366   32.1122   -6.0190     1 1 1
Ti          core    9.2277  -32.1121   -6.0190     1 1 1
Ti          core    9.2277  -28.3342   -6.0190     1 1 1
Ti          core    9.2277  -24.5563   -6.0190     1 1 1
Ti          core    9.2277  -13.2226   -6.0190     1 1 1
Ti          core    9.2277   -9.4447   -6.0190     1 1 1
Ti          core    9.2277   -5.6668   -6.0190     1 1 1
Ti          core    9.2277   -1.8889   -6.0190     1 1 1
Ti          core    9.2277    1.8890   -6.0190     1 1 1
Ti          core    9.2277    5.6669   -6.0190     1 1 1
Ti          core    9.2277    9.4448   -6.0190     1 1 1
Ti          core    9.2277   13.2227   -6.0190     1 1 1
Ti          core    9.2277   24.5564   -6.0190     1 1 1
Ti          core    9.2277   28.3343   -6.0190     1 1 1
Ti          core    9.2277   32.1122   -6.0190     1 1 1
Ti          core   12.9188  -32.1121   -6.0190     1 1 1
Ti          core   12.9188  -28.3342   -6.0190     1 1 1
Ti          core   12.9188  -24.5563   -6.0190     1 1 1
Ti          core   12.9188   -9.4447   -6.0190     1 1 1
Ti          core   12.9188   -5.6668   -6.0190     1 1 1
Ti          core   12.9188   -1.8889   -6.0190     1 1 1
Ti          core   12.9188    1.8890   -6.0190     1 1 1
Ti          core   12.9188    5.6669   -6.0190     1 1 1
Ti          core   12.9188    9.4448   -6.0190     1 1 1
Ti          core   12.9188   24.5564   -6.0190     1 1 1
Ti          core   12.9188   28.3343   -6.0190     1 1 1
Ti          core   12.9188   32.1122   -6.0190     1 1 1
Ti          core   16.6099  -28.3342   -6.0190     1 1 1
Ti          core   16.6099  -24.5563   -6.0190     1 1 1
Ti          core   16.6099  -20.7784   -6.0190     1 1 1
Ti          core   16.6099   -1.8889   -6.0190     1 1 1
Ti          core   16.6099    1.8890   -6.0190     1 1 1
Ti          core   16.6099   20.7785   -6.0190     1 1 1
Ti          core   16.6099   24.5564   -6.0190     1 1 1
Ti          core   16.6099   28.3343   -6.0190     1 1 1
Ti          core   20.3010  -28.3342   -6.0190     1 1 1
Ti          core   20.3010  -24.5563   -6.0190     1 1 1
Ti          core   20.3010  -20.7784   -6.0190     1 1 1
Ti          core   20.3010  -17.0005   -6.0190     1 1 1
Ti          core   20.3010   17.0006   -6.0190     1 1 1
Ti          core   20.3010   20.7785   -6.0190     1 1 1
Ti          core   20.3010   24.5564   -6.0190     1 1 1
Ti          core   20.3010   28.3343   -6.0190     1 1 1
Ti          core   23.9921  -24.5563   -6.0190     1 1 1
Ti          core   23.9921  -20.7784   -6.0190     1 1 1
Ti          core   23.9921  -17.0005   -6.0190     1 1 1
Ti          core   23.9921  -13.2226   -6.0190     1 1 1
Ti          core   23.9921   -9.4447   -6.0190     1 1 1
Ti          core   23.9921    9.4448   -6.0190     1 1 1
Ti          core   23.9921   13.2227   -6.0190     1 1 1
Ti          core   23.9921   17.0006   -6.0190     1 1 1
Ti          core   23.9921   20.7785   -6.0190     1 1 1
Ti          core   23.9921   24.5564   -6.0190     1 1 1
Ti          core   27.6832  -20.7784   -6.0190     1 1 1
Ti          core   27.6832  -17.0005   -6.0190     1 1 1
Ti          core   27.6832  -13.2226   -6.0190     1 1 1
Ti          core   27.6832   -9.4447   -6.0190     1 1 1
Ti          core   27.6832   -5.6668   -6.0190     1 1 1
Ti          core   27.6832   -1.8889   -6.0190     1 1 1
Ti          core   27.6832    1.8890   -6.0190     1 1 1
Ti          core   27.6832    5.6669   -6.0190     1 1 1
Ti          core   27.6832    9.4448   -6.0190     1 1 1
Ti          core   27.6832   13.2227   -6.0190     1 1 1
Ti          core   27.6832   17.0006   -6.0190     1 1 1
Ti          core   27.6832   20.7785   -6.0190     1 1 1
Ti          core   31.3743  -13.2226   -6.0190     1 1 1
Ti          core   31.3743   -9.4447   -6.0190     1 1 1
Ti          core   31.3743   -5.6668   -6.0190     1 1 1
Ti          core   31.3743   -1.8889   -6.0190     1 1 1
Ti          core   31.3743    1.8890   -6.0190     1 1 1
Ti          core   31.3743    5.6669   -6.0190     1 1 1
Ti          core   31.3743    9.4448   -6.0190     1 1 1
Ti          core   31.3743   13.2227   -6.0190     1 1 1
Ti          core    1.8455  -30.2232   -3.6303     1 1 1
Ti          core  -20.3011  -22.6674   -3.6303     1 1 1
Ti          core    1.8455  -26.4453   -3.6303     1 1 1
Ti          core  -27.6833   15.1116   -3.6303     1 1 1
Ti          core    1.8455  -15.1116   -3.6303     1 1 1
Ti          core  -20.3011  -18.8895   -3.6303     1 1 1
Ti          core    1.8455  -11.3337   -3.6303     1 1 1
Ti          core  -12.9189   -7.5558   -3.6303     1 1 1
Ti          core    1.8455   -7.5558   -3.6303     1 1 1
Ti          core  -27.6833  -18.8895   -3.6303     1 1 1
Ti          core    1.8455   -3.7779   -3.6303     1 1 1
Ti          core  -12.9189   -3.7779   -3.6303     1 1 1
Ti          core    1.8455    0.0000   -3.6303     1 1 1
Ti          core  -20.3011  -15.1116   -3.6303     1 1 1
Ti          core    1.8455    3.7779   -3.6303     1 1 1
Ti          core  -12.9189    0.0000   -3.6303     1 1 1
Ti          core    1.8455    7.5558   -3.6303     1 1 1
Ti          core  -27.6833   18.8895   -3.6303     1 1 1
Ti          core    1.8455   11.3337   -3.6303     1 1 1
Ti          core  -12.9189    3.7779   -3.6303     1 1 1
Ti          core    1.8455   15.1116   -3.6303     1 1 1
Ti          core  -12.9189    7.5558   -3.6303     1 1 1
Ti          core  -31.3744   -7.5558   -3.6303     1 1 1
Ti          core    1.8455   26.4453   -3.6303     1 1 1
Ti          core    1.8455   30.2232   -3.6303     1 1 1
Ti          core    1.8455   34.0011   -3.6303     1 1 1
Ti          core    5.5366  -34.0011   -3.6303     1 1 1
Ti          core    5.5366  -30.2232   -3.6303     1 1 1
Ti          core  -27.6833  -15.1116   -3.6303     1 1 1
Ti          core    5.5366  -26.4453   -3.6303     1 1 1
Ti          core  -12.9189   22.6674   -3.6303     1 1 1
Ti          core    5.5366  -15.1116   -3.6303     1 1 1
Ti          core  -23.9922  -22.6674   -3.6303     1 1 1
Ti          core    5.5366  -11.3337   -3.6303     1 1 1
Ti          core  -12.9189   26.4453   -3.6303     1 1 1
Ti          core    5.5366   -7.5558   -3.6303     1 1 1
Ti          core    5.5366   -3.7779   -3.6303     1 1 1
Ti          core  -12.9189   30.2232   -3.6303     1 1 1
Ti          core    5.5366    0.0000   -3.6303     1 1 1
Ti          core  -31.3744    3.7779   -3.6303     1 1 1
Ti          core    5.5366    3.7779   -3.6303     1 1 1
Ti          core    5.5366    7.5558   -3.6303     1 1 1
Ti          core   -9.2278  -30.2232   -3.6303     1 1 1
Ti          core    5.5366   11.3337   -3.6303     1 1 1
Ti          core  -23.9922  -18.8895   -3.6303     1 1 1
Ti          core    5.5366   15.1116   -3.6303     1 1 1
Ti          core   -9.2278  -26.4453   -3.6303     1 1 1
Ti          core    5.5366   26.4453   -3.6303     1 1 1
Ti          core  -27.6833  -11.3337   -3.6303     1 1 1
Ti          core    5.5366   30.2232   -3.6303     1 1 1
Ti          core    5.5366   34.0011   -3.6303     1 1 1
Ti          core    9.2277  -30.2232   -3.6303     1 1 1
Ti          core    9.2277  -26.4453   -3.6303     1 1 1
Ti          core  -23.9922  -15.1116   -3.6303     1 1 1
Ti          core   -9.2278  -11.3337   -3.6303     1 1 1
Ti          core  -20.3011   15.1116   -3.6303     1 1 1
Ti          core   -9.2278   -7.5558   -3.6303     1 1 1
Ti          core    9.2277  -11.3337   -3.6303     1 1 1
Ti          core  -31.3744  -11.3337   -3.6303     1 1 1
Ti          core    9.2277   -7.5558   -3.6303     1 1 1
Ti          core   -9.2278   -3.7779   -3.6303     1 1 1
Ti          core    9.2277   -3.7779   -3.6303     1 1 1
Ti          core  -20.3011   18.8895   -3.6303     1 1 1
Ti          core    9.2277    0.0000   -3.6303     1 1 1
Ti          core   -9.2278    0.0000   -3.6303     1 1 1
Ti          core    9.2277    3.7779   -3.6303     1 1 1
Ti          core  -23.9922  -11.3337   -3.6303     1 1 1
Ti          core    9.2277    7.5558   -3.6303     1 1 1
Ti          core   -9.2278    3.7779   -3.6303     1 1 1
Ti          core    9.2277   11.3337   -3.6303     1 1 1
Ti          core  -20.3011   22.6674   -3.6303     1 1 1
Ti          core   -9.2278    7.5558   -3.6303     1 1 1
Ti          core  -27.6833   -7.5558   -3.6303     1 1 1
Ti          core   -9.2278   11.3337   -3.6303     1 1 1
Ti          core    9.2277   26.4453   -3.6303     1 1 1
Ti          core  -20.3011   26.4453   -3.6303     1 1 1
Ti          core    9.2277   30.2232   -3.6303     1 1 1
Ti          core  -23.9922   -7.5558   -3.6303     1 1 1
Ti          core   12.9188  -30.2232   -3.6303     1 1 1
Ti          core   12.9188  -26.4453   -3.6303     1 1 1
Ti          core  -16.6100  -30.2232   -3.6303     1 1 1
Ti          core   12.9188  -22.6674   -3.6303     1 1 1
Ti          core  -31.3744    7.5558   -3.6303     1 1 1
Ti          core   -9.2278   26.4453   -3.6303     1 1 1
Ti          core  -16.6100  -26.4453   -3.6303     1 1 1
Ti          core   12.9188   -7.5558   -3.6303     1 1 1
Ti          core   -9.2278   30.2232   -3.6303     1 1 1
Ti          core   12.9188   -3.7779   -3.6303     1 1 1
Ti          core   12.9188    0.0000   -3.6303     1 1 1
Ti          core   -5.5367  -34.0011   -3.6303     1 1 1
Ti          core   12.9188    3.7779   -3.6303     1 1 1
Ti          core  -16.6100  -22.6674   -3.6303     1 1 1
Ti          core   12.9188    7.5558   -3.6303     1 1 1
Ti          core   -5.5367  -30.2232   -3.6303     1 1 1
Ti          core  -27.6833   -3.7779   -3.6303     1 1 1
Ti          core   -5.5367  -26.4453   -3.6303     1 1 1
Ti          core  -16.6100  -18.8895   -3.6303     1 1 1
Ti          core   12.9188   22.6674   -3.6303     1 1 1
Ti          core   12.9188   26.4453   -3.6303     1 1 1
Ti          core   12.9188   30.2232   -3.6303     1 1 1
Ti          core   16.6099  -30.2232   -3.6303     1 1 1
Ti          core   16.6099  -26.4453   -3.6303     1 1 1
Ti          core   -5.5367  -15.1116   -3.6303     1 1 1
Ti          core   16.6099  -22.6674   -3.6303     1 1 1
Ti          core  -31.3744   -3.7779   -3.6303     1 1 1
Ti          core   16.6099  -18.8895   -3.6303     1 1 1
Ti          core   -5.5367  -11.3337   -3.6303     1 1 1
Ti          core   -5.5367   -7.5558   -3.6303     1 1 1
Ti          core   -5.5367   -3.7779   -3.6303     1 1 1
Ti          core   16.6099    0.0000   -3.6303     1 1 1
Ti          core   -5.5367    0.0000   -3.6303     1 1 1
Ti          core  -27.6833    0.0000   -3.6303     1 1 1
Ti          core   -5.5367    3.7779   -3.6303     1 1 1
Ti          core   16.6099   18.8895   -3.6303     1 1 1
Ti          core   -5.5367    7.5558   -3.6303     1 1 1
Ti          core   16.6099   22.6674   -3.6303     1 1 1
Ti          core  -23.9922    7.5558   -3.6303     1 1 1
Ti          core   16.6099   26.4453   -3.6303     1 1 1
Ti          core   -5.5367   11.3337   -3.6303     1 1 1
Ti          core   16.6099   30.2232   -3.6303     1 1 1
Ti          core  -16.6100    0.0000   -3.6303     1 1 1
Ti          core   20.3010  -26.4453   -3.6303     1 1 1
Ti          core   -5.5367   15.1116   -3.6303     1 1 1
Ti          core   20.3010  -22.6674   -3.6303     1 1 1
Ti          core  -31.3744   11.3337   -3.6303     1 1 1
Ti          core   20.3010  -18.8895   -3.6303     1 1 1
Ti          core   20.3010  -15.1116   -3.6303     1 1 1
Ti          core  -23.9922   11.3337   -3.6303     1 1 1
Ti          core   -5.5367   26.4453   -3.6303     1 1 1
Ti          core   -5.5367   30.2232   -3.6303     1 1 1
Ti          core  -27.6833    3.7779   -3.6303     1 1 1
Ti          core   -5.5367   34.0011   -3.6303     1 1 1
Ti          core   20.3010   15.1116   -3.6303     1 1 1
Ti          core   -1.8456  -34.0011   -3.6303     1 1 1
Ti          core   20.3010   18.8895   -3.6303     1 1 1
Ti          core   20.3010   22.6674   -3.6303     1 1 1
Ti          core   -1.8456  -30.2232   -3.6303     1 1 1
Ti          core   20.3010   26.4453   -3.6303     1 1 1
Ti          core  -23.9922   15.1116   -3.6303     1 1 1
Ti          core   -1.8456  -26.4453   -3.6303     1 1 1
Ti          core   23.9921  -22.6674   -3.6303     1 1 1
Ti          core   23.9921  -18.8895   -3.6303     1 1 1
Ti          core   23.9921  -15.1116   -3.6303     1 1 1
Ti          core  -31.3744  -15.1116   -3.6303     1 1 1
Ti          core   23.9921  -11.3337   -3.6303     1 1 1
Ti          core   23.9921   -7.5558   -3.6303     1 1 1
Ti          core  -16.6100   18.8895   -3.6303     1 1 1
Ti          core   -1.8456  -15.1116   -3.6303     1 1 1
Ti          core  -23.9922   18.8895   -3.6303     1 1 1
Ti          core   -1.8456  -11.3337   -3.6303     1 1 1
Ti          core   23.9921    7.5558   -3.6303     1 1 1
Ti          core  -16.6100   22.6674   -3.6303     1 1 1
Ti          core   23.9921   11.3337   -3.6303     1 1 1
Ti          core   -1.8456   -7.5558   -3.6303     1 1 1
Ti          core   23.9921   15.1116   -3.6303     1 1 1
Ti          core  -27.6833    7.5558   -3.6303     1 1 1
Ti          core   23.9921   18.8895   -3.6303     1 1 1
Ti          core   -1.8456   -3.7779   -3.6303     1 1 1
Ti          core   23.9921   22.6674   -3.6303     1 1 1
Ti          core  -16.6100   26.4453   -3.6303     1 1 1
Ti          core   -1.8456    0.0000   -3.6303     1 1 1
Ti          core   27.6832  -18.8895   -3.6303     1 1 1
Ti          core  -23.9922   22.6674   -3.6303     1 1 1
Ti          core   27.6832  -15.1116   -3.6303     1 1 1
Ti          core   -1.8456    3.7779   -3.6303     1 1 1
Ti          core   27.6832  -11.3337   -3.6303     1 1 1
Ti          core  -16.6100   30.2232   -3.6303     1 1 1
Ti          core   27.6832   -7.5558   -3.6303     1 1 1
Ti          core   -1.8456    7.5558   -3.6303     1 1 1
Ti          core   27.6832   -3.7779   -3.6303     1 1 1
Ti          core  -31.3744   15.1116   -3.6303     1 1 1
Ti          core   27.6832    0.0000   -3.6303     1 1 1
Ti          core   -1.8456   11.3337   -3.6303     1 1 1
Ti          core   27.6832    3.7779   -3.6303     1 1 1
Ti          core  -12.9189  -30.2232   -3.6303     1 1 1
Ti          core   27.6832    7.5558   -3.6303     1 1 1
Ti          core   -1.8456   15.1116   -3.6303     1 1 1
Ti          core   27.6832   11.3337   -3.6303     1 1 1
Ti          core  -27.6833   11.3337   -3.6303     1 1 1
Ti          core   27.6832   15.1116   -3.6303     1 1 1
Ti          core   27.6832   18.8895   -3.6303     1 1 1
Ti          core  -12.9189  -26.4453   -3.6303     1 1 1
Ti          core   31.3743  -15.1116   -3.6303     1 1 1
Ti          core   31.3743  -11.3337   -3.6303     1 1 1
Ti          core  -20.3011  -26.4453   -3.6303     1 1 1
Ti          core   31.3743   -7.5558   -3.6303     1 1 1
Ti          core   -1.8456   26.4453   -3.6303     1 1 1
Ti          core   31.3743   -3.7779   -3.6303     1 1 1
Ti          core  -12.9189  -22.6674   -3.6303     1 1 1
Ti          core   31.3743    0.0000   -3.6303     1 1 1
Ti          core   -1.8456   30.2232   -3.6303     1 1 1
Ti          core   31.3743    3.7779   -3.6303     1 1 1
Ti          core  -31.3744    0.0000   -3.6303     1 1 1
Ti          core   31.3743    7.5558   -3.6303     1 1 1
Ti          core   -1.8456   34.0011   -3.6303     1 1 1
Ti          core   31.3743   11.3337   -3.6303     1 1 1
Ti          core    1.8455  -34.0011   -3.6303     1 1 1
Ti          core   31.3743   15.1116   -3.6303     1 1 1
Ti          core   -3.6911   26.4453   -1.1889     1 1 1
Ti          core   11.0733  -11.3337   -1.1889     1 1 1
Ti          core  -11.0733    3.7779   -1.1889     1 1 1
Ti          core  -25.8377   11.3337   -1.1889     1 1 1
Ti          core   11.0733   -7.5558   -1.1889     1 1 1
Ti          core   -3.6911   30.2232   -1.1889     1 1 1
Ti          core  -29.5288  -11.3337   -1.1889     1 1 1
Ti          core   11.0733   -3.7779   -1.1889     1 1 1
Ti          core  -11.0733    7.5558   -1.1889     1 1 1
Ti          core   -3.6911   34.0011   -1.1889     1 1 1
Ti          core   11.0733    0.0000   -1.1889     1 1 1
Ti          core  -18.4555   26.4453   -1.1889     1 1 1
Ti          core    0.0000  -34.0011   -1.1889     1 1 1
Ti          core   11.0733    3.7779   -1.1889     1 1 1
Ti          core  -11.0733   11.3337   -1.1889     1 1 1
Ti          core   11.0733    7.5558   -1.1889     1 1 1
Ti          core    0.0000  -30.2232   -1.1889     1 1 1
Ti          core  -33.2199    0.0000   -1.1889     1 1 1
Ti          core   11.0733   11.3337   -1.1889     1 1 1
Ti          core  -14.7644  -30.2232   -1.1889     1 1 1
Ti          core    0.0000  -26.4453   -1.1889     1 1 1
Ti          core  -25.8377   15.1116   -1.1889     1 1 1
Ti          core  -22.1466   15.1116   -1.1889     1 1 1
Ti          core   11.0733   22.6674   -1.1889     1 1 1
Ti          core   11.0733   26.4453   -1.1889     1 1 1
Ti          core  -14.7644  -26.4453   -1.1889     1 1 1
Ti          core  -25.8377  -15.1116   -1.1889     1 1 1
Ti          core   11.0733   30.2232   -1.1889     1 1 1
Ti          core    0.0000  -15.1116   -1.1889     1 1 1
Ti          core  -11.0733   22.6674   -1.1889     1 1 1
Ti          core  -29.5288    3.7779   -1.1889     1 1 1
Ti          core   14.7644  -30.2232   -1.1889     1 1 1
Ti          core    0.0000  -11.3337   -1.1889     1 1 1
Ti          core  -14.7644  -22.6674   -1.1889     1 1 1
Ti          core   14.7644  -26.4453   -1.1889     1 1 1
Ti          core  -11.0733   26.4453   -1.1889     1 1 1
Ti          core    0.0000   -7.5558   -1.1889     1 1 1
Ti          core   14.7644  -22.6674   -1.1889     1 1 1
Ti          core  -22.1466   18.8895   -1.1889     1 1 1
Ti          core  -25.8377   18.8895   -1.1889     1 1 1
Ti          core    0.0000   -3.7779   -1.1889     1 1 1
Ti          core  -11.0733   30.2232   -1.1889     1 1 1
Ti          core    0.0000    0.0000   -1.1889     1 1 1
Ti          core  -33.2199    3.7779   -1.1889     1 1 1
Ti          core   -7.3822  -34.0011   -1.1889     1 1 1
Ti          core   14.7644   -7.5558   -1.1889     1 1 1
Ti          core    0.0000    3.7779   -1.1889     1 1 1
Ti          core  -22.1466   22.6674   -1.1889     1 1 1
Ti          core   14.7644   -3.7779   -1.1889     1 1 1
Ti          core   -7.3822  -30.2232   -1.1889     1 1 1
Ti          core    0.0000    7.5558   -1.1889     1 1 1
Ti          core   14.7644    0.0000   -1.1889     1 1 1
Ti          core  -25.8377  -11.3337   -1.1889     1 1 1
Ti          core   14.7644    3.7779   -1.1889     1 1 1
Ti          core    0.0000   11.3337   -1.1889     1 1 1
Ti          core   -7.3822  -26.4453   -1.1889     1 1 1
Ti          core   14.7644    7.5558   -1.1889     1 1 1
Ti          core  -25.8377   22.6674   -1.1889     1 1 1
Ti          core    0.0000   15.1116   -1.1889     1 1 1
Ti          core  -22.1466   26.4453   -1.1889     1 1 1
Ti          core  -22.1466  -26.4453   -1.1889     1 1 1
Ti          core   14.7644   22.6674   -1.1889     1 1 1
Ti          core  -14.7644   -7.5558   -1.1889     1 1 1
Ti          core   14.7644   26.4453   -1.1889     1 1 1
Ti          core    0.0000   26.4453   -1.1889     1 1 1
Ti          core  -18.4555  -26.4453   -1.1889     1 1 1
Ti          core   14.7644   30.2232   -1.1889     1 1 1
Ti          core   -7.3822  -15.1116   -1.1889     1 1 1
Ti          core    0.0000   30.2232   -1.1889     1 1 1
Ti          core  -29.5288   -7.5558   -1.1889     1 1 1
Ti          core  -14.7644   -3.7779   -1.1889     1 1 1
Ti          core   18.4555  -26.4453   -1.1889     1 1 1
Ti          core    0.0000   34.0011   -1.1889     1 1 1
Ti          core   -7.3822  -11.3337   -1.1889     1 1 1
Ti          core   18.4555  -22.6674   -1.1889     1 1 1
Ti          core    3.6911  -34.0011   -1.1889     1 1 1
Ti          core  -22.1466  -22.6674   -1.1889     1 1 1
Ti          core   18.4555  -18.8895   -1.1889     1 1 1
Ti          core  -18.4555  -22.6674   -1.1889     1 1 1
Ti          core    3.6911  -30.2232   -1.1889     1 1 1
Ti          core   -7.3822   -7.5558   -1.1889     1 1 1
Ti          core  -14.7644    0.0000   -1.1889     1 1 1
Ti          core    3.6911  -26.4453   -1.1889     1 1 1
Ti          core  -29.5288    7.5558   -1.1889     1 1 1
Ti          core   -7.3822   -3.7779   -1.1889     1 1 1
Ti          core  -25.8377   -7.5558   -1.1889     1 1 1
Ti          core  -14.7644    3.7779   -1.1889     1 1 1
Ti          core   -7.3822    0.0000   -1.1889     1 1 1
Ti          core  -18.4555  -18.8895   -1.1889     1 1 1
Ti          core    3.6911  -15.1116   -1.1889     1 1 1
Ti          core  -22.1466  -18.8895   -1.1889     1 1 1
Ti          core   -7.3822    3.7779   -1.1889     1 1 1
Ti          core    3.6911  -11.3337   -1.1889     1 1 1
Ti          core  -14.7644    7.5558   -1.1889     1 1 1
Ti          core  -33.2199    7.5558   -1.1889     1 1 1
Ti          core    3.6911   -7.5558   -1.1889     1 1 1
Ti          core   18.4555   18.8895   -1.1889     1 1 1
Ti          core   -7.3822    7.5558   -1.1889     1 1 1
Ti          core   18.4555   22.6674   -1.1889     1 1 1
Ti          core    3.6911   -3.7779   -1.1889     1 1 1
Ti          core   18.4555   26.4453   -1.1889     1 1 1
Ti          core   -7.3822   11.3337   -1.1889     1 1 1
Ti          core    3.6911    0.0000   -1.1889     1 1 1
Ti          core  -29.5288  -15.1116   -1.1889     1 1 1
Ti          core  -22.1466  -15.1116   -1.1889     1 1 1
Ti          core   22.1466  -26.4453   -1.1889     1 1 1
Ti          core    3.6911    3.7779   -1.1889     1 1 1
Ti          core   -7.3822   15.1116   -1.1889     1 1 1
Ti          core   22.1466  -22.6674   -1.1889     1 1 1
Ti          core    3.6911    7.5558   -1.1889     1 1 1
Ti          core   22.1466  -18.8895   -1.1889     1 1 1
Ti          core   22.1466  -15.1116   -1.1889     1 1 1
Ti          core    3.6911   11.3337   -1.1889     1 1 1
Ti          core  -25.8377   -3.7779   -1.1889     1 1 1
Ti          core    3.6911   15.1116   -1.1889     1 1 1
Ti          core  -29.5288   11.3337   -1.1889     1 1 1
Ti          core   -7.3822   26.4453   -1.1889     1 1 1
Ti          core  -14.7644   22.6674   -1.1889     1 1 1
Ti          core    3.6911   26.4453   -1.1889     1 1 1
Ti          core   -7.3822   30.2232   -1.1889     1 1 1
Ti          core  -29.5288   -3.7779   -1.1889     1 1 1
Ti          core    3.6911   30.2232   -1.1889     1 1 1
Ti          core   22.1466   15.1116   -1.1889     1 1 1
Ti          core  -14.7644   26.4453   -1.1889     1 1 1
Ti          core   -7.3822   34.0011   -1.1889     1 1 1
Ti          core   22.1466   18.8895   -1.1889     1 1 1
Ti          core    3.6911   34.0011   -1.1889     1 1 1
Ti          core   -3.6911  -34.0011   -1.1889     1 1 1
Ti          core   22.1466   22.6674   -1.1889     1 1 1
Ti          core    7.3822  -34.0011   -1.1889     1 1 1
Ti          core   22.1466   26.4453   -1.1889     1 1 1
Ti          core  -25.8377    0.0000   -1.1889     1 1 1
Ti          core    7.3822  -30.2232   -1.1889     1 1 1
Ti          core   -3.6911  -30.2232   -1.1889     1 1 1
Ti          core   25.8377  -22.6674   -1.1889     1 1 1
Ti          core  -14.7644   30.2232   -1.1889     1 1 1
Ti          core    7.3822  -26.4453   -1.1889     1 1 1
Ti          core   25.8377  -18.8895   -1.1889     1 1 1
Ti          core   -3.6911  -26.4453   -1.1889     1 1 1
Ti          core   25.8377  -15.1116   -1.1889     1 1 1
Ti          core   25.8377  -11.3337   -1.1889     1 1 1
Ti          core  -11.0733  -30.2232   -1.1889     1 1 1
Ti          core   25.8377   -7.5558   -1.1889     1 1 1
Ti          core  -33.2199   -7.5558   -1.1889     1 1 1
Ti          core   25.8377   -3.7779   -1.1889     1 1 1
Ti          core    7.3822  -15.1116   -1.1889     1 1 1
Ti          core  -29.5288   15.1116   -1.1889     1 1 1
Ti          core   25.8377    0.0000   -1.1889     1 1 1
Ti          core    7.3822  -11.3337   -1.1889     1 1 1
Ti          core   25.8377    3.7779   -1.1889     1 1 1
Ti          core  -11.0733  -26.4453   -1.1889     1 1 1
Ti          core   25.8377    7.5558   -1.1889     1 1 1
Ti          core    7.3822   -7.5558   -1.1889     1 1 1
Ti          core   -3.6911  -15.1116   -1.1889     1 1 1
Ti          core   25.8377   11.3337   -1.1889     1 1 1
Ti          core    7.3822   -3.7779   -1.1889     1 1 1
Ti          core   25.8377   15.1116   -1.1889     1 1 1
Ti          core  -11.0733  -22.6674   -1.1889     1 1 1
Ti          core   -3.6911  -11.3337   -1.1889     1 1 1
Ti          core   25.8377   18.8895   -1.1889     1 1 1
Ti          core    7.3822    0.0000   -1.1889     1 1 1
Ti          core  -25.8377    3.7779   -1.1889     1 1 1
Ti          core   25.8377   22.6674   -1.1889     1 1 1
Ti          core    7.3822    3.7779   -1.1889     1 1 1
Ti          core   -3.6911   -7.5558   -1.1889     1 1 1
Ti          core    7.3822    7.5558   -1.1889     1 1 1
Ti          core   29.5288  -15.1116   -1.1889     1 1 1
Ti          core  -33.2199   -3.7779   -1.1889     1 1 1
Ti          core   -3.6911   -3.7779   -1.1889     1 1 1
Ti          core   29.5288  -11.3337   -1.1889     1 1 1
Ti          core    7.3822   11.3337   -1.1889     1 1 1
Ti          core   29.5288   -7.5558   -1.1889     1 1 1
Ti          core    7.3822   15.1116   -1.1889     1 1 1
Ti          core   29.5288   -3.7779   -1.1889     1 1 1
Ti          core   -3.6911    0.0000   -1.1889     1 1 1
Ti          core   29.5288    0.0000   -1.1889     1 1 1
Ti          core  -25.8377  -22.6674   -1.1889     1 1 1
Ti          core   29.5288    3.7779   -1.1889     1 1 1
Ti          core   -3.6911    3.7779   -1.1889     1 1 1
Ti          core   29.5288    7.5558   -1.1889     1 1 1
Ti          core  -11.0733  -11.3337   -1.1889     1 1 1
Ti          core  -25.8377    7.5558   -1.1889     1 1 1
Ti          core   29.5288   11.3337   -1.1889     1 1 1
Ti          core    7.3822   26.4453   -1.1889     1 1 1
Ti          core   -3.6911    7.5558   -1.1889     1 1 1
Ti          core   29.5288   15.1116   -1.1889     1 1 1
Ti          core    7.3822   30.2232   -1.1889     1 1 1
Ti          core  -11.0733   -7.5558   -1.1889     1 1 1
Ti          core   -3.6911   11.3337   -1.1889     1 1 1
Ti          core    7.3822   34.0011   -1.1889     1 1 1
Ti          core  -29.5288    0.0000   -1.1889     1 1 1
Ti          core   11.0733  -30.2232   -1.1889     1 1 1
Ti          core   33.2199   -7.5558   -1.1889     1 1 1
Ti          core   -3.6911   15.1116   -1.1889     1 1 1
Ti          core  -11.0733   -3.7779   -1.1889     1 1 1
Ti          core   33.2199   -3.7779   -1.1889     1 1 1
Ti          core   11.0733  -26.4453   -1.1889     1 1 1
Ti          core  -18.4555   18.8895   -1.1889     1 1 1
Ti          core   33.2199    0.0000   -1.1889     1 1 1
Ti          core   11.0733  -22.6674   -1.1889     1 1 1
Ti          core   33.2199    3.7779   -1.1889     1 1 1
Ti          core  -25.8377  -18.8895   -1.1889     1 1 1
Ti          core  -11.0733    0.0000   -1.1889     1 1 1
Ti          core   33.2199    7.5558   -1.1889     1 1 1
Ti          core  -18.4555   22.6674   -1.1889     1 1 1
Ti          core   11.0733   24.5564    1.2087     1 1 1
Ti          core  -11.0733    5.6669    1.2087     1 1 1
Ti          core  -29.5288   -1.8889    1.2087     1 1 1
Ti          core   11.0733   28.3343    1.2087     1 1 1
Ti          core  -14.7644   -5.6668    1.2087     1 1 1
Ti          core   11.0733   32.1122    1.2087     1 1 1
Ti          core  -11.0733    9.4448    1.2087     1 1 1
Ti          core  -25.8377    1.8890    1.2087     1 1 1
Ti          core   14.7644  -28.3342    1.2087     1 1 1
Ti          core   14.7644  -24.5563    1.2087     1 1 1
Ti          core  -22.1466  -24.5563    1.2087     1 1 1
Ti          core   14.7644  -20.7784    1.2087     1 1 1
Ti          core    3.6911  -13.2226    1.2087     1 1 1
Ti          core  -14.7644   -1.8889    1.2087     1 1 1
Ti          core  -33.2199    1.8890    1.2087     1 1 1
Ti          core  -22.1466   13.2227    1.2087     1 1 1
Ti          core    3.6911   -9.4447    1.2087     1 1 1
Ti          core   -3.6911  -13.2226    1.2087     1 1 1
Ti          core    3.6911   -5.6668    1.2087     1 1 1
Ti          core  -14.7644    1.8890    1.2087     1 1 1
Ti          core   -3.6911   -9.4447    1.2087     1 1 1
Ti          core   14.7644   -5.6668    1.2087     1 1 1
Ti          core  -29.5288   13.2227    1.2087     1 1 1
Ti          core    3.6911   -1.8889    1.2087     1 1 1
Ti          core   14.7644   -1.8889    1.2087     1 1 1
Ti          core  -25.8377  -17.0005    1.2087     1 1 1
Ti          core   -3.6911   -5.6668    1.2087     1 1 1
Ti          core    3.6911    1.8890    1.2087     1 1 1
Ti          core   14.7644    1.8890    1.2087     1 1 1
Ti          core  -22.1466  -20.7784    1.2087     1 1 1
Ti          core  -14.7644    5.6669    1.2087     1 1 1
Ti          core  -11.0733   24.5564    1.2087     1 1 1
Ti          core   14.7644    5.6669    1.2087     1 1 1
Ti          core    3.6911    5.6669    1.2087     1 1 1
Ti          core   -3.6911   -1.8889    1.2087     1 1 1
Ti          core  -22.1466   17.0006    1.2087     1 1 1
Ti          core    3.6911    9.4448    1.2087     1 1 1
Ti          core  -25.8377    5.6669    1.2087     1 1 1
Ti          core   -3.6911    1.8890    1.2087     1 1 1
Ti          core  -11.0733   28.3343    1.2087     1 1 1
Ti          core    3.6911   13.2227    1.2087     1 1 1
Ti          core  -33.2199   -5.6668    1.2087     1 1 1
Ti          core   -3.6911    5.6669    1.2087     1 1 1
Ti          core   14.7644   20.7785    1.2087     1 1 1
Ti          core  -11.0733   32.1122    1.2087     1 1 1
Ti          core   14.7644   24.5564    1.2087     1 1 1
Ti          core  -29.5288   -9.4447    1.2087     1 1 1
Ti          core   -3.6911    9.4448    1.2087     1 1 1
Ti          core   14.7644   28.3343    1.2087     1 1 1
Ti          core  -22.1466   20.7785    1.2087     1 1 1
Ti          core  -22.1466  -17.0005    1.2087     1 1 1
Ti          core   18.4555  -28.3342    1.2087     1 1 1
Ti          core   -3.6911   13.2227    1.2087     1 1 1
Ti          core   18.4555  -24.5563    1.2087     1 1 1
Ti          core   -7.3822  -32.1121    1.2087     1 1 1
Ti          core    3.6911   28.3343    1.2087     1 1 1
Ti          core   18.4555  -20.7784    1.2087     1 1 1
Ti          core    3.6911   32.1122    1.2087     1 1 1
Ti          core   18.4555  -17.0005    1.2087     1 1 1
Ti          core  -29.5288    1.8890    1.2087     1 1 1
Ti          core   -7.3822  -28.3342    1.2087     1 1 1
Ti          core  -25.8377    9.4448    1.2087     1 1 1
Ti          core  -22.1466   24.5564    1.2087     1 1 1
Ti          core    7.3822  -32.1121    1.2087     1 1 1
Ti          core  -14.7644   20.7785    1.2087     1 1 1
Ti          core    7.3822  -28.3342    1.2087     1 1 1
Ti          core   -7.3822  -24.5563    1.2087     1 1 1
Ti          core  -18.4555   17.0006    1.2087     1 1 1
Ti          core    7.3822  -24.5563    1.2087     1 1 1
Ti          core  -25.8377  -13.2226    1.2087     1 1 1
Ti          core  -22.1466  -13.2226    1.2087     1 1 1
Ti          core   -3.6911   28.3343    1.2087     1 1 1
Ti          core  -14.7644   24.5564    1.2087     1 1 1
Ti          core  -29.5288   17.0006    1.2087     1 1 1
Ti          core   -3.6911   32.1122    1.2087     1 1 1
Ti          core  -18.4555   20.7785    1.2087     1 1 1
Ti          core    7.3822  -13.2226    1.2087     1 1 1
Ti          core  -29.5288  -17.0005    1.2087     1 1 1
Ti          core  -14.7644   28.3343    1.2087     1 1 1
Ti          core  -25.8377   13.2227    1.2087     1 1 1
Ti          core   18.4555   17.0006    1.2087     1 1 1
Ti          core    7.3822   -9.4447    1.2087     1 1 1
Ti          core    0.0000  -32.1121    1.2087     1 1 1
Ti          core   -7.3822  -13.2226    1.2087     1 1 1
Ti          core   18.4555   20.7785    1.2087     1 1 1
Ti          core    7.3822   -5.6668    1.2087     1 1 1
Ti          core  -18.4555   24.5564    1.2087     1 1 1
Ti          core   18.4555   24.5564    1.2087     1 1 1
Ti          core    0.0000  -28.3342    1.2087     1 1 1
Ti          core  -18.4555  -28.3342    1.2087     1 1 1
Ti          core    7.3822   -1.8889    1.2087     1 1 1
Ti          core   18.4555   28.3343    1.2087     1 1 1
Ti          core   -7.3822   -9.4447    1.2087     1 1 1
Ti          core  -33.2199   -9.4447    1.2087     1 1 1
Ti          core   22.1466  -24.5563    1.2087     1 1 1
Ti          core    7.3822    1.8890    1.2087     1 1 1
Ti          core   22.1466  -20.7784    1.2087     1 1 1
Ti          core  -25.8377   -9.4447    1.2087     1 1 1
Ti          core  -11.0733  -32.1121    1.2087     1 1 1
Ti          core   -7.3822   -5.6668    1.2087     1 1 1
Ti          core   22.1466  -17.0005    1.2087     1 1 1
Ti          core    7.3822    5.6669    1.2087     1 1 1
Ti          core  -18.4555   28.3343    1.2087     1 1 1
Ti          core   22.1466  -13.2226    1.2087     1 1 1
Ti          core  -33.2199    9.4448    1.2087     1 1 1
Ti          core    7.3822    9.4448    1.2087     1 1 1
Ti          core  -11.0733  -28.3342    1.2087     1 1 1
Ti          core   -7.3822   -1.8889    1.2087     1 1 1
Ti          core    7.3822   13.2227    1.2087     1 1 1
Ti          core  -18.4555  -24.5563    1.2087     1 1 1
Ti          core    0.0000  -13.2226    1.2087     1 1 1
Ti          core  -25.8377   17.0006    1.2087     1 1 1
Ti          core   -7.3822    1.8890    1.2087     1 1 1
Ti          core  -11.0733  -24.5563    1.2087     1 1 1
Ti          core    0.0000   -9.4447    1.2087     1 1 1
Ti          core  -29.5288    5.6669    1.2087     1 1 1
Ti          core  -18.4555  -20.7784    1.2087     1 1 1
Ti          core    7.3822   24.5564    1.2087     1 1 1
Ti          core   -7.3822    5.6669    1.2087     1 1 1
Ti          core    0.0000   -5.6668    1.2087     1 1 1
Ti          core  -14.7644  -28.3342    1.2087     1 1 1
Ti          core   22.1466   13.2227    1.2087     1 1 1
Ti          core    7.3822   28.3343    1.2087     1 1 1
Ti          core  -29.5288   -5.6668    1.2087     1 1 1
Ti          core   22.1466   17.0006    1.2087     1 1 1
Ti          core    0.0000   -1.8889    1.2087     1 1 1
Ti          core    7.3822   32.1122    1.2087     1 1 1
Ti          core   -7.3822    9.4448    1.2087     1 1 1
Ti          core   22.1466   20.7785    1.2087     1 1 1
Ti          core  -25.8377   -5.6668    1.2087     1 1 1
Ti          core   11.0733  -32.1121    1.2087     1 1 1
Ti          core   22.1466   24.5564    1.2087     1 1 1
Ti          core    0.0000    1.8890    1.2087     1 1 1
Ti          core   11.0733  -28.3342    1.2087     1 1 1
Ti          core   25.8377  -20.7784    1.2087     1 1 1
Ti          core   -7.3822   13.2227    1.2087     1 1 1
Ti          core   25.8377  -17.0005    1.2087     1 1 1
Ti          core  -14.7644  -24.5563    1.2087     1 1 1
Ti          core   11.0733  -24.5563    1.2087     1 1 1
Ti          core   25.8377  -13.2226    1.2087     1 1 1
Ti          core    0.0000    5.6669    1.2087     1 1 1
Ti          core  -18.4555  -17.0005    1.2087     1 1 1
Ti          core  -25.8377   20.7785    1.2087     1 1 1
Ti          core   25.8377   -9.4447    1.2087     1 1 1
Ti          core    0.0000    9.4448    1.2087     1 1 1
Ti          core   25.8377   -5.6668    1.2087     1 1 1
Ti          core  -33.2199   -1.8889    1.2087     1 1 1
Ti          core   25.8377   -1.8889    1.2087     1 1 1
Ti          core  -14.7644  -20.7784    1.2087     1 1 1
Ti          core    0.0000   13.2227    1.2087     1 1 1
Ti          core   25.8377    1.8890    1.2087     1 1 1
Ti          core  -11.0733   -9.4447    1.2087     1 1 1
Ti          core   25.8377    5.6669    1.2087     1 1 1
Ti          core   11.0733   -9.4447    1.2087     1 1 1
Ti          core   25.8377    9.4448    1.2087     1 1 1
Ti          core   -7.3822   24.5564    1.2087     1 1 1
Ti          core   11.0733   -5.6668    1.2087     1 1 1
Ti          core  -29.5288  -13.2226    1.2087     1 1 1
Ti          core   25.8377   13.2227    1.2087     1 1 1
Ti          core   11.0733   -1.8889    1.2087     1 1 1
Ti          core   25.8377   17.0006    1.2087     1 1 1
Ti          core  -11.0733   -5.6668    1.2087     1 1 1
Ti          core   -7.3822   28.3343    1.2087     1 1 1
Ti          core   25.8377   20.7785    1.2087     1 1 1
Ti          core   11.0733    1.8890    1.2087     1 1 1
Ti          core  -29.5288    9.4448    1.2087     1 1 1
Ti          core   29.5288  -17.0005    1.2087     1 1 1
Ti          core   29.5288  -13.2226    1.2087     1 1 1
Ti          core  -25.8377   -1.8889    1.2087     1 1 1
Ti          core   29.5288   -9.4447    1.2087     1 1 1
Ti          core   11.0733    5.6669    1.2087     1 1 1
Ti          core    0.0000   28.3343    1.2087     1 1 1
Ti          core   29.5288   -5.6668    1.2087     1 1 1
Ti          core   -7.3822   32.1122    1.2087     1 1 1
Ti          core  -11.0733   -1.8889    1.2087     1 1 1
Ti          core   11.0733    9.4448    1.2087     1 1 1
Ti          core   29.5288   -1.8889    1.2087     1 1 1
Ti          core    0.0000   32.1122    1.2087     1 1 1
Ti          core   29.5288    1.8890    1.2087     1 1 1
Ti          core  -33.2199    5.6669    1.2087     1 1 1
Ti          core  -11.0733    1.8890    1.2087     1 1 1
Ti          core   29.5288    5.6669    1.2087     1 1 1
Ti          core   -3.6911  -32.1121    1.2087     1 1 1
Ti          core  -25.8377  -20.7784    1.2087     1 1 1
Ti          core   29.5288    9.4448    1.2087     1 1 1
Ti          core    3.6911  -32.1121    1.2087     1 1 1
Ti          core   29.5288   13.2227    1.2087     1 1 1
Ti          core   -3.6911  -28.3342    1.2087     1 1 1
Ti          core   29.5288   17.0006    1.2087     1 1 1
Ti          core    3.6911  -28.3342    1.2087     1 1 1
Ti          core   33.2199   -9.4447    1.2087     1 1 1
Ti          core   33.2199   -5.6668    1.2087     1 1 1
Ti          core   33.2199   -1.8889    1.2087     1 1 1
Ti          core   33.2199    1.8890    1.2087     1 1 1
Ti          core   33.2199    5.6669    1.2087     1 1 1
Ti          core   33.2199    9.4448    1.2087     1 1 1
Ti          core    9.2277  -24.5563    3.6501     1 1 1
Ti          core   -9.2278   -5.6668    3.6501     1 1 1
Ti          core  -31.3744   -9.4447    3.6501     1 1 1
Ti          core   -5.5367   13.2227    3.6501     1 1 1
Ti          core  -20.3011   17.0006    3.6501     1 1 1
Ti          core  -16.6100    1.8890    3.6501     1 1 1
Ti          core  -12.9189   -5.6668    3.6501     1 1 1
Ti          core   16.6099   20.7785    3.6501     1 1 1
Ti          core   -9.2278   -1.8889    3.6501     1 1 1
Ti          core    1.8455  -13.2226    3.6501     1 1 1
Ti          core   16.6099   24.5564    3.6501     1 1 1
Ti          core  -23.9922  -13.2226    3.6501     1 1 1
Ti          core  -20.3011  -17.0005    3.6501     1 1 1
Ti          core    9.2277  -13.2226    3.6501     1 1 1
Ti          core  -23.9922    9.4448    3.6501     1 1 1
Ti          core   16.6099   28.3343    3.6501     1 1 1
Ti          core  -27.6833   17.0006    3.6501     1 1 1
Ti          core    1.8455   -9.4447    3.6501     1 1 1
Ti          core    9.2277   -9.4447    3.6501     1 1 1
Ti          core   -9.2278    1.8890    3.6501     1 1 1
Ti          core   20.3010  -28.3342    3.6501     1 1 1
Ti          core  -12.9189   -1.8889    3.6501     1 1 1
Ti          core   20.3010  -24.5563    3.6501     1 1 1
Ti          core    1.8455   -5.6668    3.6501     1 1 1
Ti          core    9.2277   -5.6668    3.6501     1 1 1
Ti          core  -20.3011   20.7785    3.6501     1 1 1
Ti          core   -5.5367   24.5564    3.6501     1 1 1
Ti          core   20.3010  -20.7784    3.6501     1 1 1
Ti          core  -27.6833  -17.0005    3.6501     1 1 1
Ti          core   -9.2278    5.6669    3.6501     1 1 1
Ti          core    9.2277   -1.8889    3.6501     1 1 1
Ti          core    1.8455   -1.8889    3.6501     1 1 1
Ti          core   20.3010  -17.0005    3.6501     1 1 1
Ti          core  -31.3744   13.2227    3.6501     1 1 1
Ti          core  -12.9189    1.8890    3.6501     1 1 1
Ti          core   -5.5367   28.3343    3.6501     1 1 1
Ti          core    9.2277    1.8890    3.6501     1 1 1
Ti          core    1.8455    1.8890    3.6501     1 1 1
Ti          core   -9.2278    9.4448    3.6501     1 1 1
Ti          core    9.2277    5.6669    3.6501     1 1 1
Ti          core  -31.3744   -5.6668    3.6501     1 1 1
Ti          core   -5.5367   32.1122    3.6501     1 1 1
Ti          core    1.8455    5.6669    3.6501     1 1 1
Ti          core  -20.3011   24.5564    3.6501     1 1 1
Ti          core    9.2277    9.4448    3.6501     1 1 1
Ti          core  -12.9189    5.6669    3.6501     1 1 1
Ti          core  -23.9922   13.2227    3.6501     1 1 1
Ti          core   -9.2278   13.2227    3.6501     1 1 1
Ti          core    1.8455    9.4448    3.6501     1 1 1
Ti          core    9.2277   13.2227    3.6501     1 1 1
Ti          core  -23.9922   -9.4447    3.6501     1 1 1
Ti          core   -1.8456  -32.1121    3.6501     1 1 1
Ti          core  -27.6833    5.6669    3.6501     1 1 1
Ti          core    1.8455   13.2227    3.6501     1 1 1
Ti          core  -12.9189    9.4448    3.6501     1 1 1
Ti          core   -1.8456  -28.3342    3.6501     1 1 1
Ti          core  -20.3011   28.3343    3.6501     1 1 1
Ti          core  -27.6833   20.7785    3.6501     1 1 1
Ti          core    9.2277   24.5564    3.6501     1 1 1
Ti          core   20.3010   17.0006    3.6501     1 1 1
Ti          core    9.2277   28.3343    3.6501     1 1 1
Ti          core   20.3010   20.7785    3.6501     1 1 1
Ti          core  -27.6833   -5.6668    3.6501     1 1 1
Ti          core  -23.9922   17.0006    3.6501     1 1 1
Ti          core    9.2277   32.1122    3.6501     1 1 1
Ti          core   20.3010   24.5564    3.6501     1 1 1
Ti          core  -16.6100  -28.3342    3.6501     1 1 1
Ti          core   -9.2278   24.5564    3.6501     1 1 1
Ti          core  -31.3744  -13.2226    3.6501     1 1 1
Ti          core   20.3010   28.3343    3.6501     1 1 1
Ti          core   12.9188  -32.1121    3.6501     1 1 1
Ti          core    1.8455   28.3343    3.6501     1 1 1
Ti          core   12.9188  -28.3342    3.6501     1 1 1
Ti          core   23.9921  -24.5563    3.6501     1 1 1
Ti          core  -16.6100   20.7785    3.6501     1 1 1
Ti          core   23.9921  -20.7784    3.6501     1 1 1
Ti          core    1.8455   32.1122    3.6501     1 1 1
Ti          core   12.9188  -24.5563    3.6501     1 1 1
Ti          core   -9.2278   28.3343    3.6501     1 1 1
Ti          core   23.9921  -17.0005    3.6501     1 1 1
Ti          core  -31.3744    9.4448    3.6501     1 1 1
Ti          core   -1.8456  -13.2226    3.6501     1 1 1
Ti          core   23.9921  -13.2226    3.6501     1 1 1
Ti          core  -16.6100  -24.5563    3.6501     1 1 1
Ti          core    5.5366  -32.1121    3.6501     1 1 1
Ti          core   -9.2278   32.1122    3.6501     1 1 1
Ti          core   23.9921   -9.4447    3.6501     1 1 1
Ti          core  -16.6100   24.5564    3.6501     1 1 1
Ti          core   -1.8456   -9.4447    3.6501     1 1 1
Ti          core  -27.6833  -13.2226    3.6501     1 1 1
Ti          core    5.5366  -28.3342    3.6501     1 1 1
Ti          core  -23.9922   20.7785    3.6501     1 1 1
Ti          core  -12.9189   24.5564    3.6501     1 1 1
Ti          core   -1.8456   -5.6668    3.6501     1 1 1
Ti          core   12.9188   -9.4447    3.6501     1 1 1
Ti          core    5.5366  -24.5563    3.6501     1 1 1
Ti          core   -5.5367  -32.1121    3.6501     1 1 1
Ti          core  -23.9922  -24.5563    3.6501     1 1 1
Ti          core  -16.6100   28.3343    3.6501     1 1 1
Ti          core   12.9188   -5.6668    3.6501     1 1 1
Ti          core  -16.6100  -20.7784    3.6501     1 1 1
Ti          core   -1.8456   -1.8889    3.6501     1 1 1
Ti          core  -12.9189   28.3343    3.6501     1 1 1
Ti          core   23.9921    9.4448    3.6501     1 1 1
Ti          core   12.9188   -1.8889    3.6501     1 1 1
Ti          core   -5.5367  -28.3342    3.6501     1 1 1
Ti          core  -27.6833    9.4448    3.6501     1 1 1
Ti          core   23.9921   13.2227    3.6501     1 1 1
Ti          core   12.9188    1.8890    3.6501     1 1 1
Ti          core   -1.8456    1.8890    3.6501     1 1 1
Ti          core  -31.3744   -1.8889    3.6501     1 1 1
Ti          core   23.9921   17.0006    3.6501     1 1 1
Ti          core    5.5366  -13.2226    3.6501     1 1 1
Ti          core   12.9188    5.6669    3.6501     1 1 1
Ti          core   -5.5367  -24.5563    3.6501     1 1 1
Ti          core   23.9921   20.7785    3.6501     1 1 1
Ti          core  -12.9189   32.1122    3.6501     1 1 1
Ti          core   -1.8456    5.6669    3.6501     1 1 1
Ti          core   12.9188    9.4448    3.6501     1 1 1
Ti          core   23.9921   24.5564    3.6501     1 1 1
Ti          core    5.5366   -9.4447    3.6501     1 1 1
Ti          core  -12.9189  -32.1121    3.6501     1 1 1
Ti          core  -23.9922   24.5564    3.6501     1 1 1
Ti          core   27.6832  -20.7784    3.6501     1 1 1
Ti          core   -1.8456    9.4448    3.6501     1 1 1
Ti          core   27.6832  -17.0005    3.6501     1 1 1
Ti          core    5.5366   -5.6668    3.6501     1 1 1
Ti          core   -9.2278  -32.1121    3.6501     1 1 1
Ti          core  -12.9189  -28.3342    3.6501     1 1 1
Ti          core   27.6832  -13.2226    3.6501     1 1 1
Ti          core  -23.9922  -20.7784    3.6501     1 1 1
Ti          core  -27.6833   -1.8889    3.6501     1 1 1
Ti          core    5.5366   -1.8889    3.6501     1 1 1
Ti          core   27.6832   -9.4447    3.6501     1 1 1
Ti          core   -1.8456   13.2227    3.6501     1 1 1
Ti          core   -9.2278  -28.3342    3.6501     1 1 1
Ti          core   27.6832   -5.6668    3.6501     1 1 1
Ti          core  -31.3744    5.6669    3.6501     1 1 1
Ti          core    5.5366    1.8890    3.6501     1 1 1
Ti          core   12.9188   24.5564    3.6501     1 1 1
Ti          core   27.6832   -1.8889    3.6501     1 1 1
Ti          core  -12.9189  -24.5563    3.6501     1 1 1
Ti          core   -5.5367  -13.2226    3.6501     1 1 1
Ti          core   12.9188   28.3343    3.6501     1 1 1
Ti          core   27.6832    1.8890    3.6501     1 1 1
Ti          core    5.5366    5.6669    3.6501     1 1 1
Ti          core   -9.2278  -24.5563    3.6501     1 1 1
Ti          core   27.6832    5.6669    3.6501     1 1 1
Ti          core   12.9188   32.1122    3.6501     1 1 1
Ti          core    5.5366    9.4448    3.6501     1 1 1
Ti          core  -20.3011  -28.3342    3.6501     1 1 1
Ti          core   27.6832    9.4448    3.6501     1 1 1
Ti          core   -5.5367   -9.4447    3.6501     1 1 1
Ti          core   16.6099  -28.3342    3.6501     1 1 1
Ti          core  -27.6833  -20.7784    3.6501     1 1 1
Ti          core   27.6832   13.2227    3.6501     1 1 1
Ti          core    5.5366   13.2227    3.6501     1 1 1
Ti          core   16.6099  -24.5563    3.6501     1 1 1
Ti          core   27.6832   17.0006    3.6501     1 1 1
Ti          core   -5.5367   -5.6668    3.6501     1 1 1
Ti          core   16.6099  -20.7784    3.6501     1 1 1
Ti          core   27.6832   20.7785    3.6501     1 1 1
Ti          core   -1.8456   28.3343    3.6501     1 1 1
Ti          core  -20.3011  -24.5563    3.6501     1 1 1
Ti          core   31.3743  -13.2226    3.6501     1 1 1
Ti          core  -27.6833   13.2227    3.6501     1 1 1
Ti          core   31.3743   -9.4447    3.6501     1 1 1
Ti          core   -1.8456   32.1122    3.6501     1 1 1
Ti          core   -5.5367   -1.8889    3.6501     1 1 1
Ti          core   31.3743   -5.6668    3.6501     1 1 1
Ti          core    5.5366   24.5564    3.6501     1 1 1
Ti          core  -23.9922  -17.0005    3.6501     1 1 1
Ti          core   31.3743   -1.8889    3.6501     1 1 1
Ti          core  -31.3744    1.8890    3.6501     1 1 1
Ti          core   -5.5367    1.8890    3.6501     1 1 1
Ti          core    5.5366   28.3343    3.6501     1 1 1
Ti          core   31.3743    1.8890    3.6501     1 1 1
Ti          core    1.8455  -32.1121    3.6501     1 1 1
Ti          core   -9.2278  -13.2226    3.6501     1 1 1
Ti          core   31.3743    5.6669    3.6501     1 1 1
Ti          core   16.6099   -1.8889    3.6501     1 1 1
Ti          core    5.5366   32.1122    3.6501     1 1 1
Ti          core   31.3743    9.4448    3.6501     1 1 1
Ti          core    1.8455  -28.3342    3.6501     1 1 1
Ti          core   -5.5367    5.6669    3.6501     1 1 1
Ti          core   16.6099    1.8890    3.6501     1 1 1
Ti          core  -20.3011  -20.7784    3.6501     1 1 1
Ti          core   31.3743   13.2227    3.6501     1 1 1
Ti          core   -9.2278   -9.4447    3.6501     1 1 1
Ti          core  -16.6100   -1.8889    3.6501     1 1 1
Ti          core    9.2277  -32.1121    3.6501     1 1 1
Ti          core  -27.6833   -9.4447    3.6501     1 1 1
Ti          core    9.2277  -28.3342    3.6501     1 1 1
Ti          core   -5.5367    9.4448    3.6501     1 1 1
Ti          core  -12.9189   -9.4447    3.6501     1 1 1
Ti          core  -27.6833    1.8890    3.6501     1 1 1
Ti          core   20.3010  -15.1116    6.0388     1 1 1
Ti          core    9.2277   30.2232    6.0388     1 1 1
Ti          core   -5.5367    3.7779    6.0388     1 1 1
Ti          core   -9.2278    3.7779    6.0388     1 1 1
Ti          core  -23.9922  -18.8895    6.0388     1 1 1
Ti          core  -27.6833   15.1116    6.0388     1 1 1
Ti          core  -16.6100   30.2232    6.0388     1 1 1
Ti          core   12.9188  -30.2232    6.0388     1 1 1
Ti          core   -5.5367    7.5558    6.0388     1 1 1
Ti          core    5.5366  -15.1116    6.0388     1 1 1
Ti          core   -9.2278    7.5558    6.0388     1 1 1
Ti          core   12.9188  -26.4453    6.0388     1 1 1
Ti          core  -20.3011   15.1116    6.0388     1 1 1
Ti          core  -27.6833    3.7779    6.0388     1 1 1
Ti          core  -23.9922   18.8895    6.0388     1 1 1
Ti          core   -5.5367   11.3337    6.0388     1 1 1
Ti          core    5.5366  -11.3337    6.0388     1 1 1
Ti          core   12.9188  -22.6674    6.0388     1 1 1
Ti          core   -1.8456   26.4453    6.0388     1 1 1
Ti          core  -31.3744   -7.5558    6.0388     1 1 1
Ti          core   -9.2278   11.3337    6.0388     1 1 1
Ti          core    5.5366   -7.5558    6.0388     1 1 1
Ti          core  -12.9189  -30.2232    6.0388     1 1 1
Ti          core   -1.8456   30.2232    6.0388     1 1 1
Ti          core   -5.5367   15.1116    6.0388     1 1 1
Ti          core    5.5366   -3.7779    6.0388     1 1 1
Ti          core  -20.3011   18.8895    6.0388     1 1 1
Ti          core   -1.8456   34.0011    6.0388     1 1 1
Ti          core   20.3010   15.1116    6.0388     1 1 1
Ti          core  -31.3744   11.3337    6.0388     1 1 1
Ti          core    5.5366    0.0000    6.0388     1 1 1
Ti          core    1.8455  -34.0011    6.0388     1 1 1
Ti          core  -12.9189   22.6674    6.0388     1 1 1
Ti          core   20.3010   18.8895    6.0388     1 1 1
Ti          core   12.9188   -7.5558    6.0388     1 1 1
Ti          core  -31.3744    0.0000    6.0388     1 1 1
Ti          core  -12.9189  -26.4453    6.0388     1 1 1
Ti          core  -23.9922  -15.1116    6.0388     1 1 1
Ti          core    5.5366    3.7779    6.0388     1 1 1
Ti          core   20.3010   22.6674    6.0388     1 1 1
Ti          core   12.9188   -3.7779    6.0388     1 1 1
Ti          core    1.8455  -30.2232    6.0388     1 1 1
Ti          core   20.3010   26.4453    6.0388     1 1 1
Ti          core    5.5366    7.5558    6.0388     1 1 1
Ti          core   12.9188    0.0000    6.0388     1 1 1
Ti          core  -12.9189   26.4453    6.0388     1 1 1
Ti          core  -23.9922   22.6674    6.0388     1 1 1
Ti          core    1.8455  -26.4453    6.0388     1 1 1
Ti          core  -20.3011   22.6674    6.0388     1 1 1
Ti          core   -5.5367   26.4453    6.0388     1 1 1
Ti          core   23.9921  -22.6674    6.0388     1 1 1
Ti          core   12.9188    3.7779    6.0388     1 1 1
Ti          core    5.5366   11.3337    6.0388     1 1 1
Ti          core  -12.9189  -22.6674    6.0388     1 1 1
Ti          core  -27.6833   -3.7779    6.0388     1 1 1
Ti          core   23.9921  -18.8895    6.0388     1 1 1
Ti          core   12.9188    7.5558    6.0388     1 1 1
Ti          core  -27.6833   18.8895    6.0388     1 1 1
Ti          core    5.5366   15.1116    6.0388     1 1 1
Ti          core  -12.9189   30.2232    6.0388     1 1 1
Ti          core   23.9921  -15.1116    6.0388     1 1 1
Ti          core   -5.5367   30.2232    6.0388     1 1 1
Ti          core  -16.6100    0.0000    6.0388     1 1 1
Ti          core   -9.2278   26.4453    6.0388     1 1 1
Ti          core   23.9921  -11.3337    6.0388     1 1 1
Ti          core  -27.6833  -18.8895    6.0388     1 1 1
Ti          core   -5.5367   34.0011    6.0388     1 1 1
Ti          core   23.9921   -7.5558    6.0388     1 1 1
Ti          core    1.8455  -15.1116    6.0388     1 1 1
Ti          core  -20.3011   26.4453    6.0388     1 1 1
Ti          core   -1.8456  -34.0011    6.0388     1 1 1
Ti          core   -9.2278   30.2232    6.0388     1 1 1
Ti          core  -27.6833    7.5558    6.0388     1 1 1
Ti          core    5.5366   26.4453    6.0388     1 1 1
Ti          core   12.9188   22.6674    6.0388     1 1 1
Ti          core    1.8455  -11.3337    6.0388     1 1 1
Ti          core   -9.2278  -30.2232    6.0388     1 1 1
Ti          core  -27.6833  -11.3337    6.0388     1 1 1
Ti          core   -1.8456  -30.2232    6.0388     1 1 1
Ti          core   12.9188   26.4453    6.0388     1 1 1
Ti          core    5.5366   30.2232    6.0388     1 1 1
Ti          core  -23.9922  -11.3337    6.0388     1 1 1
Ti          core   23.9921    7.5558    6.0388     1 1 1
Ti          core    1.8455   -7.5558    6.0388     1 1 1
Ti          core   -5.5367  -34.0011    6.0388     1 1 1
Ti          core   12.9188   30.2232    6.0388     1 1 1
Ti          core    5.5366   34.0011    6.0388     1 1 1
Ti          core  -20.3011  -26.4453    6.0388     1 1 1
Ti          core   23.9921   11.3337    6.0388     1 1 1
Ti          core  -16.6100  -30.2232    6.0388     1 1 1
Ti          core   -1.8456  -26.4453    6.0388     1 1 1
Ti          core   -9.2278  -26.4453    6.0388     1 1 1
Ti          core   16.6099  -30.2232    6.0388     1 1 1
Ti          core    1.8455   -3.7779    6.0388     1 1 1
Ti          core   23.9921   15.1116    6.0388     1 1 1
Ti          core  -31.3744    7.5558    6.0388     1 1 1
Ti          core    9.2277  -30.2232    6.0388     1 1 1
Ti          core   16.6099  -26.4453    6.0388     1 1 1
Ti          core   -5.5367  -30.2232    6.0388     1 1 1
Ti          core   23.9921   18.8895    6.0388     1 1 1
Ti          core    1.8455    0.0000    6.0388     1 1 1
Ti          core    9.2277  -26.4453    6.0388     1 1 1
Ti          core   16.6099  -22.6674    6.0388     1 1 1
Ti          core   23.9921   22.6674    6.0388     1 1 1
Ti          core  -23.9922    7.5558    6.0388     1 1 1
Ti          core  -31.3744    3.7779    6.0388     1 1 1
Ti          core   -5.5367  -26.4453    6.0388     1 1 1
Ti          core   16.6099  -18.8895    6.0388     1 1 1
Ti          core    1.8455    3.7779    6.0388     1 1 1
Ti          core   27.6832  -18.8895    6.0388     1 1 1
Ti          core  -31.3744   15.1116    6.0388     1 1 1
Ti          core  -16.6100  -26.4453    6.0388     1 1 1
Ti          core   27.6832  -15.1116    6.0388     1 1 1
Ti          core  -12.9189   -7.5558    6.0388     1 1 1
Ti          core    1.8455    7.5558    6.0388     1 1 1
Ti          core   27.6832  -11.3337    6.0388     1 1 1
Ti          core   -1.8456  -15.1116    6.0388     1 1 1
Ti          core  -27.6833    0.0000    6.0388     1 1 1
Ti          core   27.6832   -7.5558    6.0388     1 1 1
Ti          core  -20.3011  -22.6674    6.0388     1 1 1
Ti          core    1.8455   11.3337    6.0388     1 1 1
Ti          core  -27.6833   11.3337    6.0388     1 1 1
Ti          core   27.6832   -3.7779    6.0388     1 1 1
Ti          core    9.2277  -11.3337    6.0388     1 1 1
Ti          core   -1.8456  -11.3337    6.0388     1 1 1
Ti          core  -12.9189   -3.7779    6.0388     1 1 1
Ti          core   27.6832    0.0000    6.0388     1 1 1
Ti          core    1.8455   15.1116    6.0388     1 1 1
Ti          core    9.2277   -7.5558    6.0388     1 1 1
Ti          core   16.6099    0.0000    6.0388     1 1 1
Ti          core  -23.9922   -7.5558    6.0388     1 1 1
Ti          core   27.6832    3.7779    6.0388     1 1 1
Ti          core   -1.8456   -7.5558    6.0388     1 1 1
Ti          core  -16.6100  -22.6674    6.0388     1 1 1
Ti          core   27.6832    7.5558    6.0388     1 1 1
Ti          core    9.2277   -3.7779    6.0388     1 1 1
Ti          core  -23.9922   11.3337    6.0388     1 1 1
Ti          core   -5.5367  -15.1116    6.0388     1 1 1
Ti          core  -23.9922  -22.6674    6.0388     1 1 1
Ti          core   -9.2278  -11.3337    6.0388     1 1 1
Ti          core   27.6832   11.3337    6.0388     1 1 1
Ti          core   -1.8456   -3.7779    6.0388     1 1 1
Ti          core    9.2277    0.0000    6.0388     1 1 1
Ti          core  -12.9189    0.0000    6.0388     1 1 1
Ti          core   27.6832   15.1116    6.0388     1 1 1
Ti          core  -31.3744  -11.3337    6.0388     1 1 1
Ti          core   -5.5367  -11.3337    6.0388     1 1 1
Ti          core    9.2277    3.7779    6.0388     1 1 1
Ti          core   27.6832   18.8895    6.0388     1 1 1
Ti          core  -16.6100   18.8895    6.0388     1 1 1
Ti          core    1.8455   26.4453    6.0388     1 1 1
Ti          core   -1.8456    0.0000    6.0388     1 1 1
Ti          core  -20.3011  -18.8895    6.0388     1 1 1
Ti          core   31.3743  -15.1116    6.0388     1 1 1
Ti          core   -9.2278   -7.5558    6.0388     1 1 1
Ti          core    9.2277    7.5558    6.0388     1 1 1
Ti          core  -16.6100  -18.8895    6.0388     1 1 1
Ti          core   16.6099   18.8895    6.0388     1 1 1
Ti          core   31.3743  -11.3337    6.0388     1 1 1
Ti          core  -12.9189    3.7779    6.0388     1 1 1
Ti          core    1.8455   30.2232    6.0388     1 1 1
Ti          core   -5.5367   -7.5558    6.0388     1 1 1
Ti          core   -1.8456    3.7779    6.0388     1 1 1
Ti          core   31.3743   -7.5558    6.0388     1 1 1
Ti          core    9.2277   11.3337    6.0388     1 1 1
Ti          core   16.6099   22.6674    6.0388     1 1 1
Ti          core  -31.3744  -15.1116    6.0388     1 1 1
Ti          core  -27.6833   -7.5558    6.0388     1 1 1
Ti          core    1.8455   34.0011    6.0388     1 1 1
Ti          core   31.3743   -3.7779    6.0388     1 1 1
Ti          core  -27.6833  -15.1116    6.0388     1 1 1
Ti          core   -9.2278   -3.7779    6.0388     1 1 1
Ti          core   16.6099   26.4453    6.0388     1 1 1
Ti          core  -16.6100   22.6674    6.0388     1 1 1
Ti          core   31.3743    0.0000    6.0388     1 1 1
Ti          core    5.5366  -34.0011    6.0388     1 1 1
Ti          core   -1.8456    7.5558    6.0388     1 1 1
Ti          core   16.6099   30.2232    6.0388     1 1 1
Ti          core   -5.5367   -3.7779    6.0388     1 1 1
Ti          core  -23.9922   15.1116    6.0388     1 1 1
Ti          core   31.3743    3.7779    6.0388     1 1 1
Ti          core  -12.9189    7.5558    6.0388     1 1 1
Ti          core   20.3010  -26.4453    6.0388     1 1 1
Ti          core    5.5366  -30.2232    6.0388     1 1 1
Ti          core   31.3743    7.5558    6.0388     1 1 1
Ti          core   -1.8456   11.3337    6.0388     1 1 1
Ti          core   -9.2278    0.0000    6.0388     1 1 1
Ti          core   20.3010  -22.6674    6.0388     1 1 1
Ti          core   31.3743   11.3337    6.0388     1 1 1
Ti          core   -5.5367    0.0000    6.0388     1 1 1
Ti          core    5.5366  -26.4453    6.0388     1 1 1
Ti          core   31.3743   15.1116    6.0388     1 1 1
Ti          core  -20.3011  -15.1116    6.0388     1 1 1
Ti          core    9.2277   26.4453    6.0388     1 1 1
Ti          core   20.3010  -18.8895    6.0388     1 1 1
Ti          core  -16.6100   26.4453    6.0388     1 1 1
Ti          core   -1.8456   15.1116    6.0388     1 1 1
Ti          core  -31.3744   -3.7779    6.0388     1 1 1
O           core  -33.2199   -9.4447   -6.4673     1 1 1
O           core  -33.2199   -5.6668   -6.4673     1 1 1
O           core  -33.2199   -1.8889   -6.4673     1 1 1
O           core  -33.2199    1.8890   -6.4673     1 1 1
O           core  -33.2199    5.6669   -6.4673     1 1 1
O           core  -33.2199    9.4448   -6.4673     1 1 1
O           core  -29.5288  -17.0005   -6.4673     1 1 1
O           core  -29.5288  -13.2226   -6.4673     1 1 1
O           core  -29.5288   -9.4447   -6.4673     1 1 1
O           core  -29.5288   -5.6668   -6.4673     1 1 1
O           core  -29.5288   -1.8889   -6.4673     1 1 1
O           core  -29.5288    1.8890   -6.4673     1 1 1
O           core  -29.5288    5.6669   -6.4673     1 1 1
O           core  -29.5288    9.4448   -6.4673     1 1 1
O           core  -29.5288   13.2227   -6.4673     1 1 1
O           core  -29.5288   17.0006   -6.4673     1 1 1
O           core  -25.8377  -20.7784   -6.4673     1 1 1
O           core  -25.8377  -17.0005   -6.4673     1 1 1
O           core  -25.8377  -13.2226   -6.4673     1 1 1
O           core  -25.8377   -9.4447   -6.4673     1 1 1
O           core  -25.8377   -5.6668   -6.4673     1 1 1
O           core  -25.8377   -1.8889   -6.4673     1 1 1
O           core  -25.8377    1.8890   -6.4673     1 1 1
O           core  -25.8377    5.6669   -6.4673     1 1 1
O           core  -25.8377    9.4448   -6.4673     1 1 1
O           core  -25.8377   13.2227   -6.4673     1 1 1
O           core  -25.8377   17.0006   -6.4673     1 1 1
O           core  -25.8377   20.7785   -6.4673     1 1 1
O           core  -22.1466  -24.5563   -6.4673     1 1 1
O           core  -22.1466  -20.7784   -6.4673     1 1 1
O           core  -22.1466  -17.0005   -6.4673     1 1 1
O           core  -22.1466  -13.2226   -6.4673     1 1 1
O           core  -22.1466   13.2227   -6.4673     1 1 1
O           core  -22.1466   17.0006   -6.4673     1 1 1
O           core  -22.1466   20.7785   -6.4673     1 1 1
O           core  -22.1466   24.5564   -6.4673     1 1 1
O           core  -18.4555  -28.3342   -6.4673     1 1 1
O           core  -18.4555  -24.5563   -6.4673     1 1 1
O           core  -18.4555  -20.7784   -6.4673     1 1 1
O           core  -18.4555  -17.0005   -6.4673     1 1 1
O           core  -18.4555   17.0006   -6.4673     1 1 1
O           core  -18.4555   20.7785   -6.4673     1 1 1
O           core  -18.4555   24.5564   -6.4673     1 1 1
O           core  -18.4555   28.3343   -6.4673     1 1 1
O           core  -14.7644  -28.3342   -6.4673     1 1 1
O           core  -14.7644  -24.5563   -6.4673     1 1 1
O           core  -14.7644  -20.7784   -6.4673     1 1 1
O           core  -14.7644   -5.6668   -6.4673     1 1 1
O           core  -14.7644   -1.8889   -6.4673     1 1 1
O           core  -14.7644    1.8890   -6.4673     1 1 1
O           core  -14.7644    5.6669   -6.4673     1 1 1
O           core  -14.7644   20.7785   -6.4673     1 1 1
O           core  -14.7644   24.5564   -6.4673     1 1 1
O           core  -14.7644   28.3343   -6.4673     1 1 1
O           core  -11.0733  -32.1121   -6.4673     1 1 1
O           core  -11.0733  -28.3342   -6.4673     1 1 1
O           core  -11.0733  -24.5563   -6.4673     1 1 1
O           core  -11.0733   -9.4447   -6.4673     1 1 1
O           core  -11.0733   -5.6668   -6.4673     1 1 1
O           core  -11.0733   -1.8889   -6.4673     1 1 1
O           core  -11.0733    1.8890   -6.4673     1 1 1
O           core  -11.0733    5.6669   -6.4673     1 1 1
O           core  -11.0733    9.4448   -6.4673     1 1 1
O           core  -11.0733   24.5564   -6.4673     1 1 1
O           core  -11.0733   28.3343   -6.4673     1 1 1
O           core  -11.0733   32.1122   -6.4673     1 1 1
O           core   -7.3822  -32.1121   -6.4673     1 1 1
O           core   -7.3822  -28.3342   -6.4673     1 1 1
O           core   -7.3822  -24.5563   -6.4673     1 1 1
O           core   -7.3822  -13.2226   -6.4673     1 1 1
O           core   -7.3822   -9.4447   -6.4673     1 1 1
O           core   -7.3822   -5.6668   -6.4673     1 1 1
O           core   -7.3822   -1.8889   -6.4673     1 1 1
O           core   -7.3822    1.8890   -6.4673     1 1 1
O           core   -7.3822    5.6669   -6.4673     1 1 1
O           core   -7.3822    9.4448   -6.4673     1 1 1
O           core   -7.3822   13.2227   -6.4673     1 1 1
O           core   -7.3822   24.5564   -6.4673     1 1 1
O           core   -7.3822   28.3343   -6.4673     1 1 1
O           core   -7.3822   32.1122   -6.4673     1 1 1
O           core   -3.6911  -32.1121   -6.4673     1 1 1
O           core   -3.6911  -28.3342   -6.4673     1 1 1
O           core   -3.6911  -13.2226   -6.4673     1 1 1
O           core   -3.6911   -9.4447   -6.4673     1 1 1
O           core   -3.6911   -5.6668   -6.4673     1 1 1
O           core   -3.6911   -1.8889   -6.4673     1 1 1
O           core   -3.6911    1.8890   -6.4673     1 1 1
O           core   -3.6911    5.6669   -6.4673     1 1 1
O           core   -3.6911    9.4448   -6.4673     1 1 1
O           core   -3.6911   13.2227   -6.4673     1 1 1
O           core   -3.6911   28.3343   -6.4673     1 1 1
O           core   -3.6911   32.1122   -6.4673     1 1 1
O           core    0.0000  -32.1121   -6.4673     1 1 1
O           core    0.0000  -28.3342   -6.4673     1 1 1
O           core    0.0000  -13.2226   -6.4673     1 1 1
O           core    0.0000   -9.4447   -6.4673     1 1 1
O           core    0.0000   -5.6668   -6.4673     1 1 1
O           core    0.0000   -1.8889   -6.4673     1 1 1
O           core    0.0000    1.8890   -6.4673     1 1 1
O           core    0.0000    5.6669   -6.4673     1 1 1
O           core    0.0000    9.4448   -6.4673     1 1 1
O           core    0.0000   13.2227   -6.4673     1 1 1
O           core    0.0000   28.3343   -6.4673     1 1 1
O           core    0.0000   32.1122   -6.4673     1 1 1
O           core    3.6911  -32.1121   -6.4673     1 1 1
O           core    3.6911  -28.3342   -6.4673     1 1 1
O           core    3.6911  -13.2226   -6.4673     1 1 1
O           core    3.6911   -9.4447   -6.4673     1 1 1
O           core    3.6911   -5.6668   -6.4673     1 1 1
O           core    3.6911   -1.8889   -6.4673     1 1 1
O           core    3.6911    1.8890   -6.4673     1 1 1
O           core    3.6911    5.6669   -6.4673     1 1 1
O           core    3.6911    9.4448   -6.4673     1 1 1
O           core    3.6911   13.2227   -6.4673     1 1 1
O           core    3.6911   28.3343   -6.4673     1 1 1
O           core    3.6911   32.1122   -6.4673     1 1 1
O           core    7.3822  -32.1121   -6.4673     1 1 1
O           core    7.3822  -28.3342   -6.4673     1 1 1
O           core    7.3822  -24.5563   -6.4673     1 1 1
O           core    7.3822  -13.2226   -6.4673     1 1 1
O           core    7.3822   -9.4447   -6.4673     1 1 1
O           core    7.3822   -5.6668   -6.4673     1 1 1
O           core    7.3822   -1.8889   -6.4673     1 1 1
O           core    7.3822    1.8890   -6.4673     1 1 1
O           core    7.3822    5.6669   -6.4673     1 1 1
O           core    7.3822    9.4448   -6.4673     1 1 1
O           core    7.3822   13.2227   -6.4673     1 1 1
O           core    7.3822   24.5564   -6.4673     1 1 1
O           core    7.3822   28.3343   -6.4673     1 1 1
O           core    7.3822   32.1122   -6.4673     1 1 1
O           core   11.0733  -32.1121   -6.4673     1 1 1
O           core   11.0733  -28.3342   -6.4673     1 1 1
O           core   11.0733  -24.5563   -6.4673     1 1 1
O           core   11.0733   -9.4447   -6.4673     1 1 1
O           core   11.0733   -5.6668   -6.4673     1 1 1
O           core   11.0733   -1.8889   -6.4673     1 1 1
O           core   11.0733    1.8890   -6.4673     1 1 1
O           core   11.0733    5.6669   -6.4673     1 1 1
O           core   11.0733    9.4448   -6.4673     1 1 1
O           core   11.0733   24.5564   -6.4673     1 1 1
O           core   11.0733   28.3343   -6.4673     1 1 1
O           core   11.0733   32.1122   -6.4673     1 1 1
O           core   14.7644  -28.3342   -6.4673     1 1 1
O           core   14.7644  -24.5563   -6.4673     1 1 1
O           core   14.7644  -20.7784   -6.4673     1 1 1
O           core   14.7644   -5.6668   -6.4673     1 1 1
O           core   14.7644   -1.8889   -6.4673     1 1 1
O           core   14.7644    1.8890   -6.4673     1 1 1
O           core   14.7644    5.6669   -6.4673     1 1 1
O           core   14.7644   20.7785   -6.4673     1 1 1
O           core   14.7644   24.5564   -6.4673     1 1 1
O           core   14.7644   28.3343   -6.4673     1 1 1
O           core   18.4555  -28.3342   -6.4673     1 1 1
O           core   18.4555  -24.5563   -6.4673     1 1 1
O           core   18.4555  -20.7784   -6.4673     1 1 1
O           core   18.4555  -17.0005   -6.4673     1 1 1
O           core   18.4555   17.0006   -6.4673     1 1 1
O           core   18.4555   20.7785   -6.4673     1 1 1
O           core   18.4555   24.5564   -6.4673     1 1 1
O           core   18.4555   28.3343   -6.4673     1 1 1
O           core   22.1466  -24.5563   -6.4673     1 1 1
O           core   22.1466  -20.7784   -6.4673     1 1 1
O           core   22.1466  -17.0005   -6.4673     1 1 1
O           core   22.1466  -13.2226   -6.4673     1 1 1
O           core   22.1466   13.2227   -6.4673     1 1 1
O           core   22.1466   17.0006   -6.4673     1 1 1
O           core   22.1466   20.7785   -6.4673     1 1 1
O           core   22.1466   24.5564   -6.4673     1 1 1
O           core   25.8377  -20.7784   -6.4673     1 1 1
O           core   25.8377  -17.0005   -6.4673     1 1 1
O           core   25.8377  -13.2226   -6.4673     1 1 1
O           core   25.8377   -9.4447   -6.4673     1 1 1
O           core   25.8377   -5.6668   -6.4673     1 1 1
O           core   25.8377   -1.8889   -6.4673     1 1 1
O           core   25.8377    1.8890   -6.4673     1 1 1
O           core   25.8377    5.6669   -6.4673     1 1 1
O           core   25.8377    9.4448   -6.4673     1 1 1
O           core   25.8377   13.2227   -6.4673     1 1 1
O           core   25.8377   17.0006   -6.4673     1 1 1
O           core   25.8377   20.7785   -6.4673     1 1 1
O           core   29.5288  -17.0005   -6.4673     1 1 1
O           core   29.5288  -13.2226   -6.4673     1 1 1
O           core   29.5288   -9.4447   -6.4673     1 1 1
O           core   29.5288   -5.6668   -6.4673     1 1 1
O           core   29.5288   -1.8889   -6.4673     1 1 1
O           core   29.5288    1.8890   -6.4673     1 1 1
O           core   29.5288    5.6669   -6.4673     1 1 1
O           core   29.5288    9.4448   -6.4673     1 1 1
O           core   29.5288   13.2227   -6.4673     1 1 1
O           core   29.5288   17.0006   -6.4673     1 1 1
O           core   33.2199   -9.4447   -6.4673     1 1 1
O           core   33.2199   -5.6668   -6.4673     1 1 1
O           core   33.2199   -1.8889   -6.4673     1 1 1
O           core   33.2199    1.8890   -6.4673     1 1 1
O           core   33.2199    5.6669   -6.4673     1 1 1
O           core   33.2199    9.4448   -6.4673     1 1 1
O           core  -31.3744   -3.7779   -5.6274     1 1 1
O           core    1.8455  -15.1116   -5.6274     1 1 1
O           core    1.8455  -11.3337   -5.6274     1 1 1
O           core  -20.3011  -22.6674   -5.6274     1 1 1
O           core    1.8455   -7.5558   -5.6274     1 1 1
O           core  -12.9189   -7.5558   -5.6274     1 1 1
O           core    1.8455   -3.7779   -5.6274     1 1 1
O           core  -27.6833    7.5558   -5.6274     1 1 1
O           core    1.8455    0.0000   -5.6274     1 1 1
O           core  -12.9189   -3.7779   -5.6274     1 1 1
O           core    1.8455    3.7779   -5.6274     1 1 1
O           core  -20.3011  -18.8895   -5.6274     1 1 1
O           core    1.8455    7.5558   -5.6274     1 1 1
O           core  -12.9189    0.0000   -5.6274     1 1 1
O           core    1.8455   11.3337   -5.6274     1 1 1
O           core  -31.3744   11.3337   -5.6274     1 1 1
O           core    1.8455   15.1116   -5.6274     1 1 1
O           core  -12.9189    3.7779   -5.6274     1 1 1
O           core  -20.3011  -15.1116   -5.6274     1 1 1
O           core  -12.9189    7.5558   -5.6274     1 1 1
O           core    1.8455   26.4453   -5.6274     1 1 1
O           core  -27.6833   11.3337   -5.6274     1 1 1
O           core    1.8455   30.2232   -5.6274     1 1 1
O           core    1.8455   34.0011   -5.6274     1 1 1
O           core    5.5366  -34.0011   -5.6274     1 1 1
O           core    5.5366  -30.2232   -5.6274     1 1 1
O           core    5.5366  -26.4453   -5.6274     1 1 1
O           core  -31.3744   15.1116   -5.6274     1 1 1
O           core    5.5366  -15.1116   -5.6274     1 1 1
O           core  -12.9189   22.6674   -5.6274     1 1 1
O           core    5.5366  -11.3337   -5.6274     1 1 1
O           core  -27.6833   15.1116   -5.6274     1 1 1
O           core    5.5366   -7.5558   -5.6274     1 1 1
O           core  -12.9189   26.4453   -5.6274     1 1 1
O           core    5.5366   -3.7779   -5.6274     1 1 1
O           core    5.5366    0.0000   -5.6274     1 1 1
O           core  -12.9189   30.2232   -5.6274     1 1 1
O           core    5.5366    3.7779   -5.6274     1 1 1
O           core  -27.6833  -18.8895   -5.6274     1 1 1
O           core    5.5366    7.5558   -5.6274     1 1 1
O           core   -9.2278  -30.2232   -5.6274     1 1 1
O           core    5.5366   11.3337   -5.6274     1 1 1
O           core    5.5366   15.1116   -5.6274     1 1 1
O           core   -9.2278  -26.4453   -5.6274     1 1 1
O           core  -27.6833   18.8895   -5.6274     1 1 1
O           core    5.5366   26.4453   -5.6274     1 1 1
O           core    5.5366   30.2232   -5.6274     1 1 1
O           core    5.5366   34.0011   -5.6274     1 1 1
O           core  -23.9922  -22.6674   -5.6274     1 1 1
O           core    9.2277  -30.2232   -5.6274     1 1 1
O           core    9.2277  -26.4453   -5.6274     1 1 1
O           core   -9.2278  -11.3337   -5.6274     1 1 1
O           core  -31.3744  -15.1116   -5.6274     1 1 1
O           core   -9.2278   -7.5558   -5.6274     1 1 1
O           core    9.2277  -11.3337   -5.6274     1 1 1
O           core    9.2277   -7.5558   -5.6274     1 1 1
O           core   -9.2278   -3.7779   -5.6274     1 1 1
O           core    9.2277   -3.7779   -5.6274     1 1 1
O           core  -23.9922  -18.8895   -5.6274     1 1 1
O           core    9.2277    0.0000   -5.6274     1 1 1
O           core   -9.2278    0.0000   -5.6274     1 1 1
O           core    9.2277    3.7779   -5.6274     1 1 1
O           core  -20.3011   15.1116   -5.6274     1 1 1
O           core    9.2277    7.5558   -5.6274     1 1 1
O           core   -9.2278    3.7779   -5.6274     1 1 1
O           core    9.2277   11.3337   -5.6274     1 1 1
O           core  -27.6833  -15.1116   -5.6274     1 1 1
O           core   -9.2278    7.5558   -5.6274     1 1 1
O           core  -20.3011   18.8895   -5.6274     1 1 1
O           core   -9.2278   11.3337   -5.6274     1 1 1
O           core    9.2277   26.4453   -5.6274     1 1 1
O           core  -23.9922  -15.1116   -5.6274     1 1 1
O           core    9.2277   30.2232   -5.6274     1 1 1
O           core  -20.3011   22.6674   -5.6274     1 1 1
O           core   12.9188  -30.2232   -5.6274     1 1 1
O           core   12.9188  -26.4453   -5.6274     1 1 1
O           core  -31.3744    0.0000   -5.6274     1 1 1
O           core   12.9188  -22.6674   -5.6274     1 1 1
O           core  -20.3011   26.4453   -5.6274     1 1 1
O           core   -9.2278   26.4453   -5.6274     1 1 1
O           core  -16.6100  -30.2232   -5.6274     1 1 1
O           core   12.9188   -7.5558   -5.6274     1 1 1
O           core   -9.2278   30.2232   -5.6274     1 1 1
O           core   12.9188   -3.7779   -5.6274     1 1 1
O           core  -23.9922  -11.3337   -5.6274     1 1 1
O           core   12.9188    0.0000   -5.6274     1 1 1
O           core   -5.5367  -34.0011   -5.6274     1 1 1
O           core   12.9188    3.7779   -5.6274     1 1 1
O           core  -16.6100  -26.4453   -5.6274     1 1 1
O           core   12.9188    7.5558   -5.6274     1 1 1
O           core   -5.5367  -30.2232   -5.6274     1 1 1
O           core  -27.6833  -11.3337   -5.6274     1 1 1
O           core   -5.5367  -26.4453   -5.6274     1 1 1
O           core  -16.6100  -22.6674   -5.6274     1 1 1
O           core   12.9188   22.6674   -5.6274     1 1 1
O           core   12.9188   26.4453   -5.6274     1 1 1
O           core  -23.9922   -7.5558   -5.6274     1 1 1
O           core   12.9188   30.2232   -5.6274     1 1 1
O           core   16.6099  -30.2232   -5.6274     1 1 1
O           core  -16.6100  -18.8895   -5.6274     1 1 1
O           core   16.6099  -26.4453   -5.6274     1 1 1
O           core   -5.5367  -15.1116   -5.6274     1 1 1
O           core   16.6099  -22.6674   -5.6274     1 1 1
O           core  -31.3744   -7.5558   -5.6274     1 1 1
O           core   16.6099  -18.8895   -5.6274     1 1 1
O           core   -5.5367  -11.3337   -5.6274     1 1 1
O           core   -5.5367   -7.5558   -5.6274     1 1 1
O           core   -5.5367   -3.7779   -5.6274     1 1 1
O           core   16.6099    0.0000   -5.6274     1 1 1
O           core   -5.5367    0.0000   -5.6274     1 1 1
O           core  -27.6833   -7.5558   -5.6274     1 1 1
O           core   -5.5367    3.7779   -5.6274     1 1 1
O           core   16.6099   18.8895   -5.6274     1 1 1
O           core   -5.5367    7.5558   -5.6274     1 1 1
O           core   16.6099   22.6674   -5.6274     1 1 1
O           core   16.6099   26.4453   -5.6274     1 1 1
O           core   -5.5367   11.3337   -5.6274     1 1 1
O           core   16.6099   30.2232   -5.6274     1 1 1
O           core   20.3010  -26.4453   -5.6274     1 1 1
O           core   -5.5367   15.1116   -5.6274     1 1 1
O           core   20.3010  -22.6674   -5.6274     1 1 1
O           core  -31.3744    3.7779   -5.6274     1 1 1
O           core   20.3010  -18.8895   -5.6274     1 1 1
O           core   20.3010  -15.1116   -5.6274     1 1 1
O           core  -16.6100    0.0000   -5.6274     1 1 1
O           core   -5.5367   26.4453   -5.6274     1 1 1
O           core   -5.5367   30.2232   -5.6274     1 1 1
O           core  -27.6833   -3.7779   -5.6274     1 1 1
O           core   -5.5367   34.0011   -5.6274     1 1 1
O           core   20.3010   15.1116   -5.6274     1 1 1
O           core   -1.8456  -34.0011   -5.6274     1 1 1
O           core   20.3010   18.8895   -5.6274     1 1 1
O           core   20.3010   22.6674   -5.6274     1 1 1
O           core   -1.8456  -30.2232   -5.6274     1 1 1
O           core   20.3010   26.4453   -5.6274     1 1 1
O           core  -23.9922    7.5558   -5.6274     1 1 1
O           core   -1.8456  -26.4453   -5.6274     1 1 1
O           core   23.9921  -22.6674   -5.6274     1 1 1
O           core   23.9921  -18.8895   -5.6274     1 1 1
O           core   23.9921  -15.1116   -5.6274     1 1 1
O           core  -31.3744  -11.3337   -5.6274     1 1 1
O           core   23.9921  -11.3337   -5.6274     1 1 1
O           core   23.9921   -7.5558   -5.6274     1 1 1
O           core   -1.8456  -15.1116   -5.6274     1 1 1
O           core  -23.9922   11.3337   -5.6274     1 1 1
O           core   -1.8456  -11.3337   -5.6274     1 1 1
O           core   23.9921    7.5558   -5.6274     1 1 1
O           core  -16.6100   18.8895   -5.6274     1 1 1
O           core   23.9921   11.3337   -5.6274     1 1 1
O           core   -1.8456   -7.5558   -5.6274     1 1 1
O           core   23.9921   15.1116   -5.6274     1 1 1
O           core  -27.6833    0.0000   -5.6274     1 1 1
O           core   23.9921   18.8895   -5.6274     1 1 1
O           core   -1.8456   -3.7779   -5.6274     1 1 1
O           core   23.9921   22.6674   -5.6274     1 1 1
O           core  -16.6100   22.6674   -5.6274     1 1 1
O           core   -1.8456    0.0000   -5.6274     1 1 1
O           core   27.6832  -18.8895   -5.6274     1 1 1
O           core  -23.9922   15.1116   -5.6274     1 1 1
O           core   27.6832  -15.1116   -5.6274     1 1 1
O           core   -1.8456    3.7779   -5.6274     1 1 1
O           core   27.6832  -11.3337   -5.6274     1 1 1
O           core  -16.6100   26.4453   -5.6274     1 1 1
O           core   27.6832   -7.5558   -5.6274     1 1 1
O           core   -1.8456    7.5558   -5.6274     1 1 1
O           core   27.6832   -3.7779   -5.6274     1 1 1
O           core  -31.3744    7.5558   -5.6274     1 1 1
O           core   27.6832    0.0000   -5.6274     1 1 1
O           core   -1.8456   11.3337   -5.6274     1 1 1
O           core   27.6832    3.7779   -5.6274     1 1 1
O           core  -16.6100   30.2232   -5.6274     1 1 1
O           core   27.6832    7.5558   -5.6274     1 1 1
O           core   -1.8456   15.1116   -5.6274     1 1 1
O           core   27.6832   11.3337   -5.6274     1 1 1
O           core  -12.9189  -30.2232   -5.6274     1 1 1
O           core   27.6832   15.1116   -5.6274     1 1 1
O           core   27.6832   18.8895   -5.6274     1 1 1
O           core  -23.9922   18.8895   -5.6274     1 1 1
O           core   31.3743  -15.1116   -5.6274     1 1 1
O           core  -12.9189  -26.4453   -5.6274     1 1 1
O           core   31.3743  -11.3337   -5.6274     1 1 1
O           core   -1.8456   26.4453   -5.6274     1 1 1
O           core   31.3743   -7.5558   -5.6274     1 1 1
O           core  -27.6833    3.7779   -5.6274     1 1 1
O           core   31.3743   -3.7779   -5.6274     1 1 1
O           core   -1.8456   30.2232   -5.6274     1 1 1
O           core   31.3743    0.0000   -5.6274     1 1 1
O           core  -12.9189  -22.6674   -5.6274     1 1 1
O           core   31.3743    3.7779   -5.6274     1 1 1
O           core   -1.8456   34.0011   -5.6274     1 1 1
O           core   31.3743    7.5558   -5.6274     1 1 1
O           core    1.8455  -34.0011   -5.6274     1 1 1
O           core   31.3743   11.3337   -5.6274     1 1 1
O           core  -23.9922   22.6674   -5.6274     1 1 1
O           core   31.3743   15.1116   -5.6274     1 1 1
O           core    1.8455  -30.2232   -5.6274     1 1 1
O           core    1.8455  -26.4453   -5.6274     1 1 1
O           core  -20.3011  -26.4453   -5.6274     1 1 1
O           core    9.2277   13.2227   -4.0361     1 1 1
O           core  -20.3011  -20.7784   -4.0361     1 1 1
O           core   -1.8456  -13.2226   -4.0361     1 1 1
O           core  -12.9189   32.1122   -4.0361     1 1 1
O           core   -1.8456   -9.4447   -4.0361     1 1 1
O           core   -9.2278  -32.1121   -4.0361     1 1 1
O           core    9.2277   24.5564   -4.0361     1 1 1
O           core  -23.9922  -13.2226   -4.0361     1 1 1
O           core   -1.8456   -5.6668   -4.0361     1 1 1
O           core    9.2277   28.3343   -4.0361     1 1 1
O           core   -9.2278  -28.3342   -4.0361     1 1 1
O           core  -31.3744   -5.6668   -4.0361     1 1 1
O           core    9.2277   32.1122   -4.0361     1 1 1
O           core   -1.8456   -1.8889   -4.0361     1 1 1
O           core   12.9188  -32.1121   -4.0361     1 1 1
O           core   -9.2278  -24.5563   -4.0361     1 1 1
O           core   12.9188  -28.3342   -4.0361     1 1 1
O           core   -1.8456    1.8890   -4.0361     1 1 1
O           core  -20.3011  -17.0005   -4.0361     1 1 1
O           core   12.9188  -24.5563   -4.0361     1 1 1
O           core  -31.3744  -13.2226   -4.0361     1 1 1
O           core   -1.8456    5.6669   -4.0361     1 1 1
O           core  -16.6100   -1.8889   -4.0361     1 1 1
O           core   -1.8456    9.4448   -4.0361     1 1 1
O           core  -23.9922   -9.4447   -4.0361     1 1 1
O           core   -1.8456   13.2227   -4.0361     1 1 1
O           core   12.9188   -9.4447   -4.0361     1 1 1
O           core  -16.6100    1.8890   -4.0361     1 1 1
O           core   12.9188   -5.6668   -4.0361     1 1 1
O           core   -9.2278  -13.2226   -4.0361     1 1 1
O           core   12.9188   -1.8889   -4.0361     1 1 1
O           core  -27.6833    5.6669   -4.0361     1 1 1
O           core   12.9188    1.8890   -4.0361     1 1 1
O           core  -27.6833  -13.2226   -4.0361     1 1 1
O           core   -9.2278   -9.4447   -4.0361     1 1 1
O           core   12.9188    5.6669   -4.0361     1 1 1
O           core   12.9188    9.4448   -4.0361     1 1 1
O           core   -1.8456   28.3343   -4.0361     1 1 1
O           core   -9.2278   -5.6668   -4.0361     1 1 1
O           core   -1.8456   32.1122   -4.0361     1 1 1
O           core   -9.2278   -1.8889   -4.0361     1 1 1
O           core  -31.3744    9.4448   -4.0361     1 1 1
O           core   12.9188   24.5564   -4.0361     1 1 1
O           core    1.8455  -32.1121   -4.0361     1 1 1
O           core   12.9188   28.3343   -4.0361     1 1 1
O           core   -9.2278    1.8890   -4.0361     1 1 1
O           core    1.8455  -28.3342   -4.0361     1 1 1
O           core   12.9188   32.1122   -4.0361     1 1 1
O           core  -27.6833    9.4448   -4.0361     1 1 1
O           core   16.6099  -28.3342   -4.0361     1 1 1
O           core   -9.2278    5.6669   -4.0361     1 1 1
O           core   16.6099  -24.5563   -4.0361     1 1 1
O           core   16.6099  -20.7784   -4.0361     1 1 1
O           core   -9.2278    9.4448   -4.0361     1 1 1
O           core  -31.3744    1.8890   -4.0361     1 1 1
O           core    1.8455  -13.2226   -4.0361     1 1 1
O           core   -9.2278   13.2227   -4.0361     1 1 1
O           core  -16.6100   20.7785   -4.0361     1 1 1
O           core    1.8455   -9.4447   -4.0361     1 1 1
O           core  -27.6833   -9.4447   -4.0361     1 1 1
O           core   16.6099   -1.8889   -4.0361     1 1 1
O           core    1.8455   -5.6668   -4.0361     1 1 1
O           core   16.6099    1.8890   -4.0361     1 1 1
O           core  -16.6100   24.5564   -4.0361     1 1 1
O           core    1.8455   -1.8889   -4.0361     1 1 1
O           core    1.8455    1.8890   -4.0361     1 1 1
O           core  -27.6833   13.2227   -4.0361     1 1 1
O           core   -9.2278   24.5564   -4.0361     1 1 1
O           core    1.8455    5.6669   -4.0361     1 1 1
O           core  -16.6100   28.3343   -4.0361     1 1 1
O           core   16.6099   20.7785   -4.0361     1 1 1
O           core    1.8455    9.4448   -4.0361     1 1 1
O           core   16.6099   24.5564   -4.0361     1 1 1
O           core   -9.2278   28.3343   -4.0361     1 1 1
O           core  -31.3744   -9.4447   -4.0361     1 1 1
O           core   16.6099   28.3343   -4.0361     1 1 1
O           core    1.8455   13.2227   -4.0361     1 1 1
O           core   -9.2278   32.1122   -4.0361     1 1 1
O           core   20.3010  -28.3342   -4.0361     1 1 1
O           core   20.3010  -24.5563   -4.0361     1 1 1
O           core  -12.9189  -32.1121   -4.0361     1 1 1
O           core  -12.9189  -28.3342   -4.0361     1 1 1
O           core   20.3010  -20.7784   -4.0361     1 1 1
O           core   -5.5367  -32.1121   -4.0361     1 1 1
O           core   20.3010  -17.0005   -4.0361     1 1 1
O           core  -31.3744   13.2227   -4.0361     1 1 1
O           core   -5.5367  -28.3342   -4.0361     1 1 1
O           core    1.8455   28.3343   -4.0361     1 1 1
O           core  -12.9189  -24.5563   -4.0361     1 1 1
O           core  -27.6833   17.0006   -4.0361     1 1 1
O           core    1.8455   32.1122   -4.0361     1 1 1
O           core   -5.5367  -24.5563   -4.0361     1 1 1
O           core    5.5366  -32.1121   -4.0361     1 1 1
O           core  -23.9922    9.4448   -4.0361     1 1 1
O           core    5.5366  -28.3342   -4.0361     1 1 1
O           core  -27.6833   -5.6668   -4.0361     1 1 1
O           core    5.5366  -24.5563   -4.0361     1 1 1
O           core   20.3010   17.0006   -4.0361     1 1 1
O           core  -20.3011   17.0006   -4.0361     1 1 1
O           core   20.3010   20.7785   -4.0361     1 1 1
O           core   -5.5367  -13.2226   -4.0361     1 1 1
O           core   20.3010   24.5564   -4.0361     1 1 1
O           core  -31.3744   -1.8889   -4.0361     1 1 1
O           core   20.3010   28.3343   -4.0361     1 1 1
O           core   -5.5367   -9.4447   -4.0361     1 1 1
O           core   23.9921  -24.5563   -4.0361     1 1 1
O           core    5.5366  -13.2226   -4.0361     1 1 1
O           core   23.9921  -20.7784   -4.0361     1 1 1
O           core  -23.9922   13.2227   -4.0361     1 1 1
O           core  -20.3011   20.7785   -4.0361     1 1 1
O           core   23.9921  -17.0005   -4.0361     1 1 1
O           core    5.5366   -9.4447   -4.0361     1 1 1
O           core   -5.5367   -5.6668   -4.0361     1 1 1
O           core   23.9921  -13.2226   -4.0361     1 1 1
O           core  -12.9189   -9.4447   -4.0361     1 1 1
O           core    5.5366   -5.6668   -4.0361     1 1 1
O           core   23.9921   -9.4447   -4.0361     1 1 1
O           core  -27.6833   20.7785   -4.0361     1 1 1
O           core   -5.5367   -1.8889   -4.0361     1 1 1
O           core    5.5366   -1.8889   -4.0361     1 1 1
O           core  -31.3744    5.6669   -4.0361     1 1 1
O           core  -12.9189   -5.6668   -4.0361     1 1 1
O           core    5.5366    1.8890   -4.0361     1 1 1
O           core   -5.5367    1.8890   -4.0361     1 1 1
O           core  -20.3011   24.5564   -4.0361     1 1 1
O           core    5.5366    5.6669   -4.0361     1 1 1
O           core  -23.9922   17.0006   -4.0361     1 1 1
O           core   23.9921    9.4448   -4.0361     1 1 1
O           core   -5.5367    5.6669   -4.0361     1 1 1
O           core    5.5366    9.4448   -4.0361     1 1 1
O           core   23.9921   13.2227   -4.0361     1 1 1
O           core  -12.9189   -1.8889   -4.0361     1 1 1
O           core  -23.9922  -24.5563   -4.0361     1 1 1
O           core   23.9921   17.0006   -4.0361     1 1 1
O           core    5.5366   13.2227   -4.0361     1 1 1
O           core   -5.5367    9.4448   -4.0361     1 1 1
O           core   23.9921   20.7785   -4.0361     1 1 1
O           core  -20.3011   28.3343   -4.0361     1 1 1
O           core   23.9921   24.5564   -4.0361     1 1 1
O           core  -12.9189    1.8890   -4.0361     1 1 1
O           core   -5.5367   13.2227   -4.0361     1 1 1
O           core   27.6832  -20.7784   -4.0361     1 1 1
O           core   27.6832  -17.0005   -4.0361     1 1 1
O           core  -23.9922  -20.7784   -4.0361     1 1 1
O           core  -16.6100  -28.3342   -4.0361     1 1 1
O           core   27.6832  -13.2226   -4.0361     1 1 1
O           core    5.5366   24.5564   -4.0361     1 1 1
O           core   27.6832   -9.4447   -4.0361     1 1 1
O           core  -12.9189    5.6669   -4.0361     1 1 1
O           core    5.5366   28.3343   -4.0361     1 1 1
O           core   27.6832   -5.6668   -4.0361     1 1 1
O           core  -23.9922   20.7785   -4.0361     1 1 1
O           core   27.6832   -1.8889   -4.0361     1 1 1
O           core    5.5366   32.1122   -4.0361     1 1 1
O           core  -27.6833   -1.8889   -4.0361     1 1 1
O           core   27.6832    1.8890   -4.0361     1 1 1
O           core  -12.9189    9.4448   -4.0361     1 1 1
O           core   -5.5367   24.5564   -4.0361     1 1 1
O           core   27.6832    5.6669   -4.0361     1 1 1
O           core    9.2277  -32.1121   -4.0361     1 1 1
O           core  -16.6100  -24.5563   -4.0361     1 1 1
O           core   27.6832    9.4448   -4.0361     1 1 1
O           core    9.2277  -28.3342   -4.0361     1 1 1
O           core  -27.6833  -20.7784   -4.0361     1 1 1
O           core   27.6832   13.2227   -4.0361     1 1 1
O           core   -5.5367   28.3343   -4.0361     1 1 1
O           core    9.2277  -24.5563   -4.0361     1 1 1
O           core   27.6832   17.0006   -4.0361     1 1 1
O           core  -23.9922   24.5564   -4.0361     1 1 1
O           core   27.6832   20.7785   -4.0361     1 1 1
O           core   -5.5367   32.1122   -4.0361     1 1 1
O           core  -16.6100  -20.7784   -4.0361     1 1 1
O           core   31.3743  -13.2226   -4.0361     1 1 1
O           core   31.3743   -9.4447   -4.0361     1 1 1
O           core  -23.9922  -17.0005   -4.0361     1 1 1
O           core    9.2277  -13.2226   -4.0361     1 1 1
O           core   31.3743   -5.6668   -4.0361     1 1 1
O           core   -1.8456  -32.1121   -4.0361     1 1 1
O           core  -20.3011  -28.3342   -4.0361     1 1 1
O           core   31.3743   -1.8889   -4.0361     1 1 1
O           core    9.2277   -9.4447   -4.0361     1 1 1
O           core   31.3743    1.8890   -4.0361     1 1 1
O           core   -1.8456  -28.3342   -4.0361     1 1 1
O           core    9.2277   -5.6668   -4.0361     1 1 1
O           core   31.3743    5.6669   -4.0361     1 1 1
O           core  -20.3011  -24.5563   -4.0361     1 1 1
O           core   31.3743    9.4448   -4.0361     1 1 1
O           core    9.2277   -1.8889   -4.0361     1 1 1
O           core   31.3743   13.2227   -4.0361     1 1 1
O           core  -12.9189   24.5564   -4.0361     1 1 1
O           core    9.2277    1.8890   -4.0361     1 1 1
O           core  -27.6833  -17.0005   -4.0361     1 1 1
O           core    9.2277    5.6669   -4.0361     1 1 1
O           core  -12.9189   28.3343   -4.0361     1 1 1
O           core    9.2277    9.4448   -4.0361     1 1 1
O           core  -27.6833    1.8890   -4.0361     1 1 1
O           core  -11.0733   26.4453   -3.2063     1 1 1
O           core  -25.8377   -3.7779   -3.2063     1 1 1
O           core   14.7644   22.6674   -3.2063     1 1 1
O           core   -3.6911    7.5558   -3.2063     1 1 1
O           core  -25.8377   22.6674   -3.2063     1 1 1
O           core   14.7644   26.4453   -3.2063     1 1 1
O           core  -14.7644    7.5558   -3.2063     1 1 1
O           core  -11.0733   30.2232   -3.2063     1 1 1
O           core    3.6911   26.4453   -3.2063     1 1 1
O           core   14.7644   30.2232   -3.2063     1 1 1
O           core   -3.6911   11.3337   -3.2063     1 1 1
O           core  -22.1466  -26.4453   -3.2063     1 1 1
O           core    3.6911   30.2232   -3.2063     1 1 1
O           core   -7.3822  -34.0011   -3.2063     1 1 1
O           core   -3.6911   15.1116   -3.2063     1 1 1
O           core   18.4555  -26.4453   -3.2063     1 1 1
O           core    3.6911   34.0011   -3.2063     1 1 1
O           core   18.4555  -22.6674   -3.2063     1 1 1
O           core    7.3822  -34.0011   -3.2063     1 1 1
O           core   -7.3822  -30.2232   -3.2063     1 1 1
O           core   18.4555  -18.8895   -3.2063     1 1 1
O           core  -29.5288   -7.5558   -3.2063     1 1 1
O           core    7.3822  -30.2232   -3.2063     1 1 1
O           core  -22.1466  -22.6674   -3.2063     1 1 1
O           core    7.3822  -26.4453   -3.2063     1 1 1
O           core   -7.3822  -26.4453   -3.2063     1 1 1
O           core  -25.8377  -22.6674   -3.2063     1 1 1
O           core   -3.6911   26.4453   -3.2063     1 1 1
O           core  -22.1466   15.1116   -3.2063     1 1 1
O           core   -3.6911   30.2232   -3.2063     1 1 1
O           core    7.3822  -15.1116   -3.2063     1 1 1
O           core  -29.5288  -15.1116   -3.2063     1 1 1
O           core   -3.6911   34.0011   -3.2063     1 1 1
O           core    7.3822  -11.3337   -3.2063     1 1 1
O           core  -25.8377    0.0000   -3.2063     1 1 1
O           core    0.0000  -34.0011   -3.2063     1 1 1
O           core  -22.1466  -18.8895   -3.2063     1 1 1
O           core    7.3822   -7.5558   -3.2063     1 1 1
O           core  -14.7644   22.6674   -3.2063     1 1 1
O           core   -7.3822  -15.1116   -3.2063     1 1 1
O           core    0.0000  -30.2232   -3.2063     1 1 1
O           core    7.3822   -3.7779   -3.2063     1 1 1
O           core   18.4555   18.8895   -3.2063     1 1 1
O           core  -22.1466   18.8895   -3.2063     1 1 1
O           core  -25.8377  -18.8895   -3.2063     1 1 1
O           core   18.4555   22.6674   -3.2063     1 1 1
O           core    7.3822    0.0000   -3.2063     1 1 1
O           core    0.0000  -26.4453   -3.2063     1 1 1
O           core   -7.3822  -11.3337   -3.2063     1 1 1
O           core   18.4555   26.4453   -3.2063     1 1 1
O           core  -14.7644   26.4453   -3.2063     1 1 1
O           core    7.3822    3.7779   -3.2063     1 1 1
O           core  -29.5288    3.7779   -3.2063     1 1 1
O           core  -18.4555   18.8895   -3.2063     1 1 1
O           core    7.3822    7.5558   -3.2063     1 1 1
O           core   22.1466  -26.4453   -3.2063     1 1 1
O           core   -7.3822   -7.5558   -3.2063     1 1 1
O           core  -33.2199   -7.5558   -3.2063     1 1 1
O           core   22.1466  -22.6674   -3.2063     1 1 1
O           core    7.3822   11.3337   -3.2063     1 1 1
O           core  -14.7644   30.2232   -3.2063     1 1 1
O           core  -22.1466   22.6674   -3.2063     1 1 1
O           core   22.1466  -18.8895   -3.2063     1 1 1
O           core   -7.3822   -3.7779   -3.2063     1 1 1
O           core    7.3822   15.1116   -3.2063     1 1 1
O           core    0.0000  -15.1116   -3.2063     1 1 1
O           core   22.1466  -15.1116   -3.2063     1 1 1
O           core  -22.1466  -15.1116   -3.2063     1 1 1
O           core  -11.0733  -30.2232   -3.2063     1 1 1
O           core  -18.4555   22.6674   -3.2063     1 1 1
O           core    0.0000  -11.3337   -3.2063     1 1 1
O           core   -7.3822    0.0000   -3.2063     1 1 1
O           core  -25.8377    3.7779   -3.2063     1 1 1
O           core  -22.1466   26.4453   -3.2063     1 1 1
O           core    0.0000   -7.5558   -3.2063     1 1 1
O           core    7.3822   26.4453   -3.2063     1 1 1
O           core  -11.0733  -26.4453   -3.2063     1 1 1
O           core   -7.3822    3.7779   -3.2063     1 1 1
O           core  -33.2199   -3.7779   -3.2063     1 1 1
O           core    7.3822   30.2232   -3.2063     1 1 1
O           core    0.0000   -3.7779   -3.2063     1 1 1
O           core  -18.4555   26.4453   -3.2063     1 1 1
O           core  -18.4555  -26.4453   -3.2063     1 1 1
O           core    7.3822   34.0011   -3.2063     1 1 1
O           core   -7.3822    7.5558   -3.2063     1 1 1
O           core    0.0000    0.0000   -3.2063     1 1 1
O           core  -11.0733  -22.6674   -3.2063     1 1 1
O           core   11.0733  -30.2232   -3.2063     1 1 1
O           core  -25.8377  -15.1116   -3.2063     1 1 1
O           core   22.1466   15.1116   -3.2063     1 1 1
O           core  -14.7644  -30.2232   -3.2063     1 1 1
O           core    0.0000    3.7779   -3.2063     1 1 1
O           core   11.0733  -26.4453   -3.2063     1 1 1
O           core   22.1466   18.8895   -3.2063     1 1 1
O           core   -7.3822   11.3337   -3.2063     1 1 1
O           core   22.1466   22.6674   -3.2063     1 1 1
O           core   11.0733  -22.6674   -3.2063     1 1 1
O           core    0.0000    7.5558   -3.2063     1 1 1
O           core  -29.5288   -3.7779   -3.2063     1 1 1
O           core   22.1466   26.4453   -3.2063     1 1 1
O           core   -7.3822   15.1116   -3.2063     1 1 1
O           core  -18.4555  -22.6674   -3.2063     1 1 1
O           core    0.0000   11.3337   -3.2063     1 1 1
O           core  -14.7644  -26.4453   -3.2063     1 1 1
O           core   25.8377  -22.6674   -3.2063     1 1 1
O           core   25.8377  -18.8895   -3.2063     1 1 1
O           core    0.0000   15.1116   -3.2063     1 1 1
O           core   11.0733  -11.3337   -3.2063     1 1 1
O           core  -25.8377    7.5558   -3.2063     1 1 1
O           core   25.8377  -15.1116   -3.2063     1 1 1
O           core  -29.5288    7.5558   -3.2063     1 1 1
O           core   11.0733   -7.5558   -3.2063     1 1 1
O           core   25.8377  -11.3337   -3.2063     1 1 1
O           core  -11.0733  -11.3337   -3.2063     1 1 1
O           core   25.8377   -7.5558   -3.2063     1 1 1
O           core   11.0733   -3.7779   -3.2063     1 1 1
O           core  -14.7644  -22.6674   -3.2063     1 1 1
O           core   25.8377   -3.7779   -3.2063     1 1 1
O           core  -18.4555  -18.8895   -3.2063     1 1 1
O           core   11.0733    0.0000   -3.2063     1 1 1
O           core   -7.3822   26.4453   -3.2063     1 1 1
O           core   25.8377    0.0000   -3.2063     1 1 1
O           core  -29.5288  -11.3337   -3.2063     1 1 1
O           core    0.0000   26.4453   -3.2063     1 1 1
O           core   11.0733    3.7779   -3.2063     1 1 1
O           core   25.8377    3.7779   -3.2063     1 1 1
O           core  -11.0733   -7.5558   -3.2063     1 1 1
O           core  -25.8377  -11.3337   -3.2063     1 1 1
O           core   -7.3822   30.2232   -3.2063     1 1 1
O           core   25.8377    7.5558   -3.2063     1 1 1
O           core   11.0733    7.5558   -3.2063     1 1 1
O           core    0.0000   30.2232   -3.2063     1 1 1
O           core   25.8377   11.3337   -3.2063     1 1 1
O           core  -25.8377   11.3337   -3.2063     1 1 1
O           core   11.0733   11.3337   -3.2063     1 1 1
O           core  -11.0733   -3.7779   -3.2063     1 1 1
O           core   25.8377   15.1116   -3.2063     1 1 1
O           core    0.0000   34.0011   -3.2063     1 1 1
O           core   -7.3822   34.0011   -3.2063     1 1 1
O           core   25.8377   18.8895   -3.2063     1 1 1
O           core    3.6911  -34.0011   -3.2063     1 1 1
O           core   -3.6911  -34.0011   -3.2063     1 1 1
O           core   25.8377   22.6674   -3.2063     1 1 1
O           core    3.6911  -30.2232   -3.2063     1 1 1
O           core   11.0733   22.6674   -3.2063     1 1 1
O           core   -3.6911  -30.2232   -3.2063     1 1 1
O           core  -11.0733    0.0000   -3.2063     1 1 1
O           core    3.6911  -26.4453   -3.2063     1 1 1
O           core   29.5288  -15.1116   -3.2063     1 1 1
O           core   11.0733   26.4453   -3.2063     1 1 1
O           core  -33.2199    0.0000   -3.2063     1 1 1
O           core  -33.2199    3.7779   -3.2063     1 1 1
O           core   29.5288  -11.3337   -3.2063     1 1 1
O           core   -3.6911  -26.4453   -3.2063     1 1 1
O           core   11.0733   30.2232   -3.2063     1 1 1
O           core   29.5288   -7.5558   -3.2063     1 1 1
O           core  -11.0733    3.7779   -3.2063     1 1 1
O           core   29.5288   -3.7779   -3.2063     1 1 1
O           core   14.7644  -30.2232   -3.2063     1 1 1
O           core   29.5288    0.0000   -3.2063     1 1 1
O           core  -29.5288   11.3337   -3.2063     1 1 1
O           core   14.7644  -26.4453   -3.2063     1 1 1
O           core   29.5288    3.7779   -3.2063     1 1 1
O           core    3.6911  -15.1116   -3.2063     1 1 1
O           core  -11.0733    7.5558   -3.2063     1 1 1
O           core   29.5288    7.5558   -3.2063     1 1 1
O           core   14.7644  -22.6674   -3.2063     1 1 1
O           core  -25.8377   15.1116   -3.2063     1 1 1
O           core    3.6911  -11.3337   -3.2063     1 1 1
O           core   29.5288   11.3337   -3.2063     1 1 1
O           core  -14.7644   -7.5558   -3.2063     1 1 1
O           core   29.5288   15.1116   -3.2063     1 1 1
O           core   -3.6911  -15.1116   -3.2063     1 1 1
O           core    3.6911   -7.5558   -3.2063     1 1 1
O           core  -11.0733   11.3337   -3.2063     1 1 1
O           core  -25.8377   -7.5558   -3.2063     1 1 1
O           core  -29.5288    0.0000   -3.2063     1 1 1
O           core    3.6911   -3.7779   -3.2063     1 1 1
O           core   -3.6911  -11.3337   -3.2063     1 1 1
O           core  -14.7644   -3.7779   -3.2063     1 1 1
O           core   14.7644   -7.5558   -3.2063     1 1 1
O           core    3.6911    0.0000   -3.2063     1 1 1
O           core   33.2199   -7.5558   -3.2063     1 1 1
O           core   14.7644   -3.7779   -3.2063     1 1 1
O           core   -3.6911   -7.5558   -3.2063     1 1 1
O           core   33.2199   -3.7779   -3.2063     1 1 1
O           core    3.6911    3.7779   -3.2063     1 1 1
O           core   14.7644    0.0000   -3.2063     1 1 1
O           core   33.2199    0.0000   -3.2063     1 1 1
O           core  -33.2199    7.5558   -3.2063     1 1 1
O           core   -3.6911   -3.7779   -3.2063     1 1 1
O           core   33.2199    3.7779   -3.2063     1 1 1
O           core   14.7644    3.7779   -3.2063     1 1 1
O           core    3.6911    7.5558   -3.2063     1 1 1
O           core  -14.7644    0.0000   -3.2063     1 1 1
O           core   33.2199    7.5558   -3.2063     1 1 1
O           core  -25.8377   18.8895   -3.2063     1 1 1
O           core   14.7644    7.5558   -3.2063     1 1 1
O           core  -29.5288   15.1116   -3.2063     1 1 1
O           core    3.6911   11.3337   -3.2063     1 1 1
O           core   -3.6911    0.0000   -3.2063     1 1 1
O           core  -11.0733   22.6674   -3.2063     1 1 1
O           core    3.6911   15.1116   -3.2063     1 1 1
O           core  -14.7644    3.7779   -3.2063     1 1 1
O           core   -3.6911    3.7779   -3.2063     1 1 1
O           core  -12.9189   -3.7779   -1.6120     1 1 1
O           core   -5.5367   15.1116   -1.6120     1 1 1
O           core  -27.6833    3.7779   -1.6120     1 1 1
O           core   -9.2278    0.0000   -1.6120     1 1 1
O           core   16.6099   18.8895   -1.6120     1 1 1
O           core  -27.6833   18.8895   -1.6120     1 1 1
O           core    1.8455  -15.1116   -1.6120     1 1 1
O           core  -20.3011   22.6674   -1.6120     1 1 1
O           core   16.6099   22.6674   -1.6120     1 1 1
O           core  -12.9189    0.0000   -1.6120     1 1 1
O           core   16.6099   26.4453   -1.6120     1 1 1
O           core    1.8455  -11.3337   -1.6120     1 1 1
O           core   -9.2278    3.7779   -1.6120     1 1 1
O           core  -27.6833   -7.5558   -1.6120     1 1 1
O           core    9.2277  -11.3337   -1.6120     1 1 1
O           core   16.6099   30.2232   -1.6120     1 1 1
O           core    1.8455   -7.5558   -1.6120     1 1 1
O           core  -31.3744  -11.3337   -1.6120     1 1 1
O           core    9.2277   -7.5558   -1.6120     1 1 1
O           core   20.3010  -26.4453   -1.6120     1 1 1
O           core  -23.9922   15.1116   -1.6120     1 1 1
O           core   -9.2278    7.5558   -1.6120     1 1 1
O           core   20.3010  -22.6674   -1.6120     1 1 1
O           core   -5.5367   26.4453   -1.6120     1 1 1
O           core    1.8455   -3.7779   -1.6120     1 1 1
O           core    9.2277   -3.7779   -1.6120     1 1 1
O           core  -12.9189    3.7779   -1.6120     1 1 1
O           core   20.3010  -18.8895   -1.6120     1 1 1
O           core  -20.3011   26.4453   -1.6120     1 1 1
O           core  -23.9922   -7.5558   -1.6120     1 1 1
O           core    9.2277    0.0000   -1.6120     1 1 1
O           core   20.3010  -15.1116   -1.6120     1 1 1
O           core    1.8455    0.0000   -1.6120     1 1 1
O           core   -5.5367   30.2232   -1.6120     1 1 1
O           core   -9.2278   11.3337   -1.6120     1 1 1
O           core  -31.3744    7.5558   -1.6120     1 1 1
O           core    9.2277    3.7779   -1.6120     1 1 1
O           core  -12.9189    7.5558   -1.6120     1 1 1
O           core    1.8455    3.7779   -1.6120     1 1 1
O           core   -5.5367   34.0011   -1.6120     1 1 1
O           core    9.2277    7.5558   -1.6120     1 1 1
O           core    1.8455    7.5558   -1.6120     1 1 1
O           core  -27.6833  -15.1116   -1.6120     1 1 1
O           core    9.2277   11.3337   -1.6120     1 1 1
O           core  -27.6833    7.5558   -1.6120     1 1 1
O           core  -23.9922   18.8895   -1.6120     1 1 1
O           core    1.8455   11.3337   -1.6120     1 1 1
O           core   -1.8456  -34.0011   -1.6120     1 1 1
O           core   -1.8456  -30.2232   -1.6120     1 1 1
O           core  -31.3744   -3.7779   -1.6120     1 1 1
O           core    1.8455   15.1116   -1.6120     1 1 1
O           core  -16.6100   18.8895   -1.6120     1 1 1
O           core  -16.6100  -30.2232   -1.6120     1 1 1
O           core   -1.8456  -26.4453   -1.6120     1 1 1
O           core   20.3010   15.1116   -1.6120     1 1 1
O           core  -16.6100  -26.4453   -1.6120     1 1 1
O           core    9.2277   26.4453   -1.6120     1 1 1
O           core   20.3010   18.8895   -1.6120     1 1 1
O           core    9.2277   30.2232   -1.6120     1 1 1
O           core   20.3010   22.6674   -1.6120     1 1 1
O           core  -16.6100   22.6674   -1.6120     1 1 1
O           core   -9.2278   26.4453   -1.6120     1 1 1
O           core    1.8455   26.4453   -1.6120     1 1 1
O           core   20.3010   26.4453   -1.6120     1 1 1
O           core  -27.6833   -3.7779   -1.6120     1 1 1
O           core  -31.3744   15.1116   -1.6120     1 1 1
O           core  -16.6100  -22.6674   -1.6120     1 1 1
O           core   12.9188  -30.2232   -1.6120     1 1 1
O           core    1.8455   30.2232   -1.6120     1 1 1
O           core   -9.2278   30.2232   -1.6120     1 1 1
O           core   12.9188  -26.4453   -1.6120     1 1 1
O           core   23.9921  -22.6674   -1.6120     1 1 1
O           core   -1.8456  -15.1116   -1.6120     1 1 1
O           core  -23.9922   22.6674   -1.6120     1 1 1
O           core   23.9921  -18.8895   -1.6120     1 1 1
O           core  -12.9189   22.6674   -1.6120     1 1 1
O           core    1.8455   34.0011   -1.6120     1 1 1
O           core   12.9188  -22.6674   -1.6120     1 1 1
O           core  -16.6100   26.4453   -1.6120     1 1 1
O           core   23.9921  -15.1116   -1.6120     1 1 1
O           core   -1.8456  -11.3337   -1.6120     1 1 1
O           core  -23.9922  -22.6674   -1.6120     1 1 1
O           core   23.9921  -11.3337   -1.6120     1 1 1
O           core  -31.3744    3.7779   -1.6120     1 1 1
O           core  -12.9189   26.4453   -1.6120     1 1 1
O           core    5.5366  -34.0011   -1.6120     1 1 1
O           core    5.5366  -30.2232   -1.6120     1 1 1
O           core   23.9921   -7.5558   -1.6120     1 1 1
O           core  -16.6100  -18.8895   -1.6120     1 1 1
O           core   -1.8456   -7.5558   -1.6120     1 1 1
O           core  -16.6100   30.2232   -1.6120     1 1 1
O           core   -5.5367  -34.0011   -1.6120     1 1 1
O           core    5.5366  -26.4453   -1.6120     1 1 1
O           core   -5.5367  -30.2232   -1.6120     1 1 1
O           core   -1.8456   -3.7779   -1.6120     1 1 1
O           core   12.9188   -7.5558   -1.6120     1 1 1
O           core  -27.6833   11.3337   -1.6120     1 1 1
O           core  -12.9189   30.2232   -1.6120     1 1 1
O           core   12.9188   -3.7779   -1.6120     1 1 1
O           core   23.9921    7.5558   -1.6120     1 1 1
O           core   -5.5367  -26.4453   -1.6120     1 1 1
O           core   -1.8456    0.0000   -1.6120     1 1 1
O           core  -23.9922  -18.8895   -1.6120     1 1 1
O           core   23.9921   11.3337   -1.6120     1 1 1
O           core   12.9188    0.0000   -1.6120     1 1 1
O           core  -31.3744    0.0000   -1.6120     1 1 1
O           core  -12.9189  -30.2232   -1.6120     1 1 1
O           core   23.9921   15.1116   -1.6120     1 1 1
O           core    5.5366  -15.1116   -1.6120     1 1 1
O           core   12.9188    3.7779   -1.6120     1 1 1
O           core   -1.8456    3.7779   -1.6120     1 1 1
O           core   23.9921   18.8895   -1.6120     1 1 1
O           core  -27.6833  -11.3337   -1.6120     1 1 1
O           core  -12.9189  -26.4453   -1.6120     1 1 1
O           core   12.9188    7.5558   -1.6120     1 1 1
O           core    5.5366  -11.3337   -1.6120     1 1 1
O           core   23.9921   22.6674   -1.6120     1 1 1
O           core   -9.2278  -30.2232   -1.6120     1 1 1
O           core   -1.8456    7.5558   -1.6120     1 1 1
O           core    5.5366   -7.5558   -1.6120     1 1 1
O           core   27.6832  -18.8895   -1.6120     1 1 1
O           core   -1.8456   11.3337   -1.6120     1 1 1
O           core   27.6832  -15.1116   -1.6120     1 1 1
O           core   -9.2278  -26.4453   -1.6120     1 1 1
O           core    5.5366   -3.7779   -1.6120     1 1 1
O           core  -20.3011  -26.4453   -1.6120     1 1 1
O           core   27.6832  -11.3337   -1.6120     1 1 1
O           core   -5.5367  -15.1116   -1.6120     1 1 1
O           core  -12.9189  -22.6674   -1.6120     1 1 1
O           core   -1.8456   15.1116   -1.6120     1 1 1
O           core   27.6832   -7.5558   -1.6120     1 1 1
O           core    5.5366    0.0000   -1.6120     1 1 1
O           core   12.9188   22.6674   -1.6120     1 1 1
O           core  -27.6833    0.0000   -1.6120     1 1 1
O           core  -20.3011  -22.6674   -1.6120     1 1 1
O           core   27.6832   -3.7779   -1.6120     1 1 1
O           core   -5.5367  -11.3337   -1.6120     1 1 1
O           core   12.9188   26.4453   -1.6120     1 1 1
O           core    5.5366    3.7779   -1.6120     1 1 1
O           core   27.6832    0.0000   -1.6120     1 1 1
O           core  -31.3744  -15.1116   -1.6120     1 1 1
O           core   12.9188   30.2232   -1.6120     1 1 1
O           core   27.6832    3.7779   -1.6120     1 1 1
O           core    5.5366    7.5558   -1.6120     1 1 1
O           core   27.6832    7.5558   -1.6120     1 1 1
O           core   -5.5367   -7.5558   -1.6120     1 1 1
O           core    5.5366   11.3337   -1.6120     1 1 1
O           core  -23.9922  -15.1116   -1.6120     1 1 1
O           core   27.6832   11.3337   -1.6120     1 1 1
O           core   16.6099  -30.2232   -1.6120     1 1 1
O           core   16.6099  -26.4453   -1.6120     1 1 1
O           core  -27.6833   15.1116   -1.6120     1 1 1
O           core   -1.8456   26.4453   -1.6120     1 1 1
O           core   27.6832   15.1116   -1.6120     1 1 1
O           core  -23.9922    7.5558   -1.6120     1 1 1
O           core   16.6099  -22.6674   -1.6120     1 1 1
O           core    5.5366   15.1116   -1.6120     1 1 1
O           core   -5.5367   -3.7779   -1.6120     1 1 1
O           core   27.6832   18.8895   -1.6120     1 1 1
O           core   16.6099  -18.8895   -1.6120     1 1 1
O           core   -1.8456   30.2232   -1.6120     1 1 1
O           core  -20.3011  -18.8895   -1.6120     1 1 1
O           core   31.3743  -15.1116   -1.6120     1 1 1
O           core   31.3743  -11.3337   -1.6120     1 1 1
O           core   -5.5367    0.0000   -1.6120     1 1 1
O           core  -20.3011   15.1116   -1.6120     1 1 1
O           core   31.3743   -7.5558   -1.6120     1 1 1
O           core   -1.8456   34.0011   -1.6120     1 1 1
O           core  -31.3744   11.3337   -1.6120     1 1 1
O           core   31.3743   -3.7779   -1.6120     1 1 1
O           core   -9.2278  -11.3337   -1.6120     1 1 1
O           core    5.5366   26.4453   -1.6120     1 1 1
O           core   31.3743    0.0000   -1.6120     1 1 1
O           core   -5.5367    3.7779   -1.6120     1 1 1
O           core  -31.3744   -7.5558   -1.6120     1 1 1
O           core  -16.6100    0.0000   -1.6120     1 1 1
O           core    1.8455  -34.0011   -1.6120     1 1 1
O           core   31.3743    3.7779   -1.6120     1 1 1
O           core    5.5366   30.2232   -1.6120     1 1 1
O           core    1.8455  -30.2232   -1.6120     1 1 1
O           core  -27.6833  -18.8895   -1.6120     1 1 1
O           core   31.3743    7.5558   -1.6120     1 1 1
O           core   -9.2278   -7.5558   -1.6120     1 1 1
O           core   16.6099    0.0000   -1.6120     1 1 1
O           core   -5.5367    7.5558   -1.6120     1 1 1
O           core    5.5366   34.0011   -1.6120     1 1 1
O           core   31.3743   11.3337   -1.6120     1 1 1
O           core  -23.9922  -11.3337   -1.6120     1 1 1
O           core    1.8455  -26.4453   -1.6120     1 1 1
O           core  -12.9189   -7.5558   -1.6120     1 1 1
O           core   31.3743   15.1116   -1.6120     1 1 1
O           core  -20.3011   18.8895   -1.6120     1 1 1
O           core  -20.3011  -15.1116   -1.6120     1 1 1
O           core   -5.5367   11.3337   -1.6120     1 1 1
O           core    9.2277  -30.2232   -1.6120     1 1 1
O           core   -9.2278   -3.7779   -1.6120     1 1 1
O           core    9.2277  -26.4453   -1.6120     1 1 1
O           core  -23.9922   11.3337   -1.6120     1 1 1
O           core  -29.5288    1.8890   -0.7807     1 1 1
O           core   22.1466  -17.0005   -0.7807     1 1 1
O           core   -3.6911  -13.2226   -0.7807     1 1 1
O           core    7.3822  -32.1121   -0.7807     1 1 1
O           core   11.0733   24.5564   -0.7807     1 1 1
O           core  -14.7644    1.8890   -0.7807     1 1 1
O           core   22.1466  -13.2226   -0.7807     1 1 1
O           core    0.0000    5.6669   -0.7807     1 1 1
O           core  -22.1466  -13.2226   -0.7807     1 1 1
O           core  -18.4555   20.7785   -0.7807     1 1 1
O           core   11.0733   28.3343   -0.7807     1 1 1
O           core    7.3822  -28.3342   -0.7807     1 1 1
O           core  -11.0733   -9.4447   -0.7807     1 1 1
O           core   -3.6911   -9.4447   -0.7807     1 1 1
O           core  -25.8377   -1.8889   -0.7807     1 1 1
O           core    0.0000    9.4448   -0.7807     1 1 1
O           core   11.0733   32.1122   -0.7807     1 1 1
O           core   -7.3822  -13.2226   -0.7807     1 1 1
O           core    7.3822  -24.5563   -0.7807     1 1 1
O           core  -33.2199    5.6669   -0.7807     1 1 1
O           core  -14.7644    5.6669   -0.7807     1 1 1
O           core   -3.6911   -5.6668   -0.7807     1 1 1
O           core    0.0000   13.2227   -0.7807     1 1 1
O           core   14.7644  -28.3342   -0.7807     1 1 1
O           core  -33.2199   -1.8889   -0.7807     1 1 1
O           core  -11.0733   -5.6668   -0.7807     1 1 1
O           core   -7.3822   -9.4447   -0.7807     1 1 1
O           core  -22.1466   13.2227   -0.7807     1 1 1
O           core   14.7644  -24.5563   -0.7807     1 1 1
O           core  -18.4555   24.5564   -0.7807     1 1 1
O           core   -3.6911   -1.8889   -0.7807     1 1 1
O           core  -33.2199    9.4448   -0.7807     1 1 1
O           core   14.7644  -20.7784   -0.7807     1 1 1
O           core  -25.8377   17.0006   -0.7807     1 1 1
O           core    7.3822  -13.2226   -0.7807     1 1 1
O           core   -7.3822   -5.6668   -0.7807     1 1 1
O           core   22.1466   13.2227   -0.7807     1 1 1
O           core  -11.0733   -1.8889   -0.7807     1 1 1
O           core   -3.6911    1.8890   -0.7807     1 1 1
O           core    7.3822   -9.4447   -0.7807     1 1 1
O           core   22.1466   17.0006   -0.7807     1 1 1
O           core  -25.8377  -13.2226   -0.7807     1 1 1
O           core  -18.4555   28.3343   -0.7807     1 1 1
O           core   22.1466   20.7785   -0.7807     1 1 1
O           core   -7.3822   -1.8889   -0.7807     1 1 1
O           core    7.3822   -5.6668   -0.7807     1 1 1
O           core   -3.6911    5.6669   -0.7807     1 1 1
O           core  -29.5288   13.2227   -0.7807     1 1 1
O           core   22.1466   24.5564   -0.7807     1 1 1
O           core  -11.0733    1.8890   -0.7807     1 1 1
O           core    0.0000   28.3343   -0.7807     1 1 1
O           core   14.7644   -5.6668   -0.7807     1 1 1
O           core    7.3822   -1.8889   -0.7807     1 1 1
O           core  -22.1466   17.0006   -0.7807     1 1 1
O           core  -25.8377    1.8890   -0.7807     1 1 1
O           core   -3.6911    9.4448   -0.7807     1 1 1
O           core   -7.3822    1.8890   -0.7807     1 1 1
O           core   14.7644   -1.8889   -0.7807     1 1 1
O           core    0.0000   32.1122   -0.7807     1 1 1
O           core    7.3822    1.8890   -0.7807     1 1 1
O           core   25.8377  -20.7784   -0.7807     1 1 1
O           core  -14.7644  -28.3342   -0.7807     1 1 1
O           core  -11.0733    5.6669   -0.7807     1 1 1
O           core   14.7644    1.8890   -0.7807     1 1 1
O           core  -29.5288   -9.4447   -0.7807     1 1 1
O           core   25.8377  -17.0005   -0.7807     1 1 1
O           core   -3.6911   13.2227   -0.7807     1 1 1
O           core    7.3822    5.6669   -0.7807     1 1 1
O           core   -7.3822    5.6669   -0.7807     1 1 1
O           core   14.7644    5.6669   -0.7807     1 1 1
O           core   25.8377  -13.2226   -0.7807     1 1 1
O           core  -33.2199   -5.6668   -0.7807     1 1 1
O           core    3.6911  -32.1121   -0.7807     1 1 1
O           core    7.3822    9.4448   -0.7807     1 1 1
O           core  -25.8377   20.7785   -0.7807     1 1 1
O           core   25.8377   -9.4447   -0.7807     1 1 1
O           core  -11.0733    9.4448   -0.7807     1 1 1
O           core  -22.1466   20.7785   -0.7807     1 1 1
O           core    3.6911  -28.3342   -0.7807     1 1 1
O           core   25.8377   -5.6668   -0.7807     1 1 1
O           core    7.3822   13.2227   -0.7807     1 1 1
O           core   -7.3822    9.4448   -0.7807     1 1 1
O           core  -14.7644  -24.5563   -0.7807     1 1 1
O           core  -14.7644   20.7785   -0.7807     1 1 1
O           core   25.8377   -1.8889   -0.7807     1 1 1
O           core   25.8377    1.8890   -0.7807     1 1 1
O           core  -29.5288    5.6669   -0.7807     1 1 1
O           core   -7.3822   13.2227   -0.7807     1 1 1
O           core   14.7644   20.7785   -0.7807     1 1 1
O           core  -29.5288   -1.8889   -0.7807     1 1 1
O           core   25.8377    5.6669   -0.7807     1 1 1
O           core  -25.8377   -9.4447   -0.7807     1 1 1
O           core   14.7644   24.5564   -0.7807     1 1 1
O           core   25.8377    9.4448   -0.7807     1 1 1
O           core  -25.8377    5.6669   -0.7807     1 1 1
O           core  -14.7644   24.5564   -0.7807     1 1 1
O           core    7.3822   24.5564   -0.7807     1 1 1
O           core  -14.7644  -20.7784   -0.7807     1 1 1
O           core   25.8377   13.2227   -0.7807     1 1 1
O           core   14.7644   28.3343   -0.7807     1 1 1
O           core   -3.6911   28.3343   -0.7807     1 1 1
O           core    7.3822   28.3343   -0.7807     1 1 1
O           core   25.8377   17.0006   -0.7807     1 1 1
O           core  -22.1466   24.5564   -0.7807     1 1 1
O           core    3.6911  -13.2226   -0.7807     1 1 1
O           core  -22.1466  -24.5563   -0.7807     1 1 1
O           core   25.8377   20.7785   -0.7807     1 1 1
O           core    7.3822   32.1122   -0.7807     1 1 1
O           core   18.4555  -28.3342   -0.7807     1 1 1
O           core   -3.6911   32.1122   -0.7807     1 1 1
O           core  -14.7644   28.3343   -0.7807     1 1 1
O           core   18.4555  -24.5563   -0.7807     1 1 1
O           core    3.6911   -9.4447   -0.7807     1 1 1
O           core  -29.5288   17.0006   -0.7807     1 1 1
O           core   11.0733  -32.1121   -0.7807     1 1 1
O           core  -29.5288  -17.0005   -0.7807     1 1 1
O           core   29.5288  -17.0005   -0.7807     1 1 1
O           core   18.4555  -20.7784   -0.7807     1 1 1
O           core   -7.3822   24.5564   -0.7807     1 1 1
O           core  -33.2199    1.8890   -0.7807     1 1 1
O           core   11.0733  -28.3342   -0.7807     1 1 1
O           core   29.5288  -13.2226   -0.7807     1 1 1
O           core    3.6911   -5.6668   -0.7807     1 1 1
O           core    0.0000  -32.1121   -0.7807     1 1 1
O           core   18.4555  -17.0005   -0.7807     1 1 1
O           core  -11.0733   24.5564   -0.7807     1 1 1
O           core   29.5288   -9.4447   -0.7807     1 1 1
O           core  -18.4555  -28.3342   -0.7807     1 1 1
O           core   11.0733  -24.5563   -0.7807     1 1 1
O           core  -22.1466  -20.7784   -0.7807     1 1 1
O           core    3.6911   -1.8889   -0.7807     1 1 1
O           core   29.5288   -5.6668   -0.7807     1 1 1
O           core   -7.3822   28.3343   -0.7807     1 1 1
O           core    0.0000  -28.3342   -0.7807     1 1 1
O           core  -11.0733  -32.1121   -0.7807     1 1 1
O           core   29.5288   -1.8889   -0.7807     1 1 1
O           core    3.6911    1.8890   -0.7807     1 1 1
O           core  -11.0733   28.3343   -0.7807     1 1 1
O           core  -11.0733  -28.3342   -0.7807     1 1 1
O           core   29.5288    1.8890   -0.7807     1 1 1
O           core   -7.3822   32.1122   -0.7807     1 1 1
O           core  -18.4555  -24.5563   -0.7807     1 1 1
O           core   29.5288    5.6669   -0.7807     1 1 1
O           core    3.6911    5.6669   -0.7807     1 1 1
O           core  -25.8377  -20.7784   -0.7807     1 1 1
O           core   29.5288    9.4448   -0.7807     1 1 1
O           core  -29.5288  -13.2226   -0.7807     1 1 1
O           core  -11.0733   32.1122   -0.7807     1 1 1
O           core    3.6911    9.4448   -0.7807     1 1 1
O           core   29.5288   13.2227   -0.7807     1 1 1
O           core   11.0733   -9.4447   -0.7807     1 1 1
O           core   -3.6911  -32.1121   -0.7807     1 1 1
O           core  -11.0733  -24.5563   -0.7807     1 1 1
O           core   29.5288   17.0006   -0.7807     1 1 1
O           core  -25.8377    9.4448   -0.7807     1 1 1
O           core   11.0733   -5.6668   -0.7807     1 1 1
O           core    3.6911   13.2227   -0.7807     1 1 1
O           core   -7.3822  -32.1121   -0.7807     1 1 1
O           core  -25.8377   -5.6668   -0.7807     1 1 1
O           core  -33.2199   -9.4447   -0.7807     1 1 1
O           core   -3.6911  -28.3342   -0.7807     1 1 1
O           core   11.0733   -1.8889   -0.7807     1 1 1
O           core  -18.4555  -20.7784   -0.7807     1 1 1
O           core    0.0000  -13.2226   -0.7807     1 1 1
O           core   33.2199   -9.4447   -0.7807     1 1 1
O           core   -7.3822  -28.3342   -0.7807     1 1 1
O           core   18.4555   17.0006   -0.7807     1 1 1
O           core   11.0733    1.8890   -0.7807     1 1 1
O           core   33.2199   -5.6668   -0.7807     1 1 1
O           core  -14.7644   -5.6668   -0.7807     1 1 1
O           core   18.4555   20.7785   -0.7807     1 1 1
O           core   33.2199   -1.8889   -0.7807     1 1 1
O           core    0.0000   -9.4447   -0.7807     1 1 1
O           core   11.0733    5.6669   -0.7807     1 1 1
O           core  -22.1466  -17.0005   -0.7807     1 1 1
O           core  -29.5288    9.4448   -0.7807     1 1 1
O           core   33.2199    1.8890   -0.7807     1 1 1
O           core   18.4555   24.5564   -0.7807     1 1 1
O           core   -7.3822  -24.5563   -0.7807     1 1 1
O           core   11.0733    9.4448   -0.7807     1 1 1
O           core  -25.8377  -17.0005   -0.7807     1 1 1
O           core   33.2199    5.6669   -0.7807     1 1 1
O           core    0.0000   -5.6668   -0.7807     1 1 1
O           core   18.4555   28.3343   -0.7807     1 1 1
O           core    3.6911   28.3343   -0.7807     1 1 1
O           core   33.2199    9.4448   -0.7807     1 1 1
O           core  -29.5288   -5.6668   -0.7807     1 1 1
O           core  -14.7644   -1.8889   -0.7807     1 1 1
O           core  -18.4555   17.0006   -0.7807     1 1 1
O           core    0.0000   -1.8889   -0.7807     1 1 1
O           core   22.1466  -24.5563   -0.7807     1 1 1
O           core    3.6911   32.1122   -0.7807     1 1 1
O           core  -18.4555  -17.0005   -0.7807     1 1 1
O           core  -25.8377   13.2227   -0.7807     1 1 1
O           core   22.1466  -20.7784   -0.7807     1 1 1
O           core    0.0000    1.8890   -0.7807     1 1 1
O           core    7.3822   11.3337    0.8005     1 1 1
O           core    3.6911  -15.1116    0.8005     1 1 1
O           core   14.7644   -7.5558    0.8005     1 1 1
O           core    0.0000  -26.4453    0.8005     1 1 1
O           core  -11.0733   -3.7779    0.8005     1 1 1
O           core   -3.6911  -26.4453    0.8005     1 1 1
O           core    7.3822   15.1116    0.8005     1 1 1
O           core  -33.2199    3.7779    0.8005     1 1 1
O           core   14.7644   -3.7779    0.8005     1 1 1
O           core    3.6911  -11.3337    0.8005     1 1 1
O           core  -33.2199    0.0000    0.8005     1 1 1
O           core  -25.8377  -15.1116    0.8005     1 1 1
O           core   14.7644    0.0000    0.8005     1 1 1
O           core  -25.8377   22.6674    0.8005     1 1 1
O           core   -7.3822  -15.1116    0.8005     1 1 1
O           core    3.6911   -7.5558    0.8005     1 1 1
O           core  -11.0733    0.0000    0.8005     1 1 1
O           core   22.1466   15.1116    0.8005     1 1 1
O           core   14.7644    3.7779    0.8005     1 1 1
O           core    3.6911   -3.7779    0.8005     1 1 1
O           core   22.1466   18.8895    0.8005     1 1 1
O           core  -18.4555  -18.8895    0.8005     1 1 1
O           core   14.7644    7.5558    0.8005     1 1 1
O           core  -25.8377    7.5558    0.8005     1 1 1
O           core    7.3822   26.4453    0.8005     1 1 1
O           core   -7.3822  -11.3337    0.8005     1 1 1
O           core   22.1466   22.6674    0.8005     1 1 1
O           core  -22.1466  -26.4453    0.8005     1 1 1
O           core    0.0000  -15.1116    0.8005     1 1 1
O           core    3.6911    0.0000    0.8005     1 1 1
O           core    7.3822   30.2232    0.8005     1 1 1
O           core   22.1466   26.4453    0.8005     1 1 1
O           core  -11.0733    3.7779    0.8005     1 1 1
O           core  -14.7644   22.6674    0.8005     1 1 1
O           core   -3.6911  -15.1116    0.8005     1 1 1
O           core    3.6911    3.7779    0.8005     1 1 1
O           core   25.8377  -22.6674    0.8005     1 1 1
O           core    7.3822   34.0011    0.8005     1 1 1
O           core    0.0000  -11.3337    0.8005     1 1 1
O           core   -7.3822   -7.5558    0.8005     1 1 1
O           core  -29.5288   15.1116    0.8005     1 1 1
O           core  -25.8377   -3.7779    0.8005     1 1 1
O           core   25.8377  -18.8895    0.8005     1 1 1
O           core  -29.5288    7.5558    0.8005     1 1 1
O           core  -11.0733    7.5558    0.8005     1 1 1
O           core   11.0733  -30.2232    0.8005     1 1 1
O           core    3.6911    7.5558    0.8005     1 1 1
O           core   14.7644   22.6674    0.8005     1 1 1
O           core   -3.6911  -11.3337    0.8005     1 1 1
O           core   25.8377  -15.1116    0.8005     1 1 1
O           core    0.0000   -7.5558    0.8005     1 1 1
O           core  -14.7644   26.4453    0.8005     1 1 1
O           core   -7.3822   -3.7779    0.8005     1 1 1
O           core   11.0733  -26.4453    0.8005     1 1 1
O           core   14.7644   26.4453    0.8005     1 1 1
O           core   25.8377  -11.3337    0.8005     1 1 1
O           core  -22.1466   15.1116    0.8005     1 1 1
O           core    3.6911   11.3337    0.8005     1 1 1
O           core  -29.5288   -3.7779    0.8005     1 1 1
O           core    0.0000   -3.7779    0.8005     1 1 1
O           core   -3.6911   -7.5558    0.8005     1 1 1
O           core   25.8377   -7.5558    0.8005     1 1 1
O           core   14.7644   30.2232    0.8005     1 1 1
O           core   11.0733  -22.6674    0.8005     1 1 1
O           core  -11.0733   11.3337    0.8005     1 1 1
O           core    3.6911   15.1116    0.8005     1 1 1
O           core  -22.1466  -22.6674    0.8005     1 1 1
O           core   25.8377   -3.7779    0.8005     1 1 1
O           core   -7.3822    0.0000    0.8005     1 1 1
O           core  -33.2199   -7.5558    0.8005     1 1 1
O           core    0.0000    0.0000    0.8005     1 1 1
O           core  -14.7644   30.2232    0.8005     1 1 1
O           core   18.4555  -26.4453    0.8005     1 1 1
O           core   25.8377    0.0000    0.8005     1 1 1
O           core   -3.6911   -3.7779    0.8005     1 1 1
O           core  -25.8377  -22.6674    0.8005     1 1 1
O           core   25.8377    3.7779    0.8005     1 1 1
O           core   18.4555  -22.6674    0.8005     1 1 1
O           core    0.0000    3.7779    0.8005     1 1 1
O           core   -7.3822    3.7779    0.8005     1 1 1
O           core  -14.7644   -7.5558    0.8005     1 1 1
O           core   25.8377    7.5558    0.8005     1 1 1
O           core   11.0733  -11.3337    0.8005     1 1 1
O           core   18.4555  -18.8895    0.8005     1 1 1
O           core   -3.6911    0.0000    0.8005     1 1 1
O           core  -25.8377   11.3337    0.8005     1 1 1
O           core  -11.0733  -30.2232    0.8005     1 1 1
O           core  -18.4555   18.8895    0.8005     1 1 1
O           core   25.8377   11.3337    0.8005     1 1 1
O           core    0.0000    7.5558    0.8005     1 1 1
O           core    3.6911   26.4453    0.8005     1 1 1
O           core   11.0733   -7.5558    0.8005     1 1 1
O           core  -22.1466   18.8895    0.8005     1 1 1
O           core  -29.5288   -7.5558    0.8005     1 1 1
O           core   25.8377   15.1116    0.8005     1 1 1
O           core   -7.3822    7.5558    0.8005     1 1 1
O           core   -3.6911    3.7779    0.8005     1 1 1
O           core  -25.8377  -11.3337    0.8005     1 1 1
O           core   11.0733   -3.7779    0.8005     1 1 1
O           core   25.8377   18.8895    0.8005     1 1 1
O           core    3.6911   30.2232    0.8005     1 1 1
O           core    0.0000   11.3337    0.8005     1 1 1
O           core  -25.8377    0.0000    0.8005     1 1 1
O           core  -14.7644   -3.7779    0.8005     1 1 1
O           core  -11.0733  -26.4453    0.8005     1 1 1
O           core   25.8377   22.6674    0.8005     1 1 1
O           core  -22.1466  -18.8895    0.8005     1 1 1
O           core   11.0733    0.0000    0.8005     1 1 1
O           core   -3.6911    7.5558    0.8005     1 1 1
O           core    3.6911   34.0011    0.8005     1 1 1
O           core   -7.3822   11.3337    0.8005     1 1 1
O           core    0.0000   15.1116    0.8005     1 1 1
O           core    7.3822  -34.0011    0.8005     1 1 1
O           core   11.0733    3.7779    0.8005     1 1 1
O           core  -11.0733   22.6674    0.8005     1 1 1
O           core  -18.4555   22.6674    0.8005     1 1 1
O           core   29.5288  -15.1116    0.8005     1 1 1
O           core  -29.5288  -11.3337    0.8005     1 1 1
O           core   -3.6911   11.3337    0.8005     1 1 1
O           core   11.0733    7.5558    0.8005     1 1 1
O           core   29.5288  -11.3337    0.8005     1 1 1
O           core    7.3822  -30.2232    0.8005     1 1 1
O           core  -22.1466   22.6674    0.8005     1 1 1
O           core   -7.3822   15.1116    0.8005     1 1 1
O           core  -11.0733  -22.6674    0.8005     1 1 1
O           core  -14.7644    0.0000    0.8005     1 1 1
O           core   29.5288   -7.5558    0.8005     1 1 1
O           core  -11.0733   26.4453    0.8005     1 1 1
O           core   11.0733   11.3337    0.8005     1 1 1
O           core  -29.5288    3.7779    0.8005     1 1 1
O           core    7.3822  -26.4453    0.8005     1 1 1
O           core   29.5288   -3.7779    0.8005     1 1 1
O           core   -3.6911   15.1116    0.8005     1 1 1
O           core  -29.5288  -15.1116    0.8005     1 1 1
O           core  -25.8377   15.1116    0.8005     1 1 1
O           core   29.5288    0.0000    0.8005     1 1 1
O           core  -18.4555   26.4453    0.8005     1 1 1
O           core    0.0000   26.4453    0.8005     1 1 1
O           core   29.5288    3.7779    0.8005     1 1 1
O           core  -11.0733   30.2232    0.8005     1 1 1
O           core  -25.8377  -18.8895    0.8005     1 1 1
O           core   18.4555   18.8895    0.8005     1 1 1
O           core   29.5288    7.5558    0.8005     1 1 1
O           core  -14.7644    3.7779    0.8005     1 1 1
O           core   11.0733   22.6674    0.8005     1 1 1
O           core    0.0000   30.2232    0.8005     1 1 1
O           core  -22.1466   26.4453    0.8005     1 1 1
O           core  -29.5288   11.3337    0.8005     1 1 1
O           core   29.5288   11.3337    0.8005     1 1 1
O           core   18.4555   22.6674    0.8005     1 1 1
O           core    7.3822  -15.1116    0.8005     1 1 1
O           core   -7.3822  -34.0011    0.8005     1 1 1
O           core   11.0733   26.4453    0.8005     1 1 1
O           core   29.5288   15.1116    0.8005     1 1 1
O           core  -14.7644  -30.2232    0.8005     1 1 1
O           core   18.4555   26.4453    0.8005     1 1 1
O           core    0.0000   34.0011    0.8005     1 1 1
O           core   -7.3822   26.4453    0.8005     1 1 1
O           core    7.3822  -11.3337    0.8005     1 1 1
O           core   11.0733   30.2232    0.8005     1 1 1
O           core  -22.1466  -15.1116    0.8005     1 1 1
O           core    3.6911  -34.0011    0.8005     1 1 1
O           core   -3.6911   26.4453    0.8005     1 1 1
O           core  -33.2199    7.5558    0.8005     1 1 1
O           core   -7.3822  -30.2232    0.8005     1 1 1
O           core   22.1466  -26.4453    0.8005     1 1 1
O           core  -14.7644    7.5558    0.8005     1 1 1
O           core    7.3822   -7.5558    0.8005     1 1 1
O           core   14.7644  -30.2232    0.8005     1 1 1
O           core  -18.4555  -26.4453    0.8005     1 1 1
O           core    3.6911  -30.2232    0.8005     1 1 1
O           core   22.1466  -22.6674    0.8005     1 1 1
O           core   33.2199   -7.5558    0.8005     1 1 1
O           core   -7.3822   30.2232    0.8005     1 1 1
O           core   -3.6911   30.2232    0.8005     1 1 1
O           core  -25.8377    3.7779    0.8005     1 1 1
O           core    7.3822   -3.7779    0.8005     1 1 1
O           core   14.7644  -26.4453    0.8005     1 1 1
O           core  -11.0733  -11.3337    0.8005     1 1 1
O           core   33.2199   -3.7779    0.8005     1 1 1
O           core   22.1466  -18.8895    0.8005     1 1 1
O           core  -25.8377   -7.5558    0.8005     1 1 1
O           core   -7.3822  -26.4453    0.8005     1 1 1
O           core    3.6911  -26.4453    0.8005     1 1 1
O           core  -14.7644  -26.4453    0.8005     1 1 1
O           core   -7.3822   34.0011    0.8005     1 1 1
O           core   33.2199    0.0000    0.8005     1 1 1
O           core   14.7644  -22.6674    0.8005     1 1 1
O           core   22.1466  -15.1116    0.8005     1 1 1
O           core    7.3822    0.0000    0.8005     1 1 1
O           core   -3.6911   34.0011    0.8005     1 1 1
O           core  -33.2199   -3.7779    0.8005     1 1 1
O           core   33.2199    3.7779    0.8005     1 1 1
O           core   -3.6911  -34.0011    0.8005     1 1 1
O           core    0.0000  -34.0011    0.8005     1 1 1
O           core    7.3822    3.7779    0.8005     1 1 1
O           core   33.2199    7.5558    0.8005     1 1 1
O           core  -25.8377   18.8895    0.8005     1 1 1
O           core  -11.0733   -7.5558    0.8005     1 1 1
O           core    7.3822    7.5558    0.8005     1 1 1
O           core  -29.5288    0.0000    0.8005     1 1 1
O           core    0.0000  -30.2232    0.8005     1 1 1
O           core   -3.6911  -30.2232    0.8005     1 1 1
O           core  -18.4555  -22.6674    0.8005     1 1 1
O           core  -14.7644  -22.6674    0.8005     1 1 1
O           core    9.2277   -1.8889    1.6318     1 1 1
O           core  -12.9189   -9.4447    1.6318     1 1 1
O           core   12.9188   32.1122    1.6318     1 1 1
O           core   -5.5367   -9.4447    1.6318     1 1 1
O           core   20.3010   24.5564    1.6318     1 1 1
O           core  -16.6100   20.7785    1.6318     1 1 1
O           core   16.6099  -28.3342    1.6318     1 1 1
O           core    9.2277    1.8890    1.6318     1 1 1
O           core   20.3010   28.3343    1.6318     1 1 1
O           core   -9.2278    9.4448    1.6318     1 1 1
O           core  -20.3011   24.5564    1.6318     1 1 1
O           core  -12.9189   32.1122    1.6318     1 1 1
O           core   16.6099  -24.5563    1.6318     1 1 1
O           core   23.9921  -24.5563    1.6318     1 1 1
O           core  -23.9922  -20.7784    1.6318     1 1 1
O           core   23.9921  -20.7784    1.6318     1 1 1
O           core    9.2277    5.6669    1.6318     1 1 1
O           core    5.5366  -13.2226    1.6318     1 1 1
O           core   -5.5367   -5.6668    1.6318     1 1 1
O           core  -27.6833   -5.6668    1.6318     1 1 1
O           core   16.6099  -20.7784    1.6318     1 1 1
O           core  -20.3011  -17.0005    1.6318     1 1 1
O           core  -12.9189   -5.6668    1.6318     1 1 1
O           core   23.9921  -17.0005    1.6318     1 1 1
O           core   -9.2278   13.2227    1.6318     1 1 1
O           core    9.2277    9.4448    1.6318     1 1 1
O           core  -31.3744   13.2227    1.6318     1 1 1
O           core    5.5366   -9.4447    1.6318     1 1 1
O           core   -9.2278  -32.1121    1.6318     1 1 1
O           core   23.9921  -13.2226    1.6318     1 1 1
O           core   -1.8456  -13.2226    1.6318     1 1 1
O           core  -23.9922   20.7785    1.6318     1 1 1
O           core   -5.5367   -1.8889    1.6318     1 1 1
O           core  -16.6100   24.5564    1.6318     1 1 1
O           core    9.2277   13.2227    1.6318     1 1 1
O           core   23.9921   -9.4447    1.6318     1 1 1
O           core    1.8455  -13.2226    1.6318     1 1 1
O           core    5.5366   -5.6668    1.6318     1 1 1
O           core  -20.3011   28.3343    1.6318     1 1 1
O           core   -1.8456   -9.4447    1.6318     1 1 1
O           core  -27.6833    9.4448    1.6318     1 1 1
O           core   -9.2278  -28.3342    1.6318     1 1 1
O           core   -5.5367    1.8890    1.6318     1 1 1
O           core    5.5366   -1.8889    1.6318     1 1 1
O           core    1.8455   -9.4447    1.6318     1 1 1
O           core  -12.9189   -1.8889    1.6318     1 1 1
O           core  -27.6833    1.8890    1.6318     1 1 1
O           core  -31.3744   -9.4447    1.6318     1 1 1
O           core   -1.8456   -5.6668    1.6318     1 1 1
O           core  -16.6100   28.3343    1.6318     1 1 1
O           core    5.5366    1.8890    1.6318     1 1 1
O           core   16.6099   -1.8889    1.6318     1 1 1
O           core    1.8455   -5.6668    1.6318     1 1 1
O           core    9.2277   24.5564    1.6318     1 1 1
O           core  -31.3744    1.8890    1.6318     1 1 1
O           core   -5.5367    5.6669    1.6318     1 1 1
O           core  -16.6100   -1.8889    1.6318     1 1 1
O           core   -9.2278  -24.5563    1.6318     1 1 1
O           core   16.6099    1.8890    1.6318     1 1 1
O           core    5.5366    5.6669    1.6318     1 1 1
O           core   -1.8456   -1.8889    1.6318     1 1 1
O           core    9.2277   28.3343    1.6318     1 1 1
O           core   23.9921    9.4448    1.6318     1 1 1
O           core  -12.9189    1.8890    1.6318     1 1 1
O           core    1.8455   -1.8889    1.6318     1 1 1
O           core  -16.6100  -28.3342    1.6318     1 1 1
O           core   -9.2278   24.5564    1.6318     1 1 1
O           core   -5.5367    9.4448    1.6318     1 1 1
O           core   23.9921   13.2227    1.6318     1 1 1
O           core    5.5366    9.4448    1.6318     1 1 1
O           core    9.2277   32.1122    1.6318     1 1 1
O           core  -27.6833  -20.7784    1.6318     1 1 1
O           core  -23.9922   24.5564    1.6318     1 1 1
O           core   -1.8456    1.8890    1.6318     1 1 1
O           core    1.8455    1.8890    1.6318     1 1 1
O           core   23.9921   17.0006    1.6318     1 1 1
O           core   12.9188  -32.1121    1.6318     1 1 1
O           core  -23.9922  -17.0005    1.6318     1 1 1
O           core    5.5366   13.2227    1.6318     1 1 1
O           core  -16.6100    1.8890    1.6318     1 1 1
O           core   23.9921   20.7785    1.6318     1 1 1
O           core   12.9188  -28.3342    1.6318     1 1 1
O           core  -12.9189    5.6669    1.6318     1 1 1
O           core   -5.5367   13.2227    1.6318     1 1 1
O           core   -9.2278   28.3343    1.6318     1 1 1
O           core    1.8455    5.6669    1.6318     1 1 1
O           core   -1.8456    5.6669    1.6318     1 1 1
O           core  -12.9189  -32.1121    1.6318     1 1 1
O           core   23.9921   24.5564    1.6318     1 1 1
O           core   12.9188  -24.5563    1.6318     1 1 1
O           core  -23.9922    9.4448    1.6318     1 1 1
O           core  -27.6833   20.7785    1.6318     1 1 1
O           core   27.6832  -20.7784    1.6318     1 1 1
O           core  -16.6100  -24.5563    1.6318     1 1 1
O           core  -12.9189  -28.3342    1.6318     1 1 1
O           core   27.6832  -17.0005    1.6318     1 1 1
O           core   16.6099   20.7785    1.6318     1 1 1
O           core    1.8455    9.4448    1.6318     1 1 1
O           core   27.6832  -13.2226    1.6318     1 1 1
O           core   -1.8456    9.4448    1.6318     1 1 1
O           core  -27.6833   -9.4447    1.6318     1 1 1
O           core   -9.2278   32.1122    1.6318     1 1 1
O           core   16.6099   24.5564    1.6318     1 1 1
O           core  -12.9189    9.4448    1.6318     1 1 1
O           core  -31.3744   -1.8889    1.6318     1 1 1
O           core   27.6832   -9.4447    1.6318     1 1 1
O           core    1.8455   13.2227    1.6318     1 1 1
O           core    5.5366   24.5564    1.6318     1 1 1
O           core  -31.3744  -13.2226    1.6318     1 1 1
O           core   16.6099   28.3343    1.6318     1 1 1
O           core   -1.8456   13.2227    1.6318     1 1 1
O           core   27.6832   -5.6668    1.6318     1 1 1
O           core   -9.2278  -13.2226    1.6318     1 1 1
O           core  -27.6833   13.2227    1.6318     1 1 1
O           core    5.5366   28.3343    1.6318     1 1 1
O           core   20.3010  -28.3342    1.6318     1 1 1
O           core   27.6832   -1.8889    1.6318     1 1 1
O           core  -12.9189  -24.5563    1.6318     1 1 1
O           core   -5.5367  -32.1121    1.6318     1 1 1
O           core   20.3010  -24.5563    1.6318     1 1 1
O           core  -20.3011  -28.3342    1.6318     1 1 1
O           core   12.9188   -9.4447    1.6318     1 1 1
O           core   27.6832    1.8890    1.6318     1 1 1
O           core   -5.5367   24.5564    1.6318     1 1 1
O           core    5.5366   32.1122    1.6318     1 1 1
O           core  -16.6100  -20.7784    1.6318     1 1 1
O           core   20.3010  -20.7784    1.6318     1 1 1
O           core   27.6832    5.6669    1.6318     1 1 1
O           core   12.9188   -5.6668    1.6318     1 1 1
O           core   -9.2278   -9.4447    1.6318     1 1 1
O           core  -27.6833   -1.8889    1.6318     1 1 1
O           core  -23.9922   13.2227    1.6318     1 1 1
O           core   20.3010  -17.0005    1.6318     1 1 1
O           core   -5.5367  -28.3342    1.6318     1 1 1
O           core   27.6832    9.4448    1.6318     1 1 1
O           core   12.9188   -1.8889    1.6318     1 1 1
O           core    9.2277  -32.1121    1.6318     1 1 1
O           core   -5.5367   28.3343    1.6318     1 1 1
O           core   27.6832   13.2227    1.6318     1 1 1
O           core    9.2277  -28.3342    1.6318     1 1 1
O           core  -20.3011  -24.5563    1.6318     1 1 1
O           core   12.9188    1.8890    1.6318     1 1 1
O           core   -9.2278   -5.6668    1.6318     1 1 1
O           core   27.6832   17.0006    1.6318     1 1 1
O           core    1.8455   28.3343    1.6318     1 1 1
O           core  -20.3011   17.0006    1.6318     1 1 1
O           core   -5.5367  -24.5563    1.6318     1 1 1
O           core   -5.5367   32.1122    1.6318     1 1 1
O           core    9.2277  -24.5563    1.6318     1 1 1
O           core   12.9188    5.6669    1.6318     1 1 1
O           core   27.6832   20.7785    1.6318     1 1 1
O           core  -27.6833    5.6669    1.6318     1 1 1
O           core  -23.9922  -13.2226    1.6318     1 1 1
O           core   -1.8456   28.3343    1.6318     1 1 1
O           core   31.3743  -13.2226    1.6318     1 1 1
O           core    1.8455   32.1122    1.6318     1 1 1
O           core  -31.3744    5.6669    1.6318     1 1 1
O           core   12.9188    9.4448    1.6318     1 1 1
O           core   31.3743   -9.4447    1.6318     1 1 1
O           core   -9.2278   -1.8889    1.6318     1 1 1
O           core   31.3743   -5.6668    1.6318     1 1 1
O           core  -23.9922  -24.5563    1.6318     1 1 1
O           core   -1.8456   32.1122    1.6318     1 1 1
O           core  -27.6833  -13.2226    1.6318     1 1 1
O           core   31.3743   -1.8889    1.6318     1 1 1
O           core   -1.8456  -32.1121    1.6318     1 1 1
O           core  -31.3744   -5.6668    1.6318     1 1 1
O           core    5.5366  -32.1121    1.6318     1 1 1
O           core  -20.3011   20.7785    1.6318     1 1 1
O           core   31.3743    1.8890    1.6318     1 1 1
O           core    9.2277  -13.2226    1.6318     1 1 1
O           core   -9.2278    1.8890    1.6318     1 1 1
O           core  -12.9189   24.5564    1.6318     1 1 1
O           core   -1.8456  -28.3342    1.6318     1 1 1
O           core   31.3743    5.6669    1.6318     1 1 1
O           core    5.5366  -28.3342    1.6318     1 1 1
O           core    1.8455  -32.1121    1.6318     1 1 1
O           core    9.2277   -9.4447    1.6318     1 1 1
O           core   31.3743    9.4448    1.6318     1 1 1
O           core  -20.3011  -20.7784    1.6318     1 1 1
O           core  -23.9922   17.0006    1.6318     1 1 1
O           core   12.9188   24.5564    1.6318     1 1 1
O           core   -5.5367  -13.2226    1.6318     1 1 1
O           core    5.5366  -24.5563    1.6318     1 1 1
O           core  -31.3744    9.4448    1.6318     1 1 1
O           core   31.3743   13.2227    1.6318     1 1 1
O           core   20.3010   17.0006    1.6318     1 1 1
O           core    9.2277   -5.6668    1.6318     1 1 1
O           core    1.8455  -28.3342    1.6318     1 1 1
O           core   -9.2278    5.6669    1.6318     1 1 1
O           core   12.9188   28.3343    1.6318     1 1 1
O           core  -27.6833  -17.0005    1.6318     1 1 1
O           core  -12.9189   28.3343    1.6318     1 1 1
O           core   20.3010   20.7785    1.6318     1 1 1
O           core  -27.6833   17.0006    1.6318     1 1 1
O           core  -23.9922   -9.4447    1.6318     1 1 1
O           core  -18.4555  -28.3342    3.2261     1 1 1
O           core   25.8377  -17.0005    3.2261     1 1 1
O           core  -25.8377  -13.2226    3.2261     1 1 1
O           core  -18.4555   17.0006    3.2261     1 1 1
O           core   11.0733   28.3343    3.2261     1 1 1
O           core    7.3822   13.2227    3.2261     1 1 1
O           core   25.8377  -13.2226    3.2261     1 1 1
O           core  -25.8377    5.6669    3.2261     1 1 1
O           core    3.6911    9.4448    3.2261     1 1 1
O           core    0.0000   13.2227    3.2261     1 1 1
O           core   -3.6911  -28.3342    3.2261     1 1 1
O           core   -7.3822   -5.6668    3.2261     1 1 1
O           core   11.0733   32.1122    3.2261     1 1 1
O           core   25.8377   -9.4447    3.2261     1 1 1
O           core  -25.8377   17.0006    3.2261     1 1 1
O           core  -33.2199    9.4448    3.2261     1 1 1
O           core    3.6911   13.2227    3.2261     1 1 1
O           core   25.8377   -5.6668    3.2261     1 1 1
O           core  -18.4555  -24.5563    3.2261     1 1 1
O           core  -29.5288    5.6669    3.2261     1 1 1
O           core   -3.6911   28.3343    3.2261     1 1 1
O           core   14.7644  -28.3342    3.2261     1 1 1
O           core  -25.8377  -20.7784    3.2261     1 1 1
O           core   25.8377   -1.8889    3.2261     1 1 1
O           core  -22.1466   13.2227    3.2261     1 1 1
O           core   -7.3822   -1.8889    3.2261     1 1 1
O           core  -18.4555   20.7785    3.2261     1 1 1
O           core   14.7644  -24.5563    3.2261     1 1 1
O           core   25.8377    1.8890    3.2261     1 1 1
O           core    7.3822   24.5564    3.2261     1 1 1
O           core   -3.6911   32.1122    3.2261     1 1 1
O           core  -11.0733   24.5564    3.2261     1 1 1
O           core   25.8377    5.6669    3.2261     1 1 1
O           core  -22.1466  -17.0005    3.2261     1 1 1
O           core   14.7644  -20.7784    3.2261     1 1 1
O           core    7.3822   28.3343    3.2261     1 1 1
O           core  -33.2199   -1.8889    3.2261     1 1 1
O           core   -7.3822    1.8890    3.2261     1 1 1
O           core   25.8377    9.4448    3.2261     1 1 1
O           core  -33.2199    5.6669    3.2261     1 1 1
O           core  -25.8377   -1.8889    3.2261     1 1 1
O           core   18.4555   17.0006    3.2261     1 1 1
O           core  -18.4555  -20.7784    3.2261     1 1 1
O           core    7.3822   32.1122    3.2261     1 1 1
O           core   25.8377   13.2227    3.2261     1 1 1
O           core    0.0000   28.3343    3.2261     1 1 1
O           core    0.0000  -32.1121    3.2261     1 1 1
O           core  -11.0733   28.3343    3.2261     1 1 1
O           core   18.4555   20.7785    3.2261     1 1 1
O           core  -11.0733   -9.4447    3.2261     1 1 1
O           core   25.8377   17.0006    3.2261     1 1 1
O           core    3.6911   28.3343    3.2261     1 1 1
O           core  -14.7644   20.7785    3.2261     1 1 1
O           core   -7.3822    5.6669    3.2261     1 1 1
O           core  -33.2199    1.8890    3.2261     1 1 1
O           core  -18.4555   24.5564    3.2261     1 1 1
O           core   11.0733  -32.1121    3.2261     1 1 1
O           core  -29.5288   13.2227    3.2261     1 1 1
O           core   18.4555   24.5564    3.2261     1 1 1
O           core   25.8377   20.7785    3.2261     1 1 1
O           core    0.0000   32.1122    3.2261     1 1 1
O           core   -3.6911  -13.2226    3.2261     1 1 1
O           core    0.0000  -28.3342    3.2261     1 1 1
O           core    3.6911   32.1122    3.2261     1 1 1
O           core   11.0733  -28.3342    3.2261     1 1 1
O           core  -25.8377   20.7785    3.2261     1 1 1
O           core   18.4555   28.3343    3.2261     1 1 1
O           core  -22.1466   17.0006    3.2261     1 1 1
O           core   14.7644   -5.6668    3.2261     1 1 1
O           core  -11.0733   32.1122    3.2261     1 1 1
O           core  -25.8377    9.4448    3.2261     1 1 1
O           core   -7.3822    9.4448    3.2261     1 1 1
O           core  -11.0733   -5.6668    3.2261     1 1 1
O           core  -29.5288    1.8890    3.2261     1 1 1
O           core   11.0733  -24.5563    3.2261     1 1 1
O           core   29.5288  -17.0005    3.2261     1 1 1
O           core   -3.6911   -9.4447    3.2261     1 1 1
O           core   14.7644   -1.8889    3.2261     1 1 1
O           core    3.6911  -32.1121    3.2261     1 1 1
O           core  -14.7644   24.5564    3.2261     1 1 1
O           core   22.1466  -24.5563    3.2261     1 1 1
O           core    7.3822  -32.1121    3.2261     1 1 1
O           core   29.5288  -13.2226    3.2261     1 1 1
O           core  -14.7644   -5.6668    3.2261     1 1 1
O           core  -22.1466  -13.2226    3.2261     1 1 1
O           core   -7.3822  -32.1121    3.2261     1 1 1
O           core   14.7644    1.8890    3.2261     1 1 1
O           core  -18.4555   28.3343    3.2261     1 1 1
O           core   22.1466  -20.7784    3.2261     1 1 1
O           core   29.5288   -9.4447    3.2261     1 1 1
O           core   -7.3822   13.2227    3.2261     1 1 1
O           core    3.6911  -28.3342    3.2261     1 1 1
O           core    7.3822  -28.3342    3.2261     1 1 1
O           core  -18.4555  -17.0005    3.2261     1 1 1
O           core   -3.6911   -5.6668    3.2261     1 1 1
O           core   14.7644    5.6669    3.2261     1 1 1
O           core   29.5288   -5.6668    3.2261     1 1 1
O           core   22.1466  -17.0005    3.2261     1 1 1
O           core  -25.8377   -9.4447    3.2261     1 1 1
O           core  -11.0733   -1.8889    3.2261     1 1 1
O           core  -29.5288  -17.0005    3.2261     1 1 1
O           core   -7.3822  -28.3342    3.2261     1 1 1
O           core  -14.7644   28.3343    3.2261     1 1 1
O           core    7.3822  -24.5563    3.2261     1 1 1
O           core   29.5288   -1.8889    3.2261     1 1 1
O           core   22.1466  -13.2226    3.2261     1 1 1
O           core  -25.8377  -17.0005    3.2261     1 1 1
O           core   -3.6911   -1.8889    3.2261     1 1 1
O           core   29.5288    1.8890    3.2261     1 1 1
O           core  -14.7644   -1.8889    3.2261     1 1 1
O           core  -33.2199   -5.6668    3.2261     1 1 1
O           core  -22.1466   20.7785    3.2261     1 1 1
O           core   11.0733   -9.4447    3.2261     1 1 1
O           core  -14.7644  -28.3342    3.2261     1 1 1
O           core   29.5288    5.6669    3.2261     1 1 1
O           core  -11.0733    1.8890    3.2261     1 1 1
O           core    0.0000  -13.2226    3.2261     1 1 1
O           core  -29.5288   -1.8889    3.2261     1 1 1
O           core   -7.3822  -24.5563    3.2261     1 1 1
O           core  -25.8377    1.8890    3.2261     1 1 1
O           core   29.5288    9.4448    3.2261     1 1 1
O           core   -3.6911    1.8890    3.2261     1 1 1
O           core   11.0733   -5.6668    3.2261     1 1 1
O           core  -22.1466  -24.5563    3.2261     1 1 1
O           core   29.5288   13.2227    3.2261     1 1 1
O           core   14.7644   20.7785    3.2261     1 1 1
O           core  -33.2199   -9.4447    3.2261     1 1 1
O           core    0.0000   -9.4447    3.2261     1 1 1
O           core  -14.7644    1.8890    3.2261     1 1 1
O           core   11.0733   -1.8889    3.2261     1 1 1
O           core  -11.0733  -32.1121    3.2261     1 1 1
O           core    7.3822  -13.2226    3.2261     1 1 1
O           core   29.5288   17.0006    3.2261     1 1 1
O           core  -11.0733    5.6669    3.2261     1 1 1
O           core   14.7644   24.5564    3.2261     1 1 1
O           core   -3.6911    5.6669    3.2261     1 1 1
O           core    3.6911  -13.2226    3.2261     1 1 1
O           core   -7.3822   24.5564    3.2261     1 1 1
O           core   11.0733    1.8890    3.2261     1 1 1
O           core    0.0000   -5.6668    3.2261     1 1 1
O           core    7.3822   -9.4447    3.2261     1 1 1
O           core   14.7644   28.3343    3.2261     1 1 1
O           core  -14.7644  -24.5563    3.2261     1 1 1
O           core  -11.0733  -28.3342    3.2261     1 1 1
O           core  -25.8377   13.2227    3.2261     1 1 1
O           core    3.6911   -9.4447    3.2261     1 1 1
O           core   33.2199   -9.4447    3.2261     1 1 1
O           core   11.0733    5.6669    3.2261     1 1 1
O           core  -29.5288    9.4448    3.2261     1 1 1
O           core   -3.6911    9.4448    3.2261     1 1 1
O           core  -22.1466   24.5564    3.2261     1 1 1
O           core    7.3822   -5.6668    3.2261     1 1 1
O           core   22.1466   13.2227    3.2261     1 1 1
O           core   33.2199   -5.6668    3.2261     1 1 1
O           core  -29.5288   -5.6668    3.2261     1 1 1
O           core    0.0000   -1.8889    3.2261     1 1 1
O           core   -7.3822   28.3343    3.2261     1 1 1
O           core   11.0733    9.4448    3.2261     1 1 1
O           core   18.4555  -28.3342    3.2261     1 1 1
O           core  -11.0733    9.4448    3.2261     1 1 1
O           core    3.6911   -5.6668    3.2261     1 1 1
O           core   33.2199   -1.8889    3.2261     1 1 1
O           core   22.1466   17.0006    3.2261     1 1 1
O           core  -14.7644    5.6669    3.2261     1 1 1
O           core  -29.5288   17.0006    3.2261     1 1 1
O           core    7.3822   -1.8889    3.2261     1 1 1
O           core   18.4555  -24.5563    3.2261     1 1 1
O           core   -3.6911   13.2227    3.2261     1 1 1
O           core   33.2199    1.8890    3.2261     1 1 1
O           core   22.1466   20.7785    3.2261     1 1 1
O           core    0.0000    1.8890    3.2261     1 1 1
O           core  -11.0733  -24.5563    3.2261     1 1 1
O           core  -25.8377   -5.6668    3.2261     1 1 1
O           core    3.6911   -1.8889    3.2261     1 1 1
O           core   -7.3822   32.1122    3.2261     1 1 1
O           core   18.4555  -20.7784    3.2261     1 1 1
O           core   33.2199    5.6669    3.2261     1 1 1
O           core    7.3822    1.8890    3.2261     1 1 1
O           core  -14.7644  -20.7784    3.2261     1 1 1
O           core   22.1466   24.5564    3.2261     1 1 1
O           core   -7.3822  -13.2226    3.2261     1 1 1
O           core  -22.1466  -20.7784    3.2261     1 1 1
O           core   33.2199    9.4448    3.2261     1 1 1
O           core    0.0000    5.6669    3.2261     1 1 1
O           core   18.4555  -17.0005    3.2261     1 1 1
O           core  -29.5288   -9.4447    3.2261     1 1 1
O           core    3.6911    1.8890    3.2261     1 1 1
O           core    7.3822    5.6669    3.2261     1 1 1
O           core  -29.5288  -13.2226    3.2261     1 1 1
O           core   -3.6911  -32.1121    3.2261     1 1 1
O           core   25.8377  -20.7784    3.2261     1 1 1
O           core   -7.3822   -9.4447    3.2261     1 1 1
O           core    0.0000    9.4448    3.2261     1 1 1
O           core    7.3822    9.4448    3.2261     1 1 1
O           core   11.0733   24.5564    3.2261     1 1 1
O           core    3.6911    5.6669    3.2261     1 1 1
O           core  -27.6833   15.1116    4.0559     1 1 1
O           core  -23.9922   -7.5558    4.0559     1 1 1
O           core   -1.8456    7.5558    4.0559     1 1 1
O           core   12.9188   -7.5558    4.0559     1 1 1
O           core    1.8455   -7.5558    4.0559     1 1 1
O           core   -5.5367  -15.1116    4.0559     1 1 1
O           core  -16.6100  -22.6674    4.0559     1 1 1
O           core  -27.6833   -3.7779    4.0559     1 1 1
O           core    5.5366  -15.1116    4.0559     1 1 1
O           core   -5.5367   30.2232    4.0559     1 1 1
O           core   12.9188   -3.7779    4.0559     1 1 1
O           core  -16.6100   22.6674    4.0559     1 1 1
O           core  -20.3011   18.8895    4.0559     1 1 1
O           core   16.6099   18.8895    4.0559     1 1 1
O           core    1.8455   -3.7779    4.0559     1 1 1
O           core   -1.8456   11.3337    4.0559     1 1 1
O           core    9.2277  -11.3337    4.0559     1 1 1
O           core    5.5366  -11.3337    4.0559     1 1 1
O           core  -31.3744  -11.3337    4.0559     1 1 1
O           core   12.9188    0.0000    4.0559     1 1 1
O           core   -5.5367  -11.3337    4.0559     1 1 1
O           core  -16.6100    0.0000    4.0559     1 1 1
O           core   16.6099   22.6674    4.0559     1 1 1
O           core  -23.9922   15.1116    4.0559     1 1 1
O           core   -5.5367   34.0011    4.0559     1 1 1
O           core    1.8455    0.0000    4.0559     1 1 1
O           core    9.2277   -7.5558    4.0559     1 1 1
O           core  -20.3011  -26.4453    4.0559     1 1 1
O           core   23.9921    7.5558    4.0559     1 1 1
O           core   12.9188    3.7779    4.0559     1 1 1
O           core    5.5366   -7.5558    4.0559     1 1 1
O           core   16.6099   26.4453    4.0559     1 1 1
O           core   -1.8456   15.1116    4.0559     1 1 1
O           core  -31.3744   11.3337    4.0559     1 1 1
O           core   -1.8456  -34.0011    4.0559     1 1 1
O           core  -31.3744   15.1116    4.0559     1 1 1
O           core   23.9921   11.3337    4.0559     1 1 1
O           core   -5.5367   -7.5558    4.0559     1 1 1
O           core    9.2277   -3.7779    4.0559     1 1 1
O           core   12.9188    7.5558    4.0559     1 1 1
O           core   16.6099   30.2232    4.0559     1 1 1
O           core    1.8455    3.7779    4.0559     1 1 1
O           core    5.5366   -3.7779    4.0559     1 1 1
O           core  -16.6100   26.4453    4.0559     1 1 1
O           core   23.9921   15.1116    4.0559     1 1 1
O           core   20.3010  -26.4453    4.0559     1 1 1
O           core  -16.6100  -18.8895    4.0559     1 1 1
O           core   -1.8456  -30.2232    4.0559     1 1 1
O           core    9.2277    0.0000    4.0559     1 1 1
O           core  -23.9922  -15.1116    4.0559     1 1 1
O           core   23.9921   18.8895    4.0559     1 1 1
O           core   20.3010  -22.6674    4.0559     1 1 1
O           core    5.5366    0.0000    4.0559     1 1 1
O           core    1.8455    7.5558    4.0559     1 1 1
O           core  -20.3011   22.6674    4.0559     1 1 1
O           core   -5.5367   -3.7779    4.0559     1 1 1
O           core  -27.6833   -7.5558    4.0559     1 1 1
O           core   23.9921   22.6674    4.0559     1 1 1
O           core    9.2277    3.7779    4.0559     1 1 1
O           core  -27.6833    3.7779    4.0559     1 1 1
O           core   20.3010  -18.8895    4.0559     1 1 1
O           core   -9.2278  -11.3337    4.0559     1 1 1
O           core  -12.9189   -7.5558    4.0559     1 1 1
O           core   -1.8456  -26.4453    4.0559     1 1 1
O           core    5.5366    3.7779    4.0559     1 1 1
O           core  -12.9189   22.6674    4.0559     1 1 1
O           core    1.8455   11.3337    4.0559     1 1 1
O           core   27.6832  -18.8895    4.0559     1 1 1
O           core   -9.2278   26.4453    4.0559     1 1 1
O           core  -23.9922  -22.6674    4.0559     1 1 1
O           core   20.3010  -15.1116    4.0559     1 1 1
O           core    9.2277    7.5558    4.0559     1 1 1
O           core  -31.3744    3.7779    4.0559     1 1 1
O           core  -16.6100   30.2232    4.0559     1 1 1
O           core   -1.8456   26.4453    4.0559     1 1 1
O           core   27.6832  -15.1116    4.0559     1 1 1
O           core   -5.5367    0.0000    4.0559     1 1 1
O           core    5.5366    7.5558    4.0559     1 1 1
O           core   12.9188   22.6674    4.0559     1 1 1
O           core  -23.9922   18.8895    4.0559     1 1 1
O           core    1.8455   15.1116    4.0559     1 1 1
O           core    9.2277   11.3337    4.0559     1 1 1
O           core   27.6832  -11.3337    4.0559     1 1 1
O           core   -9.2278   -7.5558    4.0559     1 1 1
O           core   -9.2278   30.2232    4.0559     1 1 1
O           core   12.9188   26.4453    4.0559     1 1 1
O           core   -1.8456   30.2232    4.0559     1 1 1
O           core    5.5366   11.3337    4.0559     1 1 1
O           core   27.6832   -7.5558    4.0559     1 1 1
O           core  -20.3011  -22.6674    4.0559     1 1 1
O           core  -12.9189   26.4453    4.0559     1 1 1
O           core   -5.5367    3.7779    4.0559     1 1 1
O           core  -12.9189   -3.7779    4.0559     1 1 1
O           core  -31.3744    0.0000    4.0559     1 1 1
O           core   12.9188   30.2232    4.0559     1 1 1
O           core   27.6832   -3.7779    4.0559     1 1 1
O           core  -20.3011   26.4453    4.0559     1 1 1
O           core  -12.9189  -30.2232    4.0559     1 1 1
O           core    5.5366   15.1116    4.0559     1 1 1
O           core   -1.8456   34.0011    4.0559     1 1 1
O           core   16.6099  -30.2232    4.0559     1 1 1
O           core   27.6832    0.0000    4.0559     1 1 1
O           core  -23.9922    7.5558    4.0559     1 1 1
O           core   -9.2278   -3.7779    4.0559     1 1 1
O           core  -27.6833   11.3337    4.0559     1 1 1
O           core  -27.6833   18.8895    4.0559     1 1 1
O           core    1.8455  -34.0011    4.0559     1 1 1
O           core   -5.5367    7.5558    4.0559     1 1 1
O           core   16.6099  -26.4453    4.0559     1 1 1
O           core   27.6832    3.7779    4.0559     1 1 1
O           core   -5.5367  -34.0011    4.0559     1 1 1
O           core   -1.8456  -15.1116    4.0559     1 1 1
O           core  -27.6833  -11.3337    4.0559     1 1 1
O           core  -12.9189   30.2232    4.0559     1 1 1
O           core    1.8455   26.4453    4.0559     1 1 1
O           core  -12.9189    0.0000    4.0559     1 1 1
O           core   27.6832    7.5558    4.0559     1 1 1
O           core   16.6099  -22.6674    4.0559     1 1 1
O           core  -31.3744  -15.1116    4.0559     1 1 1
O           core    9.2277   26.4453    4.0559     1 1 1
O           core    1.8455  -30.2232    4.0559     1 1 1
O           core  -23.9922  -11.3337    4.0559     1 1 1
O           core   -9.2278    0.0000    4.0559     1 1 1
O           core   27.6832   11.3337    4.0559     1 1 1
O           core   -5.5367   11.3337    4.0559     1 1 1
O           core   -1.8456  -11.3337    4.0559     1 1 1
O           core   16.6099  -18.8895    4.0559     1 1 1
O           core  -12.9189  -26.4453    4.0559     1 1 1
O           core    1.8455   30.2232    4.0559     1 1 1
O           core   -5.5367  -30.2232    4.0559     1 1 1
O           core    9.2277   30.2232    4.0559     1 1 1
O           core   27.6832   15.1116    4.0559     1 1 1
O           core    5.5366   26.4453    4.0559     1 1 1
O           core  -16.6100  -30.2232    4.0559     1 1 1
O           core  -27.6833  -15.1116    4.0559     1 1 1
O           core   20.3010   15.1116    4.0559     1 1 1
O           core    1.8455  -26.4453    4.0559     1 1 1
O           core  -27.6833    0.0000    4.0559     1 1 1
O           core  -20.3011  -18.8895    4.0559     1 1 1
O           core  -12.9189    3.7779    4.0559     1 1 1
O           core   27.6832   18.8895    4.0559     1 1 1
O           core    1.8455   34.0011    4.0559     1 1 1
O           core   -1.8456   -7.5558    4.0559     1 1 1
O           core    5.5366   30.2232    4.0559     1 1 1
O           core   20.3010   18.8895    4.0559     1 1 1
O           core   12.9188  -30.2232    4.0559     1 1 1
O           core   31.3743  -15.1116    4.0559     1 1 1
O           core   -5.5367   15.1116    4.0559     1 1 1
O           core  -23.9922   22.6674    4.0559     1 1 1
O           core   -9.2278    3.7779    4.0559     1 1 1
O           core    5.5366  -34.0011    4.0559     1 1 1
O           core   31.3743  -11.3337    4.0559     1 1 1
O           core   -5.5367  -26.4453    4.0559     1 1 1
O           core   20.3010   22.6674    4.0559     1 1 1
O           core   -9.2278  -30.2232    4.0559     1 1 1
O           core   12.9188  -26.4453    4.0559     1 1 1
O           core   31.3743   -7.5558    4.0559     1 1 1
O           core    5.5366   34.0011    4.0559     1 1 1
O           core  -12.9189  -22.6674    4.0559     1 1 1
O           core  -27.6833  -18.8895    4.0559     1 1 1
O           core   -1.8456   -3.7779    4.0559     1 1 1
O           core   20.3010   26.4453    4.0559     1 1 1
O           core    5.5366  -30.2232    4.0559     1 1 1
O           core   31.3743   -3.7779    4.0559     1 1 1
O           core  -23.9922   11.3337    4.0559     1 1 1
O           core   12.9188  -22.6674    4.0559     1 1 1
O           core  -23.9922  -18.8895    4.0559     1 1 1
O           core    9.2277  -30.2232    4.0559     1 1 1
O           core  -12.9189    7.5558    4.0559     1 1 1
O           core   23.9921  -22.6674    4.0559     1 1 1
O           core   31.3743    0.0000    4.0559     1 1 1
O           core   -9.2278    7.5558    4.0559     1 1 1
O           core  -16.6100  -26.4453    4.0559     1 1 1
O           core  -20.3011   15.1116    4.0559     1 1 1
O           core    5.5366  -26.4453    4.0559     1 1 1
O           core   16.6099    0.0000    4.0559     1 1 1
O           core   -1.8456    0.0000    4.0559     1 1 1
O           core   -9.2278  -26.4453    4.0559     1 1 1
O           core  -31.3744   -7.5558    4.0559     1 1 1
O           core   31.3743    3.7779    4.0559     1 1 1
O           core   23.9921  -18.8895    4.0559     1 1 1
O           core    9.2277  -26.4453    4.0559     1 1 1
O           core    1.8455  -15.1116    4.0559     1 1 1
O           core  -31.3744    7.5558    4.0559     1 1 1
O           core  -16.6100   18.8895    4.0559     1 1 1
O           core  -27.6833    7.5558    4.0559     1 1 1
O           core   31.3743    7.5558    4.0559     1 1 1
O           core   23.9921  -15.1116    4.0559     1 1 1
O           core   -1.8456    3.7779    4.0559     1 1 1
O           core   -9.2278   11.3337    4.0559     1 1 1
O           core   31.3743   11.3337    4.0559     1 1 1
O           core    1.8455  -11.3337    4.0559     1 1 1
O           core  -31.3744   -3.7779    4.0559     1 1 1
O           core   23.9921  -11.3337    4.0559     1 1 1
O           core   31.3743   15.1116    4.0559     1 1 1
O           core   -5.5367   26.4453    4.0559     1 1 1
O           core  -20.3011  -15.1116    4.0559     1 1 1
O           core   23.9921   -7.5558    4.0559     1 1 1
O           core  -27.6833  -17.0005    5.6472     1 1 1
O           core  -27.6833   17.0006    5.6472     1 1 1
O           core    1.8455   28.3343    5.6472     1 1 1
O           core   20.3010  -28.3342    5.6472     1 1 1
O           core    9.2277   13.2227    5.6472     1 1 1
O           core  -12.9189   -9.4447    5.6472     1 1 1
O           core   20.3010  -24.5563    5.6472     1 1 1
O           core  -27.6833   -9.4447    5.6472     1 1 1
O           core   -1.8456   -1.8889    5.6472     1 1 1
O           core   23.9921    9.4448    5.6472     1 1 1
O           core  -20.3011   28.3343    5.6472     1 1 1
O           core   -5.5367   24.5564    5.6472     1 1 1
O           core  -23.9922  -24.5563    5.6472     1 1 1
O           core   20.3010  -20.7784    5.6472     1 1 1
O           core    1.8455   32.1122    5.6472     1 1 1
O           core   23.9921   13.2227    5.6472     1 1 1
O           core  -23.9922   24.5564    5.6472     1 1 1
O           core   12.9188   24.5564    5.6472     1 1 1
O           core  -23.9922   13.2227    5.6472     1 1 1
O           core  -20.3011  -17.0005    5.6472     1 1 1
O           core   -1.8456    1.8890    5.6472     1 1 1
O           core   20.3010  -17.0005    5.6472     1 1 1
O           core   -5.5367  -13.2226    5.6472     1 1 1
O           core   23.9921   17.0006    5.6472     1 1 1
O           core    5.5366   24.5564    5.6472     1 1 1
O           core  -27.6833  -13.2226    5.6472     1 1 1
O           core   -5.5367   28.3343    5.6472     1 1 1
O           core   12.9188   28.3343    5.6472     1 1 1
O           core  -12.9189   -5.6668    5.6472     1 1 1
O           core   23.9921   20.7785    5.6472     1 1 1
O           core  -27.6833    5.6669    5.6472     1 1 1
O           core    5.5366  -32.1121    5.6472     1 1 1
O           core   -9.2278  -13.2226    5.6472     1 1 1
O           core    9.2277   24.5564    5.6472     1 1 1
O           core  -12.9189  -32.1121    5.6472     1 1 1
O           core    5.5366   28.3343    5.6472     1 1 1
O           core   12.9188   32.1122    5.6472     1 1 1
O           core   -1.8456    5.6669    5.6472     1 1 1
O           core   23.9921   24.5564    5.6472     1 1 1
O           core  -31.3744  -13.2226    5.6472     1 1 1
O           core   -5.5367   -9.4447    5.6472     1 1 1
O           core    1.8455  -13.2226    5.6472     1 1 1
O           core   -5.5367   32.1122    5.6472     1 1 1
O           core    9.2277   28.3343    5.6472     1 1 1
O           core   27.6832  -20.7784    5.6472     1 1 1
O           core   16.6099  -28.3342    5.6472     1 1 1
O           core    5.5366  -28.3342    5.6472     1 1 1
O           core  -16.6100  -28.3342    5.6472     1 1 1
O           core  -12.9189   24.5564    5.6472     1 1 1
O           core   27.6832  -17.0005    5.6472     1 1 1
O           core    5.5366   32.1122    5.6472     1 1 1
O           core  -12.9189  -28.3342    5.6472     1 1 1
O           core  -27.6833  -20.7784    5.6472     1 1 1
O           core   -1.8456    9.4448    5.6472     1 1 1
O           core   16.6099  -24.5563    5.6472     1 1 1
O           core  -31.3744   13.2227    5.6472     1 1 1
O           core   27.6832  -13.2226    5.6472     1 1 1
O           core   -9.2278   24.5564    5.6472     1 1 1
O           core    9.2277   32.1122    5.6472     1 1 1
O           core   -9.2278   -9.4447    5.6472     1 1 1
O           core    1.8455   -9.4447    5.6472     1 1 1
O           core    5.5366  -24.5563    5.6472     1 1 1
O           core  -12.9189   -1.8889    5.6472     1 1 1
O           core   -5.5367   -5.6668    5.6472     1 1 1
O           core  -31.3744   -1.8889    5.6472     1 1 1
O           core   27.6832   -9.4447    5.6472     1 1 1
O           core   16.6099  -20.7784    5.6472     1 1 1
O           core  -23.9922  -13.2226    5.6472     1 1 1
O           core    9.2277  -32.1121    5.6472     1 1 1
O           core   12.9188  -32.1121    5.6472     1 1 1
O           core  -20.3011  -28.3342    5.6472     1 1 1
O           core   -1.8456   13.2227    5.6472     1 1 1
O           core   -1.8456  -32.1121    5.6472     1 1 1
O           core   12.9188  -28.3342    5.6472     1 1 1
O           core   27.6832   -5.6668    5.6472     1 1 1
O           core  -12.9189   28.3343    5.6472     1 1 1
O           core    9.2277  -28.3342    5.6472     1 1 1
O           core    1.8455   -5.6668    5.6472     1 1 1
O           core  -20.3011   17.0006    5.6472     1 1 1
O           core   -9.2278   28.3343    5.6472     1 1 1
O           core   27.6832   -1.8889    5.6472     1 1 1
O           core   -5.5367   -1.8889    5.6472     1 1 1
O           core   -9.2278   -5.6668    5.6472     1 1 1
O           core   12.9188  -24.5563    5.6472     1 1 1
O           core  -12.9189  -24.5563    5.6472     1 1 1
O           core  -27.6833   13.2227    5.6472     1 1 1
O           core    9.2277  -24.5563    5.6472     1 1 1
O           core   27.6832    1.8890    5.6472     1 1 1
O           core  -12.9189    1.8890    5.6472     1 1 1
O           core    1.8455   -1.8889    5.6472     1 1 1
O           core   -1.8456  -28.3342    5.6472     1 1 1
O           core  -16.6100  -24.5563    5.6472     1 1 1
O           core  -23.9922   17.0006    5.6472     1 1 1
O           core   27.6832    5.6669    5.6472     1 1 1
O           core  -12.9189   32.1122    5.6472     1 1 1
O           core   -9.2278   32.1122    5.6472     1 1 1
O           core   -5.5367    1.8890    5.6472     1 1 1
O           core    5.5366  -13.2226    5.6472     1 1 1
O           core  -23.9922  -20.7784    5.6472     1 1 1
O           core    1.8455    1.8890    5.6472     1 1 1
O           core   20.3010   17.0006    5.6472     1 1 1
O           core   27.6832    9.4448    5.6472     1 1 1
O           core  -27.6833    1.8890    5.6472     1 1 1
O           core   -9.2278   -1.8889    5.6472     1 1 1
O           core  -31.3744   -9.4447    5.6472     1 1 1
O           core  -20.3011  -24.5563    5.6472     1 1 1
O           core  -27.6833   20.7785    5.6472     1 1 1
O           core   20.3010   20.7785    5.6472     1 1 1
O           core   27.6832   13.2227    5.6472     1 1 1
O           core    5.5366   -9.4447    5.6472     1 1 1
O           core   16.6099   -1.8889    5.6472     1 1 1
O           core  -12.9189    5.6669    5.6472     1 1 1
O           core  -31.3744   -5.6668    5.6472     1 1 1
O           core   -9.2278  -32.1121    5.6472     1 1 1
O           core    1.8455    5.6669    5.6472     1 1 1
O           core   -5.5367    5.6669    5.6472     1 1 1
O           core  -16.6100   -1.8889    5.6472     1 1 1
O           core   27.6832   17.0006    5.6472     1 1 1
O           core   20.3010   24.5564    5.6472     1 1 1
O           core    9.2277  -13.2226    5.6472     1 1 1
O           core  -20.3011   20.7785    5.6472     1 1 1
O           core   16.6099    1.8890    5.6472     1 1 1
O           core   -5.5367  -32.1121    5.6472     1 1 1
O           core   12.9188   -9.4447    5.6472     1 1 1
O           core    5.5366   -5.6668    5.6472     1 1 1
O           core   -9.2278    1.8890    5.6472     1 1 1
O           core   27.6832   20.7785    5.6472     1 1 1
O           core  -16.6100   20.7785    5.6472     1 1 1
O           core   20.3010   28.3343    5.6472     1 1 1
O           core  -16.6100  -20.7784    5.6472     1 1 1
O           core    1.8455    9.4448    5.6472     1 1 1
O           core  -31.3744    9.4448    5.6472     1 1 1
O           core    9.2277   -9.4447    5.6472     1 1 1
O           core   31.3743  -13.2226    5.6472     1 1 1
O           core   -1.8456   28.3343    5.6472     1 1 1
O           core   23.9921  -24.5563    5.6472     1 1 1
O           core   12.9188   -5.6668    5.6472     1 1 1
O           core   -5.5367    9.4448    5.6472     1 1 1
O           core   31.3743   -9.4447    5.6472     1 1 1
O           core    5.5366   -1.8889    5.6472     1 1 1
O           core   23.9921  -20.7784    5.6472     1 1 1
O           core   -9.2278  -28.3342    5.6472     1 1 1
O           core  -27.6833   -1.8889    5.6472     1 1 1
O           core  -12.9189    9.4448    5.6472     1 1 1
O           core   -5.5367  -28.3342    5.6472     1 1 1
O           core   31.3743   -5.6668    5.6472     1 1 1
O           core    9.2277   -5.6668    5.6472     1 1 1
O           core    1.8455   13.2227    5.6472     1 1 1
O           core   12.9188   -1.8889    5.6472     1 1 1
O           core   23.9921  -17.0005    5.6472     1 1 1
O           core  -31.3744    1.8890    5.6472     1 1 1
O           core   -1.8456   32.1122    5.6472     1 1 1
O           core   -9.2278    5.6669    5.6472     1 1 1
O           core    5.5366    1.8890    5.6472     1 1 1
O           core   31.3743   -1.8889    5.6472     1 1 1
O           core  -23.9922    9.4448    5.6472     1 1 1
O           core  -23.9922   20.7785    5.6472     1 1 1
O           core  -16.6100    1.8890    5.6472     1 1 1
O           core   -5.5367   13.2227    5.6472     1 1 1
O           core    9.2277   -1.8889    5.6472     1 1 1
O           core   23.9921  -13.2226    5.6472     1 1 1
O           core   12.9188    1.8890    5.6472     1 1 1
O           core   -1.8456  -13.2226    5.6472     1 1 1
O           core  -27.6833    9.4448    5.6472     1 1 1
O           core   31.3743    1.8890    5.6472     1 1 1
O           core  -16.6100   24.5564    5.6472     1 1 1
O           core  -23.9922   -9.4447    5.6472     1 1 1
O           core   -9.2278  -24.5563    5.6472     1 1 1
O           core    5.5366    5.6669    5.6472     1 1 1
O           core   -5.5367  -24.5563    5.6472     1 1 1
O           core   23.9921   -9.4447    5.6472     1 1 1
O           core  -20.3011   24.5564    5.6472     1 1 1
O           core   12.9188    5.6669    5.6472     1 1 1
O           core   31.3743    5.6669    5.6472     1 1 1
O           core    9.2277    1.8890    5.6472     1 1 1
O           core   -9.2278    9.4448    5.6472     1 1 1
O           core   16.6099   20.7785    5.6472     1 1 1
O           core    1.8455  -32.1121    5.6472     1 1 1
O           core  -20.3011  -20.7784    5.6472     1 1 1
O           core   -1.8456   -9.4447    5.6472     1 1 1
O           core   31.3743    9.4448    5.6472     1 1 1
O           core    5.5366    9.4448    5.6472     1 1 1
O           core   12.9188    9.4448    5.6472     1 1 1
O           core  -31.3744    5.6669    5.6472     1 1 1
O           core    9.2277    5.6669    5.6472     1 1 1
O           core   16.6099   24.5564    5.6472     1 1 1
O           core  -27.6833   -5.6668    5.6472     1 1 1
O           core  -23.9922  -17.0005    5.6472     1 1 1
O           core   31.3743   13.2227    5.6472     1 1 1
O           core    1.8455  -28.3342    5.6472     1 1 1
O           core    5.5366   13.2227    5.6472     1 1 1
O           core   16.6099   28.3343    5.6472     1 1 1
O           core    9.2277    9.4448    5.6472     1 1 1
O           core   -1.8456   -5.6668    5.6472     1 1 1
O           core  -16.6100   28.3343    5.6472     1 1 1
O           core   -9.2278   13.2227    5.6472     1 1 1
O           core   14.7644  -22.6674    6.4871     1 1 1
O           core  -14.7644    0.0000    6.4871     1 1 1
O           core  -14.7644   22.6674    6.4871     1 1 1
O           core  -22.1466  -22.6674    6.4871     1 1 1
O           core  -11.0733    7.5558    6.4871     1 1 1
O           core   -7.3822   34.0011    6.4871     1 1 1
O           core   11.0733  -22.6674    6.4871     1 1 1
O           core    0.0000  -26.4453    6.4871     1 1 1
O           core   22.1466   15.1116    6.4871     1 1 1
O           core    7.3822  -15.1116    6.4871     1 1 1
O           core   -7.3822    0.0000    6.4871     1 1 1
O           core  -25.8377  -22.6674    6.4871     1 1 1
O           core  -22.1466   22.6674    6.4871     1 1 1
O           core    3.6911    0.0000    6.4871     1 1 1
O           core   -3.6911    3.7779    6.4871     1 1 1
O           core   22.1466   18.8895    6.4871     1 1 1
O           core   -3.6911  -34.0011    6.4871     1 1 1
O           core  -25.8377   15.1116    6.4871     1 1 1
O           core   -7.3822  -30.2232    6.4871     1 1 1
O           core  -25.8377    7.5558    6.4871     1 1 1
O           core    7.3822  -11.3337    6.4871     1 1 1
O           core   22.1466   22.6674    6.4871     1 1 1
O           core  -18.4555  -22.6674    6.4871     1 1 1
O           core  -18.4555   26.4453    6.4871     1 1 1
O           core    3.6911    3.7779    6.4871     1 1 1
O           core  -29.5288    7.5558    6.4871     1 1 1
O           core   -7.3822    3.7779    6.4871     1 1 1
O           core   22.1466   26.4453    6.4871     1 1 1
O           core   25.8377  -22.6674    6.4871     1 1 1
O           core  -11.0733   11.3337    6.4871     1 1 1
O           core   -3.6911    7.5558    6.4871     1 1 1
O           core  -14.7644   26.4453    6.4871     1 1 1
O           core    7.3822   -7.5558    6.4871     1 1 1
O           core   25.8377  -18.8895    6.4871     1 1 1
O           core   -3.6911  -30.2232    6.4871     1 1 1
O           core    0.0000   26.4453    6.4871     1 1 1
O           core  -14.7644    3.7779    6.4871     1 1 1
O           core   11.0733  -11.3337    6.4871     1 1 1
O           core    3.6911    7.5558    6.4871     1 1 1
O           core   25.8377  -15.1116    6.4871     1 1 1
O           core   14.7644   -7.5558    6.4871     1 1 1
O           core   -7.3822  -26.4453    6.4871     1 1 1
O           core  -33.2199   -7.5558    6.4871     1 1 1
O           core    7.3822   -3.7779    6.4871     1 1 1
O           core  -25.8377  -11.3337    6.4871     1 1 1
O           core  -29.5288   -7.5558    6.4871     1 1 1
O           core   -3.6911   11.3337    6.4871     1 1 1
O           core   -7.3822    7.5558    6.4871     1 1 1
O           core   25.8377  -11.3337    6.4871     1 1 1
O           core   11.0733   -7.5558    6.4871     1 1 1
O           core    0.0000   30.2232    6.4871     1 1 1
O           core   14.7644   -3.7779    6.4871     1 1 1
O           core    3.6911   11.3337    6.4871     1 1 1
O           core   -3.6911  -26.4453    6.4871     1 1 1
O           core    0.0000  -15.1116    6.4871     1 1 1
O           core    7.3822    0.0000    6.4871     1 1 1
O           core   25.8377   -7.5558    6.4871     1 1 1
O           core  -33.2199    7.5558    6.4871     1 1 1
O           core  -33.2199    3.7779    6.4871     1 1 1
O           core  -11.0733  -11.3337    6.4871     1 1 1
O           core   11.0733   -3.7779    6.4871     1 1 1
O           core   14.7644    0.0000    6.4871     1 1 1
O           core  -14.7644   30.2232    6.4871     1 1 1
O           core  -22.1466   26.4453    6.4871     1 1 1
O           core    0.0000   34.0011    6.4871     1 1 1
O           core    3.6911   15.1116    6.4871     1 1 1
O           core   25.8377   -3.7779    6.4871     1 1 1
O           core   -3.6911   15.1116    6.4871     1 1 1
O           core  -14.7644    7.5558    6.4871     1 1 1
O           core  -29.5288  -11.3337    6.4871     1 1 1
O           core    7.3822    3.7779    6.4871     1 1 1
O           core    0.0000  -11.3337    6.4871     1 1 1
O           core   -7.3822   11.3337    6.4871     1 1 1
O           core   14.7644    3.7779    6.4871     1 1 1
O           core   11.0733    0.0000    6.4871     1 1 1
O           core    3.6911  -34.0011    6.4871     1 1 1
O           core   18.4555   18.8895    6.4871     1 1 1
O           core   25.8377    0.0000    6.4871     1 1 1
O           core  -18.4555  -18.8895    6.4871     1 1 1
O           core  -25.8377   -3.7779    6.4871     1 1 1
O           core  -22.1466  -18.8895    6.4871     1 1 1
O           core  -29.5288   -3.7779    6.4871     1 1 1
O           core    7.3822    7.5558    6.4871     1 1 1
O           core   14.7644    7.5558    6.4871     1 1 1
O           core  -25.8377  -15.1116    6.4871     1 1 1
O           core   11.0733    3.7779    6.4871     1 1 1
O           core   25.8377    3.7779    6.4871     1 1 1
O           core   18.4555   22.6674    6.4871     1 1 1
O           core    0.0000   -7.5558    6.4871     1 1 1
O           core    3.6911  -30.2232    6.4871     1 1 1
O           core  -11.0733   -7.5558    6.4871     1 1 1
O           core  -22.1466   15.1116    6.4871     1 1 1
O           core   25.8377    7.5558    6.4871     1 1 1
O           core   -7.3822   15.1116    6.4871     1 1 1
O           core   18.4555   26.4453    6.4871     1 1 1
O           core    7.3822   11.3337    6.4871     1 1 1
O           core   11.0733    7.5558    6.4871     1 1 1
O           core  -14.7644  -30.2232    6.4871     1 1 1
O           core  -25.8377   18.8895    6.4871     1 1 1
O           core   22.1466  -26.4453    6.4871     1 1 1
O           core   25.8377   11.3337    6.4871     1 1 1
O           core    3.6911  -26.4453    6.4871     1 1 1
O           core    0.0000   -3.7779    6.4871     1 1 1
O           core  -11.0733   22.6674    6.4871     1 1 1
O           core   22.1466  -22.6674    6.4871     1 1 1
O           core    3.6911   26.4453    6.4871     1 1 1
O           core   11.0733   11.3337    6.4871     1 1 1
O           core    7.3822   15.1116    6.4871     1 1 1
O           core  -25.8377    3.7779    6.4871     1 1 1
O           core   -7.3822  -15.1116    6.4871     1 1 1
O           core   25.8377   15.1116    6.4871     1 1 1
O           core  -11.0733  -30.2232    6.4871     1 1 1
O           core   -3.6911  -15.1116    6.4871     1 1 1
O           core  -25.8377   11.3337    6.4871     1 1 1
O           core   22.1466  -18.8895    6.4871     1 1 1
O           core  -11.0733   -3.7779    6.4871     1 1 1
O           core  -22.1466  -26.4453    6.4871     1 1 1
O           core   25.8377   18.8895    6.4871     1 1 1
O           core    0.0000    0.0000    6.4871     1 1 1
O           core    3.6911   30.2232    6.4871     1 1 1
O           core   -3.6911   26.4453    6.4871     1 1 1
O           core  -14.7644   -7.5558    6.4871     1 1 1
O           core   25.8377   22.6674    6.4871     1 1 1
O           core   14.7644   22.6674    6.4871     1 1 1
O           core   22.1466  -15.1116    6.4871     1 1 1
O           core   29.5288  -15.1116    6.4871     1 1 1
O           core  -29.5288  -15.1116    6.4871     1 1 1
O           core  -33.2199    0.0000    6.4871     1 1 1
O           core  -11.0733   26.4453    6.4871     1 1 1
O           core   -3.6911  -11.3337    6.4871     1 1 1
O           core   -7.3822  -11.3337    6.4871     1 1 1
O           core   29.5288  -11.3337    6.4871     1 1 1
O           core  -29.5288    0.0000    6.4871     1 1 1
O           core    3.6911   34.0011    6.4871     1 1 1
O           core   14.7644   26.4453    6.4871     1 1 1
O           core    0.0000    3.7779    6.4871     1 1 1
O           core  -14.7644  -26.4453    6.4871     1 1 1
O           core   29.5288   -7.5558    6.4871     1 1 1
O           core   -3.6911   30.2232    6.4871     1 1 1
O           core    7.3822  -34.0011    6.4871     1 1 1
O           core  -18.4555   18.8895    6.4871     1 1 1
O           core   11.0733   22.6674    6.4871     1 1 1
O           core  -11.0733  -26.4453    6.4871     1 1 1
O           core  -33.2199   -3.7779    6.4871     1 1 1
O           core  -11.0733    0.0000    6.4871     1 1 1
O           core    7.3822   26.4453    6.4871     1 1 1
O           core   14.7644   30.2232    6.4871     1 1 1
O           core  -25.8377  -18.8895    6.4871     1 1 1
O           core   29.5288   -3.7779    6.4871     1 1 1
O           core  -22.1466   18.8895    6.4871     1 1 1
O           core    3.6911  -15.1116    6.4871     1 1 1
O           core    7.3822  -30.2232    6.4871     1 1 1
O           core  -22.1466  -15.1116    6.4871     1 1 1
O           core   -3.6911   -7.5558    6.4871     1 1 1
O           core  -25.8377   -7.5558    6.4871     1 1 1
O           core   18.4555  -26.4453    6.4871     1 1 1
O           core   11.0733   26.4453    6.4871     1 1 1
O           core    0.0000    7.5558    6.4871     1 1 1
O           core  -29.5288   15.1116    6.4871     1 1 1
O           core   29.5288    0.0000    6.4871     1 1 1
O           core   -7.3822   -7.5558    6.4871     1 1 1
O           core   -3.6911   34.0011    6.4871     1 1 1
O           core    7.3822   30.2232    6.4871     1 1 1
O           core   -7.3822   26.4453    6.4871     1 1 1
O           core  -11.0733   30.2232    6.4871     1 1 1
O           core  -14.7644   -3.7779    6.4871     1 1 1
O           core    7.3822  -26.4453    6.4871     1 1 1
O           core   18.4555  -22.6674    6.4871     1 1 1
O           core    3.6911  -11.3337    6.4871     1 1 1
O           core   29.5288    3.7779    6.4871     1 1 1
O           core   11.0733   30.2232    6.4871     1 1 1
O           core    0.0000  -34.0011    6.4871     1 1 1
O           core  -18.4555  -26.4453    6.4871     1 1 1
O           core    7.3822   34.0011    6.4871     1 1 1
O           core    0.0000   11.3337    6.4871     1 1 1
O           core  -11.0733  -22.6674    6.4871     1 1 1
O           core   -3.6911   -3.7779    6.4871     1 1 1
O           core  -11.0733    3.7779    6.4871     1 1 1
O           core   29.5288    7.5558    6.4871     1 1 1
O           core   18.4555  -18.8895    6.4871     1 1 1
O           core   14.7644  -30.2232    6.4871     1 1 1
O           core   11.0733  -30.2232    6.4871     1 1 1
O           core  -14.7644  -22.6674    6.4871     1 1 1
O           core    3.6911   -7.5558    6.4871     1 1 1
O           core   -7.3822   30.2232    6.4871     1 1 1
O           core   -7.3822   -3.7779    6.4871     1 1 1
O           core  -18.4555   22.6674    6.4871     1 1 1
O           core   29.5288   11.3337    6.4871     1 1 1
O           core   14.7644  -26.4453    6.4871     1 1 1
O           core    0.0000  -30.2232    6.4871     1 1 1
O           core  -29.5288    3.7779    6.4871     1 1 1
O           core    0.0000   15.1116    6.4871     1 1 1
O           core  -29.5288   11.3337    6.4871     1 1 1
O           core   29.5288   15.1116    6.4871     1 1 1
O           core   11.0733  -26.4453    6.4871     1 1 1
O           core   -7.3822  -34.0011    6.4871     1 1 1
O           core  -25.8377   22.6674    6.4871     1 1 1
O           core   33.2199   -7.5558    6.4871     1 1 1
O           core   -3.6911    0.0000    6.4871     1 1 1
O           core   33.2199   -3.7779    6.4871     1 1 1
O           core   33.2199    0.0000    6.4871     1 1 1
O           core  -25.8377    0.0000    6.4871     1 1 1
O           core   33.2199    3.7779    6.4871     1 1 1
O           core    3.6911   -3.7779    6.4871     1 1 1
O           core   33.2199    7.5558    6.4871     1 1 1
Ti          core  -23.9922   -5.6668   -6.0190     0 0 0
Ti          core  -23.9922   -1.8889   -6.0190     0 0 0
Ti          core  -23.9922    1.8890   -6.0190     0 0 0
Ti          core  -23.9922    5.6669   -6.0190     0 0 0
Ti          core  -20.3011  -13.2226   -6.0190     0 0 0
Ti          core  -20.3011   -9.4447   -6.0190     0 0 0
Ti          core  -20.3011   -5.6668   -6.0190     0 0 0
Ti          core  -20.3011   -1.8889   -6.0190     0 0 0
Ti          core  -20.3011    1.8890   -6.0190     0 0 0
Ti          core  -20.3011    5.6669   -6.0190     0 0 0
Ti          core  -20.3011    9.4448   -6.0190     0 0 0
Ti          core  -20.3011   13.2227   -6.0190     0 0 0
Ti          core  -16.6100  -17.0005   -6.0190     0 0 0
Ti          core  -16.6100  -13.2226   -6.0190     0 0 0
Ti          core  -16.6100   -9.4447   -6.0190     0 0 0
Ti          core  -16.6100   -5.6668   -6.0190     0 0 0
Ti          core  -16.6100    5.6669   -6.0190     0 0 0
Ti          core  -16.6100    9.4448   -6.0190     0 0 0
Ti          core  -16.6100   13.2227   -6.0190     0 0 0
Ti          core  -16.6100   17.0006   -6.0190     0 0 0
Ti          core  -12.9189  -20.7784   -6.0190     0 0 0
Ti          core  -12.9189  -17.0005   -6.0190     0 0 0
Ti          core  -12.9189  -13.2226   -6.0190     0 0 0
Ti          core  -12.9189   13.2227   -6.0190     0 0 0
Ti          core  -12.9189   17.0006   -6.0190     0 0 0
Ti          core  -12.9189   20.7785   -6.0190     0 0 0
Ti          core   -9.2278  -20.7784   -6.0190     0 0 0
Ti          core   -9.2278  -17.0005   -6.0190     0 0 0
Ti          core   -9.2278   17.0006   -6.0190     0 0 0
Ti          core   -9.2278   20.7785   -6.0190     0 0 0
Ti          core   -5.5367  -20.7784   -6.0190     0 0 0
Ti          core   -5.5367  -17.0005   -6.0190     0 0 0
Ti          core   -5.5367   17.0006   -6.0190     0 0 0
Ti          core   -5.5367   20.7785   -6.0190     0 0 0
Ti          core   -1.8456  -24.5563   -6.0190     0 0 0
Ti          core   -1.8456  -20.7784   -6.0190     0 0 0
Ti          core   -1.8456  -17.0005   -6.0190     0 0 0
Ti          core   -1.8456   17.0006   -6.0190     0 0 0
Ti          core   -1.8456   20.7785   -6.0190     0 0 0
Ti          core   -1.8456   24.5564   -6.0190     0 0 0
Ti          core    1.8455  -24.5563   -6.0190     0 0 0
Ti          core    1.8455  -20.7784   -6.0190     0 0 0
Ti          core    1.8455  -17.0005   -6.0190     0 0 0
Ti          core    1.8455   17.0006   -6.0190     0 0 0
Ti          core    1.8455   20.7785   -6.0190     0 0 0
Ti          core    1.8455   24.5564   -6.0190     0 0 0
Ti          core    5.5366  -20.7784   -6.0190     0 0 0
Ti          core    5.5366  -17.0005   -6.0190     0 0 0
Ti          core    5.5366   17.0006   -6.0190     0 0 0
Ti          core    5.5366   20.7785   -6.0190     0 0 0
Ti          core    9.2277  -20.7784   -6.0190     0 0 0
Ti          core    9.2277  -17.0005   -6.0190     0 0 0
Ti          core    9.2277   17.0006   -6.0190     0 0 0
Ti          core    9.2277   20.7785   -6.0190     0 0 0
Ti          core   12.9188  -20.7784   -6.0190     0 0 0
Ti          core   12.9188  -17.0005   -6.0190     0 0 0
Ti          core   12.9188  -13.2226   -6.0190     0 0 0
Ti          core   12.9188   13.2227   -6.0190     0 0 0
Ti          core   12.9188   17.0006   -6.0190     0 0 0
Ti          core   12.9188   20.7785   -6.0190     0 0 0
Ti          core   16.6099  -17.0005   -6.0190     0 0 0
Ti          core   16.6099  -13.2226   -6.0190     0 0 0
Ti          core   16.6099   -9.4447   -6.0190     0 0 0
Ti          core   16.6099   -5.6668   -6.0190     0 0 0
Ti          core   16.6099    5.6669   -6.0190     0 0 0
Ti          core   16.6099    9.4448   -6.0190     0 0 0
Ti          core   16.6099   13.2227   -6.0190     0 0 0
Ti          core   16.6099   17.0006   -6.0190     0 0 0
Ti          core   20.3010  -13.2226   -6.0190     0 0 0
Ti          core   20.3010   -9.4447   -6.0190     0 0 0
Ti          core   20.3010   -5.6668   -6.0190     0 0 0
Ti          core   20.3010   -1.8889   -6.0190     0 0 0
Ti          core   20.3010    1.8890   -6.0190     0 0 0
Ti          core   20.3010    5.6669   -6.0190     0 0 0
Ti          core   20.3010    9.4448   -6.0190     0 0 0
Ti          core   20.3010   13.2227   -6.0190     0 0 0
Ti          core   23.9921   -5.6668   -6.0190     0 0 0
Ti          core   23.9921   -1.8889   -6.0190     0 0 0
Ti          core   23.9921    1.8890   -6.0190     0 0 0
Ti          core   23.9921    5.6669   -6.0190     0 0 0
Ti          core  -12.9189  -18.8895   -3.6303     0 0 0
Ti          core  -12.9189  -15.1116   -3.6303     0 0 0
Ti          core    1.8455  -22.6674   -3.6303     0 0 0
Ti          core    1.8455  -18.8895   -3.6303     0 0 0
Ti          core  -12.9189  -11.3337   -3.6303     0 0 0
Ti          core  -20.3011  -11.3337   -3.6303     0 0 0
Ti          core    1.8455   18.8895   -3.6303     0 0 0
Ti          core    1.8455   22.6674   -3.6303     0 0 0
Ti          core  -12.9189   11.3337   -3.6303     0 0 0
Ti          core  -20.3011   -7.5558   -3.6303     0 0 0
Ti          core  -12.9189   15.1116   -3.6303     0 0 0
Ti          core  -12.9189   18.8895   -3.6303     0 0 0
Ti          core    5.5366  -22.6674   -3.6303     0 0 0
Ti          core  -20.3011   -3.7779   -3.6303     0 0 0
Ti          core    5.5366  -18.8895   -3.6303     0 0 0
Ti          core  -20.3011    0.0000   -3.6303     0 0 0
Ti          core  -20.3011    3.7779   -3.6303     0 0 0
Ti          core    5.5366   18.8895   -3.6303     0 0 0
Ti          core  -20.3011    7.5558   -3.6303     0 0 0
Ti          core    5.5366   22.6674   -3.6303     0 0 0
Ti          core   -9.2278  -22.6674   -3.6303     0 0 0
Ti          core   -9.2278  -18.8895   -3.6303     0 0 0
Ti          core  -20.3011   11.3337   -3.6303     0 0 0
Ti          core   -9.2278  -15.1116   -3.6303     0 0 0
Ti          core    9.2277  -22.6674   -3.6303     0 0 0
Ti          core    9.2277  -18.8895   -3.6303     0 0 0
Ti          core    9.2277  -15.1116   -3.6303     0 0 0
Ti          core    9.2277   15.1116   -3.6303     0 0 0
Ti          core    9.2277   18.8895   -3.6303     0 0 0
Ti          core    9.2277   22.6674   -3.6303     0 0 0
Ti          core   -9.2278   15.1116   -3.6303     0 0 0
Ti          core   -9.2278   18.8895   -3.6303     0 0 0
Ti          core   -9.2278   22.6674   -3.6303     0 0 0
Ti          core   12.9188  -18.8895   -3.6303     0 0 0
Ti          core   12.9188  -15.1116   -3.6303     0 0 0
Ti          core   12.9188  -11.3337   -3.6303     0 0 0
Ti          core  -23.9922   -3.7779   -3.6303     0 0 0
Ti          core   12.9188   11.3337   -3.6303     0 0 0
Ti          core   12.9188   15.1116   -3.6303     0 0 0
Ti          core   12.9188   18.8895   -3.6303     0 0 0
Ti          core   -5.5367  -22.6674   -3.6303     0 0 0
Ti          core  -23.9922    0.0000   -3.6303     0 0 0
Ti          core   -5.5367  -18.8895   -3.6303     0 0 0
Ti          core  -16.6100  -15.1116   -3.6303     0 0 0
Ti          core   16.6099  -15.1116   -3.6303     0 0 0
Ti          core  -16.6100  -11.3337   -3.6303     0 0 0
Ti          core   16.6099  -11.3337   -3.6303     0 0 0
Ti          core   16.6099   -7.5558   -3.6303     0 0 0
Ti          core  -23.9922    3.7779   -3.6303     0 0 0
Ti          core   16.6099   -3.7779   -3.6303     0 0 0
Ti          core  -16.6100   -7.5558   -3.6303     0 0 0
Ti          core   16.6099    3.7779   -3.6303     0 0 0
Ti          core   16.6099    7.5558   -3.6303     0 0 0
Ti          core   16.6099   11.3337   -3.6303     0 0 0
Ti          core   16.6099   15.1116   -3.6303     0 0 0
Ti          core  -16.6100   -3.7779   -3.6303     0 0 0
Ti          core   -5.5367   18.8895   -3.6303     0 0 0
Ti          core  -16.6100    3.7779   -3.6303     0 0 0
Ti          core   20.3010  -11.3337   -3.6303     0 0 0
Ti          core   -5.5367   22.6674   -3.6303     0 0 0
Ti          core   20.3010   -7.5558   -3.6303     0 0 0
Ti          core   20.3010   -3.7779   -3.6303     0 0 0
Ti          core   20.3010    0.0000   -3.6303     0 0 0
Ti          core  -16.6100    7.5558   -3.6303     0 0 0
Ti          core   20.3010    3.7779   -3.6303     0 0 0
Ti          core   20.3010    7.5558   -3.6303     0 0 0
Ti          core   20.3010   11.3337   -3.6303     0 0 0
Ti          core  -16.6100   11.3337   -3.6303     0 0 0
Ti          core  -16.6100   15.1116   -3.6303     0 0 0
Ti          core   -1.8456  -22.6674   -3.6303     0 0 0
Ti          core   -1.8456  -18.8895   -3.6303     0 0 0
Ti          core   23.9921   -3.7779   -3.6303     0 0 0
Ti          core   23.9921    0.0000   -3.6303     0 0 0
Ti          core   23.9921    3.7779   -3.6303     0 0 0
Ti          core   -1.8456   18.8895   -3.6303     0 0 0
Ti          core   -1.8456   22.6674   -3.6303     0 0 0
Ti          core  -22.1466   11.3337   -1.1889     0 0 0
Ti          core   11.0733   15.1116   -1.1889     0 0 0
Ti          core  -11.0733   15.1116   -1.1889     0 0 0
Ti          core   11.0733   18.8895   -1.1889     0 0 0
Ti          core    0.0000  -22.6674   -1.1889     0 0 0
Ti          core  -11.0733   18.8895   -1.1889     0 0 0
Ti          core    0.0000  -18.8895   -1.1889     0 0 0
Ti          core   14.7644  -18.8895   -1.1889     0 0 0
Ti          core   14.7644  -15.1116   -1.1889     0 0 0
Ti          core  -14.7644  -18.8895   -1.1889     0 0 0
Ti          core   14.7644  -11.3337   -1.1889     0 0 0
Ti          core  -14.7644  -15.1116   -1.1889     0 0 0
Ti          core   14.7644   11.3337   -1.1889     0 0 0
Ti          core  -14.7644  -11.3337   -1.1889     0 0 0
Ti          core   -7.3822  -22.6674   -1.1889     0 0 0
Ti          core   14.7644   15.1116   -1.1889     0 0 0
Ti          core    0.0000   18.8895   -1.1889     0 0 0
Ti          core   14.7644   18.8895   -1.1889     0 0 0
Ti          core    0.0000   22.6674   -1.1889     0 0 0
Ti          core   -7.3822  -18.8895   -1.1889     0 0 0
Ti          core   18.4555  -15.1116   -1.1889     0 0 0
Ti          core   18.4555  -11.3337   -1.1889     0 0 0
Ti          core   18.4555   -7.5558   -1.1889     0 0 0
Ti          core    3.6911  -22.6674   -1.1889     0 0 0
Ti          core   18.4555   -3.7779   -1.1889     0 0 0
Ti          core   18.4555    0.0000   -1.1889     0 0 0
Ti          core    3.6911  -18.8895   -1.1889     0 0 0
Ti          core   18.4555    3.7779   -1.1889     0 0 0
Ti          core   18.4555    7.5558   -1.1889     0 0 0
Ti          core   18.4555   11.3337   -1.1889     0 0 0
Ti          core   18.4555   15.1116   -1.1889     0 0 0
Ti          core  -18.4555  -15.1116   -1.1889     0 0 0
Ti          core  -14.7644   11.3337   -1.1889     0 0 0
Ti          core  -14.7644   15.1116   -1.1889     0 0 0
Ti          core  -18.4555  -11.3337   -1.1889     0 0 0
Ti          core   -7.3822   18.8895   -1.1889     0 0 0
Ti          core   22.1466  -11.3337   -1.1889     0 0 0
Ti          core  -14.7644   18.8895   -1.1889     0 0 0
Ti          core   22.1466   -7.5558   -1.1889     0 0 0
Ti          core   -7.3822   22.6674   -1.1889     0 0 0
Ti          core   22.1466   -3.7779   -1.1889     0 0 0
Ti          core    3.6911   18.8895   -1.1889     0 0 0
Ti          core  -18.4555   -7.5558   -1.1889     0 0 0
Ti          core   22.1466    0.0000   -1.1889     0 0 0
Ti          core    3.6911   22.6674   -1.1889     0 0 0
Ti          core   22.1466    3.7779   -1.1889     0 0 0
Ti          core  -22.1466  -11.3337   -1.1889     0 0 0
Ti          core   22.1466    7.5558   -1.1889     0 0 0
Ti          core   22.1466   11.3337   -1.1889     0 0 0
Ti          core  -18.4555   -3.7779   -1.1889     0 0 0
Ti          core  -22.1466   -7.5558   -1.1889     0 0 0
Ti          core    7.3822  -22.6674   -1.1889     0 0 0
Ti          core  -18.4555    0.0000   -1.1889     0 0 0
Ti          core    7.3822  -18.8895   -1.1889     0 0 0
Ti          core   -3.6911  -22.6674   -1.1889     0 0 0
Ti          core   -3.6911  -18.8895   -1.1889     0 0 0
Ti          core  -18.4555    3.7779   -1.1889     0 0 0
Ti          core  -22.1466   -3.7779   -1.1889     0 0 0
Ti          core  -18.4555    7.5558   -1.1889     0 0 0
Ti          core  -11.0733  -18.8895   -1.1889     0 0 0
Ti          core  -22.1466    0.0000   -1.1889     0 0 0
Ti          core  -11.0733  -15.1116   -1.1889     0 0 0
Ti          core  -18.4555   11.3337   -1.1889     0 0 0
Ti          core    7.3822   18.8895   -1.1889     0 0 0
Ti          core    7.3822   22.6674   -1.1889     0 0 0
Ti          core  -18.4555   15.1116   -1.1889     0 0 0
Ti          core  -22.1466    3.7779   -1.1889     0 0 0
Ti          core   -3.6911   18.8895   -1.1889     0 0 0
Ti          core   11.0733  -18.8895   -1.1889     0 0 0
Ti          core   -3.6911   22.6674   -1.1889     0 0 0
Ti          core  -22.1466    7.5558   -1.1889     0 0 0
Ti          core   11.0733  -15.1116   -1.1889     0 0 0
Ti          core  -22.1466    9.4448    1.2087     0 0 0
Ti          core    3.6911  -24.5563    1.2087     0 0 0
Ti          core   -3.6911  -24.5563    1.2087     0 0 0
Ti          core    3.6911  -20.7784    1.2087     0 0 0
Ti          core   -3.6911  -20.7784    1.2087     0 0 0
Ti          core  -18.4555   -1.8889    1.2087     0 0 0
Ti          core    3.6911  -17.0005    1.2087     0 0 0
Ti          core  -11.0733   13.2227    1.2087     0 0 0
Ti          core   -3.6911  -17.0005    1.2087     0 0 0
Ti          core   14.7644  -17.0005    1.2087     0 0 0
Ti          core   14.7644  -13.2226    1.2087     0 0 0
Ti          core  -11.0733   17.0006    1.2087     0 0 0
Ti          core  -18.4555    1.8890    1.2087     0 0 0
Ti          core   14.7644   -9.4447    1.2087     0 0 0
Ti          core  -11.0733   20.7785    1.2087     0 0 0
Ti          core  -18.4555    5.6669    1.2087     0 0 0
Ti          core   14.7644    9.4448    1.2087     0 0 0
Ti          core   14.7644   13.2227    1.2087     0 0 0
Ti          core   14.7644   17.0006    1.2087     0 0 0
Ti          core  -14.7644    9.4448    1.2087     0 0 0
Ti          core    3.6911   17.0006    1.2087     0 0 0
Ti          core  -18.4555    9.4448    1.2087     0 0 0
Ti          core    3.6911   20.7785    1.2087     0 0 0
Ti          core  -14.7644   13.2227    1.2087     0 0 0
Ti          core    3.6911   24.5564    1.2087     0 0 0
Ti          core  -18.4555   13.2227    1.2087     0 0 0
Ti          core  -14.7644   17.0006    1.2087     0 0 0
Ti          core   -3.6911   17.0006    1.2087     0 0 0
Ti          core   18.4555  -13.2226    1.2087     0 0 0
Ti          core   -3.6911   20.7785    1.2087     0 0 0
Ti          core   18.4555   -9.4447    1.2087     0 0 0
Ti          core   18.4555   -5.6668    1.2087     0 0 0
Ti          core   -3.6911   24.5564    1.2087     0 0 0
Ti          core   18.4555   -1.8889    1.2087     0 0 0
Ti          core   18.4555    1.8890    1.2087     0 0 0
Ti          core    7.3822  -20.7784    1.2087     0 0 0
Ti          core   -7.3822  -20.7784    1.2087     0 0 0
Ti          core   18.4555    5.6669    1.2087     0 0 0
Ti          core    7.3822  -17.0005    1.2087     0 0 0
Ti          core   18.4555    9.4448    1.2087     0 0 0
Ti          core   -7.3822  -17.0005    1.2087     0 0 0
Ti          core   18.4555   13.2227    1.2087     0 0 0
Ti          core  -22.1466   -9.4447    1.2087     0 0 0
Ti          core    0.0000  -24.5563    1.2087     0 0 0
Ti          core    0.0000  -20.7784    1.2087     0 0 0
Ti          core   22.1466   -9.4447    1.2087     0 0 0
Ti          core    0.0000  -17.0005    1.2087     0 0 0
Ti          core   22.1466   -5.6668    1.2087     0 0 0
Ti          core  -22.1466   -5.6668    1.2087     0 0 0
Ti          core   22.1466   -1.8889    1.2087     0 0 0
Ti          core    7.3822   17.0006    1.2087     0 0 0
Ti          core   22.1466    1.8890    1.2087     0 0 0
Ti          core    7.3822   20.7785    1.2087     0 0 0
Ti          core   22.1466    5.6669    1.2087     0 0 0
Ti          core   22.1466    9.4448    1.2087     0 0 0
Ti          core  -11.0733  -20.7784    1.2087     0 0 0
Ti          core  -22.1466   -1.8889    1.2087     0 0 0
Ti          core  -11.0733  -17.0005    1.2087     0 0 0
Ti          core   11.0733  -20.7784    1.2087     0 0 0
Ti          core   -7.3822   17.0006    1.2087     0 0 0
Ti          core  -11.0733  -13.2226    1.2087     0 0 0
Ti          core   11.0733  -17.0005    1.2087     0 0 0
Ti          core   11.0733  -13.2226    1.2087     0 0 0
Ti          core   -7.3822   20.7785    1.2087     0 0 0
Ti          core  -22.1466    1.8890    1.2087     0 0 0
Ti          core    0.0000   17.0006    1.2087     0 0 0
Ti          core  -18.4555  -13.2226    1.2087     0 0 0
Ti          core    0.0000   20.7785    1.2087     0 0 0
Ti          core  -14.7644  -17.0005    1.2087     0 0 0
Ti          core    0.0000   24.5564    1.2087     0 0 0
Ti          core  -18.4555   -9.4447    1.2087     0 0 0
Ti          core  -14.7644  -13.2226    1.2087     0 0 0
Ti          core  -22.1466    5.6669    1.2087     0 0 0
Ti          core   11.0733   13.2227    1.2087     0 0 0
Ti          core   11.0733   17.0006    1.2087     0 0 0
Ti          core  -14.7644   -9.4447    1.2087     0 0 0
Ti          core   11.0733   20.7785    1.2087     0 0 0
Ti          core  -18.4555   -5.6668    1.2087     0 0 0
Ti          core    1.8455  -20.7784    3.6501     0 0 0
Ti          core   16.6099   13.2227    3.6501     0 0 0
Ti          core   16.6099   17.0006    3.6501     0 0 0
Ti          core    9.2277  -20.7784    3.6501     0 0 0
Ti          core    1.8455  -17.0005    3.6501     0 0 0
Ti          core    9.2277  -17.0005    3.6501     0 0 0
Ti          core   -5.5367   17.0006    3.6501     0 0 0
Ti          core   -5.5367   20.7785    3.6501     0 0 0
Ti          core  -16.6100    5.6669    3.6501     0 0 0
Ti          core   20.3010  -13.2226    3.6501     0 0 0
Ti          core  -20.3011  -13.2226    3.6501     0 0 0
Ti          core  -16.6100    9.4448    3.6501     0 0 0
Ti          core   20.3010   -9.4447    3.6501     0 0 0
Ti          core   20.3010   -5.6668    3.6501     0 0 0
Ti          core   20.3010   -1.8889    3.6501     0 0 0
Ti          core   20.3010    1.8890    3.6501     0 0 0
Ti          core  -16.6100   13.2227    3.6501     0 0 0
Ti          core    9.2277   17.0006    3.6501     0 0 0
Ti          core   20.3010    5.6669    3.6501     0 0 0
Ti          core   -9.2278   17.0006    3.6501     0 0 0
Ti          core  -20.3011   -9.4447    3.6501     0 0 0
Ti          core   20.3010    9.4448    3.6501     0 0 0
Ti          core    9.2277   20.7785    3.6501     0 0 0
Ti          core    1.8455   17.0006    3.6501     0 0 0
Ti          core   20.3010   13.2227    3.6501     0 0 0
Ti          core  -16.6100   17.0006    3.6501     0 0 0
Ti          core   -9.2278   20.7785    3.6501     0 0 0
Ti          core    1.8455   20.7785    3.6501     0 0 0
Ti          core   -1.8456  -24.5563    3.6501     0 0 0
Ti          core  -12.9189   13.2227    3.6501     0 0 0
Ti          core    1.8455   24.5564    3.6501     0 0 0
Ti          core   -1.8456  -20.7784    3.6501     0 0 0
Ti          core  -12.9189   17.0006    3.6501     0 0 0
Ti          core   -1.8456  -17.0005    3.6501     0 0 0
Ti          core  -20.3011   -5.6668    3.6501     0 0 0
Ti          core  -23.9922   -5.6668    3.6501     0 0 0
Ti          core   12.9188  -20.7784    3.6501     0 0 0
Ti          core  -12.9189   20.7785    3.6501     0 0 0
Ti          core   12.9188  -17.0005    3.6501     0 0 0
Ti          core   23.9921   -5.6668    3.6501     0 0 0
Ti          core   12.9188  -13.2226    3.6501     0 0 0
Ti          core   23.9921   -1.8889    3.6501     0 0 0
Ti          core  -20.3011   -1.8889    3.6501     0 0 0
Ti          core   23.9921    1.8890    3.6501     0 0 0
Ti          core   23.9921    5.6669    3.6501     0 0 0
Ti          core    5.5366  -20.7784    3.6501     0 0 0
Ti          core    5.5366  -17.0005    3.6501     0 0 0
Ti          core  -23.9922   -1.8889    3.6501     0 0 0
Ti          core  -20.3011    1.8890    3.6501     0 0 0
Ti          core  -16.6100  -17.0005    3.6501     0 0 0
Ti          core   -5.5367  -20.7784    3.6501     0 0 0
Ti          core   12.9188   13.2227    3.6501     0 0 0
Ti          core   12.9188   17.0006    3.6501     0 0 0
Ti          core   12.9188   20.7785    3.6501     0 0 0
Ti          core   -5.5367  -17.0005    3.6501     0 0 0
Ti          core  -16.6100  -13.2226    3.6501     0 0 0
Ti          core   -1.8456   17.0006    3.6501     0 0 0
Ti          core  -20.3011    5.6669    3.6501     0 0 0
Ti          core   -1.8456   20.7785    3.6501     0 0 0
Ti          core  -23.9922    1.8890    3.6501     0 0 0
Ti          core   -1.8456   24.5564    3.6501     0 0 0
Ti          core  -12.9189  -20.7784    3.6501     0 0 0
Ti          core   -9.2278  -20.7784    3.6501     0 0 0
Ti          core  -16.6100   -9.4447    3.6501     0 0 0
Ti          core    5.5366   17.0006    3.6501     0 0 0
Ti          core  -20.3011    9.4448    3.6501     0 0 0
Ti          core   16.6099  -17.0005    3.6501     0 0 0
Ti          core    5.5366   20.7785    3.6501     0 0 0
Ti          core   -9.2278  -17.0005    3.6501     0 0 0
Ti          core   16.6099  -13.2226    3.6501     0 0 0
Ti          core  -12.9189  -17.0005    3.6501     0 0 0
Ti          core   16.6099   -9.4447    3.6501     0 0 0
Ti          core  -16.6100   -5.6668    3.6501     0 0 0
Ti          core   16.6099   -5.6668    3.6501     0 0 0
Ti          core  -23.9922    5.6669    3.6501     0 0 0
Ti          core  -12.9189  -13.2226    3.6501     0 0 0
Ti          core  -20.3011   13.2227    3.6501     0 0 0
Ti          core   16.6099    5.6669    3.6501     0 0 0
Ti          core    1.8455  -24.5563    3.6501     0 0 0
Ti          core   16.6099    9.4448    3.6501     0 0 0
Ti          core   -1.8456   18.8895    6.0388     0 0 0
Ti          core   20.3010  -11.3337    6.0388     0 0 0
Ti          core    5.5366  -18.8895    6.0388     0 0 0
Ti          core  -16.6100  -11.3337    6.0388     0 0 0
Ti          core   20.3010   -7.5558    6.0388     0 0 0
Ti          core  -12.9189   15.1116    6.0388     0 0 0
Ti          core   -1.8456   22.6674    6.0388     0 0 0
Ti          core   20.3010   -3.7779    6.0388     0 0 0
Ti          core   20.3010    0.0000    6.0388     0 0 0
Ti          core  -20.3011  -11.3337    6.0388     0 0 0
Ti          core   20.3010    3.7779    6.0388     0 0 0
Ti          core  -12.9189   18.8895    6.0388     0 0 0
Ti          core   12.9188  -18.8895    6.0388     0 0 0
Ti          core   20.3010    7.5558    6.0388     0 0 0
Ti          core  -16.6100   -7.5558    6.0388     0 0 0
Ti          core   12.9188  -15.1116    6.0388     0 0 0
Ti          core  -23.9922    0.0000    6.0388     0 0 0
Ti          core   20.3010   11.3337    6.0388     0 0 0
Ti          core   -9.2278   15.1116    6.0388     0 0 0
Ti          core   12.9188  -11.3337    6.0388     0 0 0
Ti          core   -5.5367   18.8895    6.0388     0 0 0
Ti          core   -9.2278   18.8895    6.0388     0 0 0
Ti          core   -5.5367   22.6674    6.0388     0 0 0
Ti          core  -16.6100   -3.7779    6.0388     0 0 0
Ti          core  -20.3011   -7.5558    6.0388     0 0 0
Ti          core   -9.2278   22.6674    6.0388     0 0 0
Ti          core    1.8455  -22.6674    6.0388     0 0 0
Ti          core   12.9188   11.3337    6.0388     0 0 0
Ti          core    1.8455  -18.8895    6.0388     0 0 0
Ti          core    5.5366   18.8895    6.0388     0 0 0
Ti          core  -23.9922    3.7779    6.0388     0 0 0
Ti          core   12.9188   15.1116    6.0388     0 0 0
Ti          core  -12.9189  -18.8895    6.0388     0 0 0
Ti          core  -20.3011   -3.7779    6.0388     0 0 0
Ti          core    5.5366   22.6674    6.0388     0 0 0
Ti          core   12.9188   18.8895    6.0388     0 0 0
Ti          core   23.9921   -3.7779    6.0388     0 0 0
Ti          core   23.9921    0.0000    6.0388     0 0 0
Ti          core  -16.6100    3.7779    6.0388     0 0 0
Ti          core   23.9921    3.7779    6.0388     0 0 0
Ti          core  -12.9189  -15.1116    6.0388     0 0 0
Ti          core  -16.6100    7.5558    6.0388     0 0 0
Ti          core  -12.9189  -11.3337    6.0388     0 0 0
Ti          core   -1.8456  -22.6674    6.0388     0 0 0
Ti          core  -20.3011    0.0000    6.0388     0 0 0
Ti          core   -9.2278  -22.6674    6.0388     0 0 0
Ti          core    9.2277  -22.6674    6.0388     0 0 0
Ti          core   -1.8456  -18.8895    6.0388     0 0 0
Ti          core   16.6099  -15.1116    6.0388     0 0 0
Ti          core    9.2277  -18.8895    6.0388     0 0 0
Ti          core  -16.6100   11.3337    6.0388     0 0 0
Ti          core   -9.2278  -18.8895    6.0388     0 0 0
Ti          core   16.6099  -11.3337    6.0388     0 0 0
Ti          core   -5.5367  -22.6674    6.0388     0 0 0
Ti          core    9.2277  -15.1116    6.0388     0 0 0
Ti          core   16.6099   -7.5558    6.0388     0 0 0
Ti          core  -20.3011    3.7779    6.0388     0 0 0
Ti          core   16.6099   -3.7779    6.0388     0 0 0
Ti          core   -5.5367  -18.8895    6.0388     0 0 0
Ti          core   -9.2278  -15.1116    6.0388     0 0 0
Ti          core  -16.6100   15.1116    6.0388     0 0 0
Ti          core    1.8455   18.8895    6.0388     0 0 0
Ti          core   16.6099    3.7779    6.0388     0 0 0
Ti          core   16.6099    7.5558    6.0388     0 0 0
Ti          core    1.8455   22.6674    6.0388     0 0 0
Ti          core   16.6099   11.3337    6.0388     0 0 0
Ti          core  -20.3011    7.5558    6.0388     0 0 0
Ti          core   16.6099   15.1116    6.0388     0 0 0
Ti          core    9.2277   15.1116    6.0388     0 0 0
Ti          core    9.2277   18.8895    6.0388     0 0 0
Ti          core  -20.3011   11.3337    6.0388     0 0 0
Ti          core  -16.6100  -15.1116    6.0388     0 0 0
Ti          core    9.2277   22.6674    6.0388     0 0 0
Ti          core  -23.9922   -3.7779    6.0388     0 0 0
Ti          core  -12.9189   11.3337    6.0388     0 0 0
Ti          core    5.5366  -22.6674    6.0388     0 0 0
O           core  -22.1466   -9.4447   -6.4673     0 0 0
O           core  -22.1466   -5.6668   -6.4673     0 0 0
O           core  -22.1466   -1.8889   -6.4673     0 0 0
O           core  -22.1466    1.8890   -6.4673     0 0 0
O           core  -22.1466    5.6669   -6.4673     0 0 0
O           core  -22.1466    9.4448   -6.4673     0 0 0
O           core  -18.4555  -13.2226   -6.4673     0 0 0
O           core  -18.4555   -9.4447   -6.4673     0 0 0
O           core  -18.4555   -5.6668   -6.4673     0 0 0
O           core  -18.4555   -1.8889   -6.4673     0 0 0
O           core  -18.4555    1.8890   -6.4673     0 0 0
O           core  -18.4555    5.6669   -6.4673     0 0 0
O           core  -18.4555    9.4448   -6.4673     0 0 0
O           core  -18.4555   13.2227   -6.4673     0 0 0
O           core  -14.7644  -17.0005   -6.4673     0 0 0
O           core  -14.7644  -13.2226   -6.4673     0 0 0
O           core  -14.7644   -9.4447   -6.4673     0 0 0
O           core  -14.7644    9.4448   -6.4673     0 0 0
O           core  -14.7644   13.2227   -6.4673     0 0 0
O           core  -14.7644   17.0006   -6.4673     0 0 0
O           core  -11.0733  -20.7784   -6.4673     0 0 0
O           core  -11.0733  -17.0005   -6.4673     0 0 0
O           core  -11.0733  -13.2226   -6.4673     0 0 0
O           core  -11.0733   13.2227   -6.4673     0 0 0
O           core  -11.0733   17.0006   -6.4673     0 0 0
O           core  -11.0733   20.7785   -6.4673     0 0 0
O           core   -7.3822  -20.7784   -6.4673     0 0 0
O           core   -7.3822  -17.0005   -6.4673     0 0 0
O           core   -7.3822   17.0006   -6.4673     0 0 0
O           core   -7.3822   20.7785   -6.4673     0 0 0
O           core   -3.6911  -24.5563   -6.4673     0 0 0
O           core   -3.6911  -20.7784   -6.4673     0 0 0
O           core   -3.6911  -17.0005   -6.4673     0 0 0
O           core   -3.6911   17.0006   -6.4673     0 0 0
O           core   -3.6911   20.7785   -6.4673     0 0 0
O           core   -3.6911   24.5564   -6.4673     0 0 0
O           core    0.0000  -24.5563   -6.4673     0 0 0
O           core    0.0000  -20.7784   -6.4673     0 0 0
O           core    0.0000  -17.0005   -6.4673     0 0 0
O           core    0.0000   17.0006   -6.4673     0 0 0
O           core    0.0000   20.7785   -6.4673     0 0 0
O           core    0.0000   24.5564   -6.4673     0 0 0
O           core    3.6911  -24.5563   -6.4673     0 0 0
O           core    3.6911  -20.7784   -6.4673     0 0 0
O           core    3.6911  -17.0005   -6.4673     0 0 0
O           core    3.6911   17.0006   -6.4673     0 0 0
O           core    3.6911   20.7785   -6.4673     0 0 0
O           core    3.6911   24.5564   -6.4673     0 0 0
O           core    7.3822  -20.7784   -6.4673     0 0 0
O           core    7.3822  -17.0005   -6.4673     0 0 0
O           core    7.3822   17.0006   -6.4673     0 0 0
O           core    7.3822   20.7785   -6.4673     0 0 0
O           core   11.0733  -20.7784   -6.4673     0 0 0
O           core   11.0733  -17.0005   -6.4673     0 0 0
O           core   11.0733  -13.2226   -6.4673     0 0 0
O           core   11.0733   13.2227   -6.4673     0 0 0
O           core   11.0733   17.0006   -6.4673     0 0 0
O           core   11.0733   20.7785   -6.4673     0 0 0
O           core   14.7644  -17.0005   -6.4673     0 0 0
O           core   14.7644  -13.2226   -6.4673     0 0 0
O           core   14.7644   -9.4447   -6.4673     0 0 0
O           core   14.7644    9.4448   -6.4673     0 0 0
O           core   14.7644   13.2227   -6.4673     0 0 0
O           core   14.7644   17.0006   -6.4673     0 0 0
O           core   18.4555  -13.2226   -6.4673     0 0 0
O           core   18.4555   -9.4447   -6.4673     0 0 0
O           core   18.4555   -5.6668   -6.4673     0 0 0
O           core   18.4555   -1.8889   -6.4673     0 0 0
O           core   18.4555    1.8890   -6.4673     0 0 0
O           core   18.4555    5.6669   -6.4673     0 0 0
O           core   18.4555    9.4448   -6.4673     0 0 0
O           core   18.4555   13.2227   -6.4673     0 0 0
O           core   22.1466   -9.4447   -6.4673     0 0 0
O           core   22.1466   -5.6668   -6.4673     0 0 0
O           core   22.1466   -1.8889   -6.4673     0 0 0
O           core   22.1466    1.8890   -6.4673     0 0 0
O           core   22.1466    5.6669   -6.4673     0 0 0
O           core   22.1466    9.4448   -6.4673     0 0 0
O           core  -12.9189  -11.3337   -5.6274     0 0 0
O           core    1.8455   18.8895   -5.6274     0 0 0
O           core    1.8455   22.6674   -5.6274     0 0 0
O           core  -12.9189   11.3337   -5.6274     0 0 0
O           core  -20.3011  -11.3337   -5.6274     0 0 0
O           core  -12.9189   15.1116   -5.6274     0 0 0
O           core    5.5366  -22.6674   -5.6274     0 0 0
O           core  -12.9189   18.8895   -5.6274     0 0 0
O           core    5.5366  -18.8895   -5.6274     0 0 0
O           core  -20.3011   -7.5558   -5.6274     0 0 0
O           core  -20.3011   -3.7779   -5.6274     0 0 0
O           core  -20.3011    0.0000   -5.6274     0 0 0
O           core    5.5366   18.8895   -5.6274     0 0 0
O           core    5.5366   22.6674   -5.6274     0 0 0
O           core   -9.2278  -22.6674   -5.6274     0 0 0
O           core  -20.3011    3.7779   -5.6274     0 0 0
O           core   -9.2278  -18.8895   -5.6274     0 0 0
O           core   -9.2278  -15.1116   -5.6274     0 0 0
O           core  -20.3011    7.5558   -5.6274     0 0 0
O           core    9.2277  -22.6674   -5.6274     0 0 0
O           core    9.2277  -18.8895   -5.6274     0 0 0
O           core    9.2277  -15.1116   -5.6274     0 0 0
O           core  -20.3011   11.3337   -5.6274     0 0 0
O           core    9.2277   15.1116   -5.6274     0 0 0
O           core    9.2277   18.8895   -5.6274     0 0 0
O           core    9.2277   22.6674   -5.6274     0 0 0
O           core   -9.2278   15.1116   -5.6274     0 0 0
O           core   -9.2278   18.8895   -5.6274     0 0 0
O           core   -9.2278   22.6674   -5.6274     0 0 0
O           core   12.9188  -18.8895   -5.6274     0 0 0
O           core   12.9188  -15.1116   -5.6274     0 0 0
O           core   12.9188  -11.3337   -5.6274     0 0 0
O           core   12.9188   11.3337   -5.6274     0 0 0
O           core   12.9188   15.1116   -5.6274     0 0 0
O           core   12.9188   18.8895   -5.6274     0 0 0
O           core   -5.5367  -22.6674   -5.6274     0 0 0
O           core   -5.5367  -18.8895   -5.6274     0 0 0
O           core   16.6099  -15.1116   -5.6274     0 0 0
O           core  -16.6100  -15.1116   -5.6274     0 0 0
O           core   16.6099  -11.3337   -5.6274     0 0 0
O           core   16.6099   -7.5558   -5.6274     0 0 0
O           core  -23.9922   -3.7779   -5.6274     0 0 0
O           core   16.6099   -3.7779   -5.6274     0 0 0
O           core  -16.6100  -11.3337   -5.6274     0 0 0
O           core   16.6099    3.7779   -5.6274     0 0 0
O           core   16.6099    7.5558   -5.6274     0 0 0
O           core   16.6099   11.3337   -5.6274     0 0 0
O           core   16.6099   15.1116   -5.6274     0 0 0
O           core  -16.6100   -7.5558   -5.6274     0 0 0
O           core  -23.9922    0.0000   -5.6274     0 0 0
O           core  -16.6100   -3.7779   -5.6274     0 0 0
O           core   -5.5367   18.8895   -5.6274     0 0 0
O           core   20.3010  -11.3337   -5.6274     0 0 0
O           core   -5.5367   22.6674   -5.6274     0 0 0
O           core   20.3010   -7.5558   -5.6274     0 0 0
O           core  -23.9922    3.7779   -5.6274     0 0 0
O           core   20.3010   -3.7779   -5.6274     0 0 0
O           core   20.3010    0.0000   -5.6274     0 0 0
O           core  -16.6100    3.7779   -5.6274     0 0 0
O           core   20.3010    3.7779   -5.6274     0 0 0
O           core   20.3010    7.5558   -5.6274     0 0 0
O           core   20.3010   11.3337   -5.6274     0 0 0
O           core  -16.6100    7.5558   -5.6274     0 0 0
O           core  -16.6100   11.3337   -5.6274     0 0 0
O           core   -1.8456  -22.6674   -5.6274     0 0 0
O           core   -1.8456  -18.8895   -5.6274     0 0 0
O           core  -16.6100   15.1116   -5.6274     0 0 0
O           core   23.9921   -3.7779   -5.6274     0 0 0
O           core   23.9921    0.0000   -5.6274     0 0 0
O           core   23.9921    3.7779   -5.6274     0 0 0
O           core   -1.8456   18.8895   -5.6274     0 0 0
O           core   -1.8456   22.6674   -5.6274     0 0 0
O           core  -12.9189  -18.8895   -5.6274     0 0 0
O           core    1.8455  -22.6674   -5.6274     0 0 0
O           core  -12.9189  -15.1116   -5.6274     0 0 0
O           core    1.8455  -18.8895   -5.6274     0 0 0
O           core    9.2277   17.0006   -4.0361     0 0 0
O           core  -16.6100   -9.4447   -4.0361     0 0 0
O           core    9.2277   20.7785   -4.0361     0 0 0
O           core  -16.6100   -5.6668   -4.0361     0 0 0
O           core   12.9188  -20.7784   -4.0361     0 0 0
O           core   -9.2278  -20.7784   -4.0361     0 0 0
O           core   12.9188  -17.0005   -4.0361     0 0 0
O           core   12.9188  -13.2226   -4.0361     0 0 0
O           core   -9.2278  -17.0005   -4.0361     0 0 0
O           core  -20.3011  -13.2226   -4.0361     0 0 0
O           core   -1.8456   17.0006   -4.0361     0 0 0
O           core   -1.8456   20.7785   -4.0361     0 0 0
O           core   -1.8456   24.5564   -4.0361     0 0 0
O           core  -16.6100    5.6669   -4.0361     0 0 0
O           core  -20.3011   -9.4447   -4.0361     0 0 0
O           core   12.9188   13.2227   -4.0361     0 0 0
O           core  -23.9922   -5.6668   -4.0361     0 0 0
O           core   12.9188   17.0006   -4.0361     0 0 0
O           core  -16.6100    9.4448   -4.0361     0 0 0
O           core   12.9188   20.7785   -4.0361     0 0 0
O           core  -20.3011   -5.6668   -4.0361     0 0 0
O           core  -16.6100   13.2227   -4.0361     0 0 0
O           core    1.8455  -24.5563   -4.0361     0 0 0
O           core  -23.9922   -1.8889   -4.0361     0 0 0
O           core    1.8455  -20.7784   -4.0361     0 0 0
O           core  -16.6100   17.0006   -4.0361     0 0 0
O           core   16.6099  -17.0005   -4.0361     0 0 0
O           core    1.8455  -17.0005   -4.0361     0 0 0
O           core  -20.3011   -1.8889   -4.0361     0 0 0
O           core   16.6099  -13.2226   -4.0361     0 0 0
O           core   16.6099   -9.4447   -4.0361     0 0 0
O           core   16.6099   -5.6668   -4.0361     0 0 0
O           core   -9.2278   17.0006   -4.0361     0 0 0
O           core  -20.3011    1.8890   -4.0361     0 0 0
O           core   16.6099    5.6669   -4.0361     0 0 0
O           core   -9.2278   20.7785   -4.0361     0 0 0
O           core   16.6099    9.4448   -4.0361     0 0 0
O           core  -23.9922    1.8890   -4.0361     0 0 0
O           core   16.6099   13.2227   -4.0361     0 0 0
O           core   16.6099   17.0006   -4.0361     0 0 0
O           core  -20.3011    5.6669   -4.0361     0 0 0
O           core  -23.9922    5.6669   -4.0361     0 0 0
O           core    1.8455   17.0006   -4.0361     0 0 0
O           core    1.8455   20.7785   -4.0361     0 0 0
O           core  -20.3011    9.4448   -4.0361     0 0 0
O           core    1.8455   24.5564   -4.0361     0 0 0
O           core   20.3010  -13.2226   -4.0361     0 0 0
O           core   20.3010   -9.4447   -4.0361     0 0 0
O           core   20.3010   -5.6668   -4.0361     0 0 0
O           core   20.3010   -1.8889   -4.0361     0 0 0
O           core  -20.3011   13.2227   -4.0361     0 0 0
O           core   20.3010    1.8890   -4.0361     0 0 0
O           core  -12.9189  -20.7784   -4.0361     0 0 0
O           core   20.3010    5.6669   -4.0361     0 0 0
O           core   -5.5367  -20.7784   -4.0361     0 0 0
O           core   20.3010    9.4448   -4.0361     0 0 0
O           core   20.3010   13.2227   -4.0361     0 0 0
O           core   -5.5367  -17.0005   -4.0361     0 0 0
O           core  -12.9189  -17.0005   -4.0361     0 0 0
O           core    5.5366  -20.7784   -4.0361     0 0 0
O           core    5.5366  -17.0005   -4.0361     0 0 0
O           core  -12.9189  -13.2226   -4.0361     0 0 0
O           core   23.9921   -5.6668   -4.0361     0 0 0
O           core   23.9921   -1.8889   -4.0361     0 0 0
O           core   23.9921    1.8890   -4.0361     0 0 0
O           core   23.9921    5.6669   -4.0361     0 0 0
O           core    5.5366   17.0006   -4.0361     0 0 0
O           core    5.5366   20.7785   -4.0361     0 0 0
O           core   -5.5367   17.0006   -4.0361     0 0 0
O           core   -5.5367   20.7785   -4.0361     0 0 0
O           core  -12.9189   13.2227   -4.0361     0 0 0
O           core    9.2277  -20.7784   -4.0361     0 0 0
O           core    9.2277  -17.0005   -4.0361     0 0 0
O           core  -12.9189   17.0006   -4.0361     0 0 0
O           core  -12.9189   20.7785   -4.0361     0 0 0
O           core  -16.6100  -17.0005   -4.0361     0 0 0
O           core   -1.8456  -24.5563   -4.0361     0 0 0
O           core   -1.8456  -20.7784   -4.0361     0 0 0
O           core  -16.6100  -13.2226   -4.0361     0 0 0
O           core   -1.8456  -17.0005   -4.0361     0 0 0
O           core    3.6911   18.8895   -3.2063     0 0 0
O           core    3.6911   22.6674   -3.2063     0 0 0
O           core  -18.4555    3.7779   -3.2063     0 0 0
O           core  -22.1466   11.3337   -3.2063     0 0 0
O           core  -14.7644   11.3337   -3.2063     0 0 0
O           core   -3.6911   18.8895   -3.2063     0 0 0
O           core  -18.4555    7.5558   -3.2063     0 0 0
O           core   18.4555  -15.1116   -3.2063     0 0 0
O           core   -3.6911   22.6674   -3.2063     0 0 0
O           core   18.4555  -11.3337   -3.2063     0 0 0
O           core  -14.7644   15.1116   -3.2063     0 0 0
O           core   18.4555   -7.5558   -3.2063     0 0 0
O           core    7.3822  -22.6674   -3.2063     0 0 0
O           core   18.4555   -3.7779   -3.2063     0 0 0
O           core   -7.3822  -22.6674   -3.2063     0 0 0
O           core    7.3822  -18.8895   -3.2063     0 0 0
O           core  -18.4555   11.3337   -3.2063     0 0 0
O           core   18.4555    0.0000   -3.2063     0 0 0
O           core  -14.7644   18.8895   -3.2063     0 0 0
O           core   18.4555    3.7779   -3.2063     0 0 0
O           core   -7.3822  -18.8895   -3.2063     0 0 0
O           core   18.4555    7.5558   -3.2063     0 0 0
O           core   18.4555   11.3337   -3.2063     0 0 0
O           core   18.4555   15.1116   -3.2063     0 0 0
O           core  -18.4555   15.1116   -3.2063     0 0 0
O           core    0.0000  -22.6674   -3.2063     0 0 0
O           core    0.0000  -18.8895   -3.2063     0 0 0
O           core    7.3822   18.8895   -3.2063     0 0 0
O           core   22.1466  -11.3337   -3.2063     0 0 0
O           core   22.1466   -7.5558   -3.2063     0 0 0
O           core    7.3822   22.6674   -3.2063     0 0 0
O           core   22.1466   -3.7779   -3.2063     0 0 0
O           core   22.1466    0.0000   -3.2063     0 0 0
O           core   22.1466    3.7779   -3.2063     0 0 0
O           core   22.1466    7.5558   -3.2063     0 0 0
O           core   22.1466   11.3337   -3.2063     0 0 0
O           core  -22.1466  -11.3337   -3.2063     0 0 0
O           core  -11.0733  -18.8895   -3.2063     0 0 0
O           core   11.0733  -18.8895   -3.2063     0 0 0
O           core   11.0733  -15.1116   -3.2063     0 0 0
O           core  -11.0733  -15.1116   -3.2063     0 0 0
O           core   -7.3822   18.8895   -3.2063     0 0 0
O           core  -22.1466   -7.5558   -3.2063     0 0 0
O           core    0.0000   18.8895   -3.2063     0 0 0
O           core   -7.3822   22.6674   -3.2063     0 0 0
O           core    0.0000   22.6674   -3.2063     0 0 0
O           core  -14.7644  -18.8895   -3.2063     0 0 0
O           core   11.0733   15.1116   -3.2063     0 0 0
O           core  -18.4555  -15.1116   -3.2063     0 0 0
O           core   11.0733   18.8895   -3.2063     0 0 0
O           core  -22.1466   -3.7779   -3.2063     0 0 0
O           core  -14.7644  -15.1116   -3.2063     0 0 0
O           core    3.6911  -22.6674   -3.2063     0 0 0
O           core  -18.4555  -11.3337   -3.2063     0 0 0
O           core  -14.7644  -11.3337   -3.2063     0 0 0
O           core    3.6911  -18.8895   -3.2063     0 0 0
O           core   -3.6911  -22.6674   -3.2063     0 0 0
O           core  -22.1466    0.0000   -3.2063     0 0 0
O           core   -3.6911  -18.8895   -3.2063     0 0 0
O           core   14.7644  -18.8895   -3.2063     0 0 0
O           core  -18.4555   -7.5558   -3.2063     0 0 0
O           core   14.7644  -15.1116   -3.2063     0 0 0
O           core   14.7644  -11.3337   -3.2063     0 0 0
O           core  -11.0733   15.1116   -3.2063     0 0 0
O           core  -22.1466    3.7779   -3.2063     0 0 0
O           core  -18.4555   -3.7779   -3.2063     0 0 0
O           core  -11.0733   18.8895   -3.2063     0 0 0
O           core   14.7644   11.3337   -3.2063     0 0 0
O           core  -18.4555    0.0000   -3.2063     0 0 0
O           core   14.7644   15.1116   -3.2063     0 0 0
O           core  -22.1466    7.5558   -3.2063     0 0 0
O           core   14.7644   18.8895   -3.2063     0 0 0
O           core    1.8455  -18.8895   -1.6120     0 0 0
O           core   16.6099   15.1116   -1.6120     0 0 0
O           core    9.2277  -22.6674   -1.6120     0 0 0
O           core    9.2277  -18.8895   -1.6120     0 0 0
O           core   -5.5367   18.8895   -1.6120     0 0 0
O           core  -16.6100    7.5558   -1.6120     0 0 0
O           core    9.2277  -15.1116   -1.6120     0 0 0
O           core   -5.5367   22.6674   -1.6120     0 0 0
O           core  -20.3011  -11.3337   -1.6120     0 0 0
O           core  -16.6100   11.3337   -1.6120     0 0 0
O           core   20.3010  -11.3337   -1.6120     0 0 0
O           core  -20.3011   -7.5558   -1.6120     0 0 0
O           core   20.3010   -7.5558   -1.6120     0 0 0
O           core  -16.6100   15.1116   -1.6120     0 0 0
O           core   -9.2278   15.1116   -1.6120     0 0 0
O           core   20.3010   -3.7779   -1.6120     0 0 0
O           core   20.3010    0.0000   -1.6120     0 0 0
O           core  -12.9189   11.3337   -1.6120     0 0 0
O           core    9.2277   15.1116   -1.6120     0 0 0
O           core   20.3010    3.7779   -1.6120     0 0 0
O           core   -9.2278   18.8895   -1.6120     0 0 0
O           core   20.3010    7.5558   -1.6120     0 0 0
O           core    9.2277   18.8895   -1.6120     0 0 0
O           core   20.3010   11.3337   -1.6120     0 0 0
O           core    9.2277   22.6674   -1.6120     0 0 0
O           core  -12.9189   15.1116   -1.6120     0 0 0
O           core    1.8455   18.8895   -1.6120     0 0 0
O           core   -9.2278   22.6674   -1.6120     0 0 0
O           core  -20.3011   -3.7779   -1.6120     0 0 0
O           core   -1.8456  -22.6674   -1.6120     0 0 0
O           core    1.8455   22.6674   -1.6120     0 0 0
O           core  -23.9922   -3.7779   -1.6120     0 0 0
O           core  -12.9189   18.8895   -1.6120     0 0 0
O           core   -1.8456  -18.8895   -1.6120     0 0 0
O           core  -20.3011    0.0000   -1.6120     0 0 0
O           core   12.9188  -18.8895   -1.6120     0 0 0
O           core   12.9188  -15.1116   -1.6120     0 0 0
O           core   23.9921   -3.7779   -1.6120     0 0 0
O           core   12.9188  -11.3337   -1.6120     0 0 0
O           core   23.9921    0.0000   -1.6120     0 0 0
O           core  -23.9922    0.0000   -1.6120     0 0 0
O           core   23.9921    3.7779   -1.6120     0 0 0
O           core    5.5366  -22.6674   -1.6120     0 0 0
O           core  -20.3011    3.7779   -1.6120     0 0 0
O           core    5.5366  -18.8895   -1.6120     0 0 0
O           core  -16.6100  -15.1116   -1.6120     0 0 0
O           core   -5.5367  -22.6674   -1.6120     0 0 0
O           core  -23.9922    3.7779   -1.6120     0 0 0
O           core   12.9188   11.3337   -1.6120     0 0 0
O           core   -5.5367  -18.8895   -1.6120     0 0 0
O           core  -20.3011    7.5558   -1.6120     0 0 0
O           core  -16.6100  -11.3337   -1.6120     0 0 0
O           core   12.9188   15.1116   -1.6120     0 0 0
O           core   12.9188   18.8895   -1.6120     0 0 0
O           core   -9.2278  -22.6674   -1.6120     0 0 0
O           core   -1.8456   18.8895   -1.6120     0 0 0
O           core  -16.6100   -7.5558   -1.6120     0 0 0
O           core  -12.9189  -18.8895   -1.6120     0 0 0
O           core  -20.3011   11.3337   -1.6120     0 0 0
O           core   -1.8456   22.6674   -1.6120     0 0 0
O           core   -9.2278  -18.8895   -1.6120     0 0 0
O           core  -12.9189  -15.1116   -1.6120     0 0 0
O           core   -9.2278  -15.1116   -1.6120     0 0 0
O           core    5.5366   18.8895   -1.6120     0 0 0
O           core  -16.6100   -3.7779   -1.6120     0 0 0
O           core   16.6099  -15.1116   -1.6120     0 0 0
O           core    5.5366   22.6674   -1.6120     0 0 0
O           core   16.6099  -11.3337   -1.6120     0 0 0
O           core  -12.9189  -11.3337   -1.6120     0 0 0
O           core   16.6099   -7.5558   -1.6120     0 0 0
O           core   16.6099   -3.7779   -1.6120     0 0 0
O           core   16.6099    3.7779   -1.6120     0 0 0
O           core   16.6099    7.5558   -1.6120     0 0 0
O           core    1.8455  -22.6674   -1.6120     0 0 0
O           core   16.6099   11.3337   -1.6120     0 0 0
O           core  -16.6100    3.7779   -1.6120     0 0 0
O           core   -7.3822  -17.0005   -0.7807     0 0 0
O           core   22.1466   -9.4447   -0.7807     0 0 0
O           core   22.1466   -5.6668   -0.7807     0 0 0
O           core  -18.4555  -13.2226   -0.7807     0 0 0
O           core   22.1466   -1.8889   -0.7807     0 0 0
O           core    7.3822  -20.7784   -0.7807     0 0 0
O           core   22.1466    1.8890   -0.7807     0 0 0
O           core   22.1466    5.6669   -0.7807     0 0 0
O           core    7.3822  -17.0005   -0.7807     0 0 0
O           core    0.0000   17.0006   -0.7807     0 0 0
O           core   22.1466    9.4448   -0.7807     0 0 0
O           core  -14.7644    9.4448   -0.7807     0 0 0
O           core    0.0000   20.7785   -0.7807     0 0 0
O           core   14.7644  -17.0005   -0.7807     0 0 0
O           core  -18.4555   -9.4447   -0.7807     0 0 0
O           core  -22.1466   -9.4447   -0.7807     0 0 0
O           core   14.7644  -13.2226   -0.7807     0 0 0
O           core    0.0000   24.5564   -0.7807     0 0 0
O           core   14.7644   -9.4447   -0.7807     0 0 0
O           core  -14.7644   13.2227   -0.7807     0 0 0
O           core  -18.4555   -5.6668   -0.7807     0 0 0
O           core  -14.7644   17.0006   -0.7807     0 0 0
O           core  -22.1466   -5.6668   -0.7807     0 0 0
O           core   14.7644    9.4448   -0.7807     0 0 0
O           core   -3.6911   17.0006   -0.7807     0 0 0
O           core   14.7644   13.2227   -0.7807     0 0 0
O           core   -3.6911   20.7785   -0.7807     0 0 0
O           core  -18.4555   -1.8889   -0.7807     0 0 0
O           core   14.7644   17.0006   -0.7807     0 0 0
O           core    7.3822   17.0006   -0.7807     0 0 0
O           core    3.6911  -24.5563   -0.7807     0 0 0
O           core  -11.0733   13.2227   -0.7807     0 0 0
O           core    7.3822   20.7785   -0.7807     0 0 0
O           core   -3.6911   24.5564   -0.7807     0 0 0
O           core    3.6911  -20.7784   -0.7807     0 0 0
O           core   -7.3822   17.0006   -0.7807     0 0 0
O           core    3.6911  -17.0005   -0.7807     0 0 0
O           core  -11.0733   17.0006   -0.7807     0 0 0
O           core  -22.1466   -1.8889   -0.7807     0 0 0
O           core  -18.4555    1.8890   -0.7807     0 0 0
O           core   -7.3822   20.7785   -0.7807     0 0 0
O           core  -11.0733   20.7785   -0.7807     0 0 0
O           core  -14.7644  -17.0005   -0.7807     0 0 0
O           core  -18.4555    5.6669   -0.7807     0 0 0
O           core   18.4555  -13.2226   -0.7807     0 0 0
O           core   11.0733  -20.7784   -0.7807     0 0 0
O           core   18.4555   -9.4447   -0.7807     0 0 0
O           core  -14.7644  -13.2226   -0.7807     0 0 0
O           core  -22.1466    1.8890   -0.7807     0 0 0
O           core   18.4555   -5.6668   -0.7807     0 0 0
O           core   11.0733  -17.0005   -0.7807     0 0 0
O           core    0.0000  -24.5563   -0.7807     0 0 0
O           core   18.4555   -1.8889   -0.7807     0 0 0
O           core   11.0733  -13.2226   -0.7807     0 0 0
O           core  -18.4555    9.4448   -0.7807     0 0 0
O           core    0.0000  -20.7784   -0.7807     0 0 0
O           core   18.4555    1.8890   -0.7807     0 0 0
O           core  -14.7644   -9.4447   -0.7807     0 0 0
O           core   18.4555    5.6669   -0.7807     0 0 0
O           core    0.0000  -17.0005   -0.7807     0 0 0
O           core   18.4555    9.4448   -0.7807     0 0 0
O           core   18.4555   13.2227   -0.7807     0 0 0
O           core    3.6911   17.0006   -0.7807     0 0 0
O           core  -18.4555   13.2227   -0.7807     0 0 0
O           core  -11.0733  -20.7784   -0.7807     0 0 0
O           core    3.6911   20.7785   -0.7807     0 0 0
O           core   -3.6911  -24.5563   -0.7807     0 0 0
O           core  -22.1466    5.6669   -0.7807     0 0 0
O           core    3.6911   24.5564   -0.7807     0 0 0
O           core   -3.6911  -20.7784   -0.7807     0 0 0
O           core  -11.0733  -17.0005   -0.7807     0 0 0
O           core   11.0733   13.2227   -0.7807     0 0 0
O           core   -7.3822  -20.7784   -0.7807     0 0 0
O           core   11.0733   17.0006   -0.7807     0 0 0
O           core   -3.6911  -17.0005   -0.7807     0 0 0
O           core  -11.0733  -13.2226   -0.7807     0 0 0
O           core   11.0733   20.7785   -0.7807     0 0 0
O           core  -22.1466    9.4448   -0.7807     0 0 0
O           core  -22.1466  -11.3337    0.8005     0 0 0
O           core   -7.3822  -18.8895    0.8005     0 0 0
O           core   22.1466    3.7779    0.8005     0 0 0
O           core   22.1466    7.5558    0.8005     0 0 0
O           core  -18.4555    7.5558    0.8005     0 0 0
O           core    0.0000  -22.6674    0.8005     0 0 0
O           core    7.3822   18.8895    0.8005     0 0 0
O           core   22.1466   11.3337    0.8005     0 0 0
O           core   -3.6911  -22.6674    0.8005     0 0 0
O           core  -14.7644   18.8895    0.8005     0 0 0
O           core    7.3822   22.6674    0.8005     0 0 0
O           core  -14.7644  -18.8895    0.8005     0 0 0
O           core    0.0000  -18.8895    0.8005     0 0 0
O           core  -22.1466   11.3337    0.8005     0 0 0
O           core   -3.6911  -18.8895    0.8005     0 0 0
O           core   14.7644   11.3337    0.8005     0 0 0
O           core  -22.1466   -7.5558    0.8005     0 0 0
O           core  -18.4555   11.3337    0.8005     0 0 0
O           core   14.7644   15.1116    0.8005     0 0 0
O           core  -14.7644  -15.1116    0.8005     0 0 0
O           core   14.7644   18.8895    0.8005     0 0 0
O           core  -18.4555  -15.1116    0.8005     0 0 0
O           core  -14.7644  -11.3337    0.8005     0 0 0
O           core  -18.4555   15.1116    0.8005     0 0 0
O           core   11.0733  -18.8895    0.8005     0 0 0
O           core    3.6911   18.8895    0.8005     0 0 0
O           core  -22.1466   -3.7779    0.8005     0 0 0
O           core   11.0733  -15.1116    0.8005     0 0 0
O           core  -18.4555  -11.3337    0.8005     0 0 0
O           core  -11.0733   15.1116    0.8005     0 0 0
O           core    3.6911   22.6674    0.8005     0 0 0
O           core   18.4555  -15.1116    0.8005     0 0 0
O           core  -11.0733   18.8895    0.8005     0 0 0
O           core   18.4555  -11.3337    0.8005     0 0 0
O           core   18.4555   -7.5558    0.8005     0 0 0
O           core   18.4555   -3.7779    0.8005     0 0 0
O           core  -18.4555   -7.5558    0.8005     0 0 0
O           core   18.4555    0.0000    0.8005     0 0 0
O           core  -22.1466    0.0000    0.8005     0 0 0
O           core    0.0000   18.8895    0.8005     0 0 0
O           core   18.4555    3.7779    0.8005     0 0 0
O           core   18.4555    7.5558    0.8005     0 0 0
O           core    0.0000   22.6674    0.8005     0 0 0
O           core   18.4555   11.3337    0.8005     0 0 0
O           core   11.0733   15.1116    0.8005     0 0 0
O           core   -7.3822   18.8895    0.8005     0 0 0
O           core    7.3822  -22.6674    0.8005     0 0 0
O           core  -18.4555   -3.7779    0.8005     0 0 0
O           core   18.4555   15.1116    0.8005     0 0 0
O           core  -11.0733  -18.8895    0.8005     0 0 0
O           core   11.0733   18.8895    0.8005     0 0 0
O           core   -3.6911   18.8895    0.8005     0 0 0
O           core    7.3822  -18.8895    0.8005     0 0 0
O           core   -7.3822   22.6674    0.8005     0 0 0
O           core   -3.6911   22.6674    0.8005     0 0 0
O           core  -22.1466    3.7779    0.8005     0 0 0
O           core  -11.0733  -15.1116    0.8005     0 0 0
O           core  -18.4555    0.0000    0.8005     0 0 0
O           core  -14.7644   11.3337    0.8005     0 0 0
O           core    3.6911  -22.6674    0.8005     0 0 0
O           core   22.1466  -11.3337    0.8005     0 0 0
O           core   14.7644  -18.8895    0.8005     0 0 0
O           core  -22.1466    7.5558    0.8005     0 0 0
O           core   22.1466   -7.5558    0.8005     0 0 0
O           core   -7.3822  -22.6674    0.8005     0 0 0
O           core   14.7644  -15.1116    0.8005     0 0 0
O           core  -18.4555    3.7779    0.8005     0 0 0
O           core    3.6911  -18.8895    0.8005     0 0 0
O           core   22.1466   -3.7779    0.8005     0 0 0
O           core   14.7644  -11.3337    0.8005     0 0 0
O           core  -14.7644   15.1116    0.8005     0 0 0
O           core   22.1466    0.0000    0.8005     0 0 0
O           core    1.8455  -24.5563    1.6318     0 0 0
O           core   -1.8456  -20.7784    1.6318     0 0 0
O           core  -16.6100   -9.4447    1.6318     0 0 0
O           core    5.5366  -17.0005    1.6318     0 0 0
O           core  -20.3011    1.8890    1.6318     0 0 0
O           core    1.8455  -20.7784    1.6318     0 0 0
O           core   -1.8456  -17.0005    1.6318     0 0 0
O           core    1.8455  -17.0005    1.6318     0 0 0
O           core   16.6099  -17.0005    1.6318     0 0 0
O           core  -16.6100   -5.6668    1.6318     0 0 0
O           core   16.6099  -13.2226    1.6318     0 0 0
O           core  -23.9922    5.6669    1.6318     0 0 0
O           core   -9.2278   17.0006    1.6318     0 0 0
O           core    9.2277   17.0006    1.6318     0 0 0
O           core   23.9921   -5.6668    1.6318     0 0 0
O           core   16.6099   -9.4447    1.6318     0 0 0
O           core   23.9921   -1.8889    1.6318     0 0 0
O           core  -20.3011    5.6669    1.6318     0 0 0
O           core   16.6099   -5.6668    1.6318     0 0 0
O           core    9.2277   20.7785    1.6318     0 0 0
O           core   23.9921    1.8890    1.6318     0 0 0
O           core   -9.2278   20.7785    1.6318     0 0 0
O           core   23.9921    5.6669    1.6318     0 0 0
O           core  -20.3011  -13.2226    1.6318     0 0 0
O           core  -23.9922   -5.6668    1.6318     0 0 0
O           core   16.6099    5.6669    1.6318     0 0 0
O           core   16.6099    9.4448    1.6318     0 0 0
O           core  -20.3011    9.4448    1.6318     0 0 0
O           core   -9.2278  -20.7784    1.6318     0 0 0
O           core   16.6099   13.2227    1.6318     0 0 0
O           core   16.6099   17.0006    1.6318     0 0 0
O           core    5.5366   17.0006    1.6318     0 0 0
O           core   -9.2278  -17.0005    1.6318     0 0 0
O           core   -5.5367   17.0006    1.6318     0 0 0
O           core   12.9188  -20.7784    1.6318     0 0 0
O           core    5.5366   20.7785    1.6318     0 0 0
O           core  -20.3011   -9.4447    1.6318     0 0 0
O           core   12.9188  -17.0005    1.6318     0 0 0
O           core  -16.6100    5.6669    1.6318     0 0 0
O           core   -5.5367   20.7785    1.6318     0 0 0
O           core   12.9188  -13.2226    1.6318     0 0 0
O           core  -20.3011   13.2227    1.6318     0 0 0
O           core    1.8455   17.0006    1.6318     0 0 0
O           core   -1.8456   17.0006    1.6318     0 0 0
O           core  -12.9189   13.2227    1.6318     0 0 0
O           core    1.8455   20.7785    1.6318     0 0 0
O           core  -23.9922   -1.8889    1.6318     0 0 0
O           core   -1.8456   20.7785    1.6318     0 0 0
O           core  -16.6100    9.4448    1.6318     0 0 0
O           core    1.8455   24.5564    1.6318     0 0 0
O           core  -20.3011   -5.6668    1.6318     0 0 0
O           core   20.3010  -13.2226    1.6318     0 0 0
O           core  -12.9189  -20.7784    1.6318     0 0 0
O           core  -12.9189   17.0006    1.6318     0 0 0
O           core   -1.8456   24.5564    1.6318     0 0 0
O           core   20.3010   -9.4447    1.6318     0 0 0
O           core   20.3010   -5.6668    1.6318     0 0 0
O           core  -16.6100  -17.0005    1.6318     0 0 0
O           core  -16.6100   13.2227    1.6318     0 0 0
O           core   20.3010   -1.8889    1.6318     0 0 0
O           core    9.2277  -20.7784    1.6318     0 0 0
O           core  -12.9189   20.7785    1.6318     0 0 0
O           core   -5.5367  -20.7784    1.6318     0 0 0
O           core  -12.9189  -17.0005    1.6318     0 0 0
O           core   20.3010    1.8890    1.6318     0 0 0
O           core   12.9188   13.2227    1.6318     0 0 0
O           core    9.2277  -17.0005    1.6318     0 0 0
O           core  -20.3011   -1.8889    1.6318     0 0 0
O           core   20.3010    5.6669    1.6318     0 0 0
O           core   12.9188   17.0006    1.6318     0 0 0
O           core  -16.6100  -13.2226    1.6318     0 0 0
O           core   -5.5367  -17.0005    1.6318     0 0 0
O           core   20.3010    9.4448    1.6318     0 0 0
O           core   12.9188   20.7785    1.6318     0 0 0
O           core  -23.9922    1.8890    1.6318     0 0 0
O           core  -12.9189  -13.2226    1.6318     0 0 0
O           core   20.3010   13.2227    1.6318     0 0 0
O           core  -16.6100   17.0006    1.6318     0 0 0
O           core   -1.8456  -24.5563    1.6318     0 0 0
O           core    5.5366  -20.7784    1.6318     0 0 0
O           core  -11.0733   17.0006    3.2261     0 0 0
O           core  -14.7644  -17.0005    3.2261     0 0 0
O           core  -18.4555   -5.6668    3.2261     0 0 0
O           core   18.4555   -5.6668    3.2261     0 0 0
O           core   -3.6911   24.5564    3.2261     0 0 0
O           core  -14.7644   13.2227    3.2261     0 0 0
O           core   18.4555   -1.8889    3.2261     0 0 0
O           core    7.3822   17.0006    3.2261     0 0 0
O           core  -11.0733  -17.0005    3.2261     0 0 0
O           core  -11.0733   20.7785    3.2261     0 0 0
O           core    0.0000   17.0006    3.2261     0 0 0
O           core   18.4555    1.8890    3.2261     0 0 0
O           core    7.3822   20.7785    3.2261     0 0 0
O           core   -3.6911  -24.5563    3.2261     0 0 0
O           core    3.6911   17.0006    3.2261     0 0 0
O           core   18.4555    5.6669    3.2261     0 0 0
O           core  -14.7644  -13.2226    3.2261     0 0 0
O           core    0.0000   20.7785    3.2261     0 0 0
O           core  -14.7644   17.0006    3.2261     0 0 0
O           core  -11.0733  -13.2226    3.2261     0 0 0
O           core   18.4555    9.4448    3.2261     0 0 0
O           core    3.6911   20.7785    3.2261     0 0 0
O           core   -3.6911  -20.7784    3.2261     0 0 0
O           core  -18.4555   -1.8889    3.2261     0 0 0
O           core   18.4555   13.2227    3.2261     0 0 0
O           core    0.0000   24.5564    3.2261     0 0 0
O           core  -22.1466   -1.8889    3.2261     0 0 0
O           core    3.6911   24.5564    3.2261     0 0 0
O           core   14.7644  -17.0005    3.2261     0 0 0
O           core   -3.6911  -17.0005    3.2261     0 0 0
O           core  -14.7644   -9.4447    3.2261     0 0 0
O           core   14.7644  -13.2226    3.2261     0 0 0
O           core   14.7644   -9.4447    3.2261     0 0 0
O           core  -18.4555    1.8890    3.2261     0 0 0
O           core    0.0000  -24.5563    3.2261     0 0 0
O           core   11.0733  -20.7784    3.2261     0 0 0
O           core  -22.1466    1.8890    3.2261     0 0 0
O           core    0.0000  -20.7784    3.2261     0 0 0
O           core   11.0733  -17.0005    3.2261     0 0 0
O           core  -18.4555    5.6669    3.2261     0 0 0
O           core    3.6911  -24.5563    3.2261     0 0 0
O           core   14.7644    9.4448    3.2261     0 0 0
O           core   11.0733  -13.2226    3.2261     0 0 0
O           core    0.0000  -17.0005    3.2261     0 0 0
O           core   -7.3822   17.0006    3.2261     0 0 0
O           core   22.1466   -9.4447    3.2261     0 0 0
O           core   14.7644   13.2227    3.2261     0 0 0
O           core    7.3822  -20.7784    3.2261     0 0 0
O           core    3.6911  -20.7784    3.2261     0 0 0
O           core   22.1466   -5.6668    3.2261     0 0 0
O           core   14.7644   17.0006    3.2261     0 0 0
O           core    7.3822  -17.0005    3.2261     0 0 0
O           core   -7.3822   20.7785    3.2261     0 0 0
O           core   22.1466   -1.8889    3.2261     0 0 0
O           core    3.6911  -17.0005    3.2261     0 0 0
O           core  -18.4555  -13.2226    3.2261     0 0 0
O           core   22.1466    1.8890    3.2261     0 0 0
O           core  -18.4555    9.4448    3.2261     0 0 0
O           core   -7.3822  -20.7784    3.2261     0 0 0
O           core   22.1466    5.6669    3.2261     0 0 0
O           core  -22.1466    5.6669    3.2261     0 0 0
O           core  -22.1466   -9.4447    3.2261     0 0 0
O           core   22.1466    9.4448    3.2261     0 0 0
O           core   -7.3822  -17.0005    3.2261     0 0 0
O           core  -18.4555   -9.4447    3.2261     0 0 0
O           core  -18.4555   13.2227    3.2261     0 0 0
O           core   11.0733   13.2227    3.2261     0 0 0
O           core   11.0733   17.0006    3.2261     0 0 0
O           core  -11.0733   13.2227    3.2261     0 0 0
O           core   -3.6911   17.0006    3.2261     0 0 0
O           core  -22.1466    9.4448    3.2261     0 0 0
O           core   11.0733   20.7785    3.2261     0 0 0
O           core  -14.7644    9.4448    3.2261     0 0 0
O           core  -22.1466   -5.6668    3.2261     0 0 0
O           core   18.4555  -13.2226    3.2261     0 0 0
O           core  -11.0733  -20.7784    3.2261     0 0 0
O           core   -3.6911   20.7785    3.2261     0 0 0
O           core   18.4555   -9.4447    3.2261     0 0 0
O           core   16.6099   15.1116    4.0559     0 0 0
O           core   23.9921   -3.7779    4.0559     0 0 0
O           core    9.2277  -15.1116    4.0559     0 0 0
O           core   -9.2278   15.1116    4.0559     0 0 0
O           core  -12.9189  -15.1116    4.0559     0 0 0
O           core  -12.9189   15.1116    4.0559     0 0 0
O           core   23.9921    0.0000    4.0559     0 0 0
O           core   -9.2278  -18.8895    4.0559     0 0 0
O           core   23.9921    3.7779    4.0559     0 0 0
O           core  -23.9922    3.7779    4.0559     0 0 0
O           core   -9.2278   18.8895    4.0559     0 0 0
O           core  -20.3011    3.7779    4.0559     0 0 0
O           core  -12.9189  -11.3337    4.0559     0 0 0
O           core   -9.2278  -15.1116    4.0559     0 0 0
O           core  -12.9189   18.8895    4.0559     0 0 0
O           core   -1.8456   18.8895    4.0559     0 0 0
O           core   -9.2278   22.6674    4.0559     0 0 0
O           core   12.9188   11.3337    4.0559     0 0 0
O           core  -20.3011  -11.3337    4.0559     0 0 0
O           core  -16.6100    3.7779    4.0559     0 0 0
O           core   12.9188   15.1116    4.0559     0 0 0
O           core   -1.8456   22.6674    4.0559     0 0 0
O           core   12.9188   18.8895    4.0559     0 0 0
O           core  -23.9922   -3.7779    4.0559     0 0 0
O           core   20.3010  -11.3337    4.0559     0 0 0
O           core  -16.6100  -15.1116    4.0559     0 0 0
O           core   -1.8456  -22.6674    4.0559     0 0 0
O           core  -20.3011    7.5558    4.0559     0 0 0
O           core  -16.6100    7.5558    4.0559     0 0 0
O           core   20.3010   -7.5558    4.0559     0 0 0
O           core    9.2277   15.1116    4.0559     0 0 0
O           core    1.8455   18.8895    4.0559     0 0 0
O           core   20.3010   -3.7779    4.0559     0 0 0
O           core   -1.8456  -18.8895    4.0559     0 0 0
O           core  -20.3011   -7.5558    4.0559     0 0 0
O           core    9.2277   18.8895    4.0559     0 0 0
O           core   20.3010    0.0000    4.0559     0 0 0
O           core    1.8455   22.6674    4.0559     0 0 0
O           core    5.5366   18.8895    4.0559     0 0 0
O           core   20.3010    3.7779    4.0559     0 0 0
O           core    9.2277   22.6674    4.0559     0 0 0
O           core  -16.6100  -11.3337    4.0559     0 0 0
O           core   20.3010    7.5558    4.0559     0 0 0
O           core  -16.6100   11.3337    4.0559     0 0 0
O           core    5.5366   22.6674    4.0559     0 0 0
O           core   20.3010   11.3337    4.0559     0 0 0
O           core  -20.3011   11.3337    4.0559     0 0 0
O           core   16.6099  -15.1116    4.0559     0 0 0
O           core  -20.3011   -3.7779    4.0559     0 0 0
O           core   16.6099  -11.3337    4.0559     0 0 0
O           core    1.8455  -22.6674    4.0559     0 0 0
O           core  -16.6100   15.1116    4.0559     0 0 0
O           core  -16.6100   -7.5558    4.0559     0 0 0
O           core   16.6099   -7.5558    4.0559     0 0 0
O           core  -23.9922    0.0000    4.0559     0 0 0
O           core   -5.5367   18.8895    4.0559     0 0 0
O           core    1.8455  -18.8895    4.0559     0 0 0
O           core   16.6099   -3.7779    4.0559     0 0 0
O           core   -5.5367  -22.6674    4.0559     0 0 0
O           core   12.9188  -18.8895    4.0559     0 0 0
O           core   -5.5367   22.6674    4.0559     0 0 0
O           core   16.6099    3.7779    4.0559     0 0 0
O           core  -12.9189  -18.8895    4.0559     0 0 0
O           core   12.9188  -15.1116    4.0559     0 0 0
O           core    5.5366  -22.6674    4.0559     0 0 0
O           core   -5.5367  -18.8895    4.0559     0 0 0
O           core  -16.6100   -3.7779    4.0559     0 0 0
O           core    9.2277  -22.6674    4.0559     0 0 0
O           core   16.6099    7.5558    4.0559     0 0 0
O           core  -12.9189   11.3337    4.0559     0 0 0
O           core   12.9188  -11.3337    4.0559     0 0 0
O           core  -20.3011    0.0000    4.0559     0 0 0
O           core    5.5366  -18.8895    4.0559     0 0 0
O           core   -9.2278  -22.6674    4.0559     0 0 0
O           core    9.2277  -18.8895    4.0559     0 0 0
O           core   16.6099   11.3337    4.0559     0 0 0
O           core  -12.9189   17.0006    5.6472     0 0 0
O           core   12.9188   17.0006    5.6472     0 0 0
O           core  -23.9922    1.8890    5.6472     0 0 0
O           core   23.9921    5.6669    5.6472     0 0 0
O           core    5.5366   17.0006    5.6472     0 0 0
O           core    1.8455  -24.5563    5.6472     0 0 0
O           core   -5.5367  -17.0005    5.6472     0 0 0
O           core  -16.6100  -13.2226    5.6472     0 0 0
O           core   12.9188   20.7785    5.6472     0 0 0
O           core   -9.2278  -17.0005    5.6472     0 0 0
O           core    9.2277   17.0006    5.6472     0 0 0
O           core    5.5366   20.7785    5.6472     0 0 0
O           core   -9.2278   17.0006    5.6472     0 0 0
O           core    1.8455  -20.7784    5.6472     0 0 0
O           core  -12.9189   20.7785    5.6472     0 0 0
O           core    9.2277   20.7785    5.6472     0 0 0
O           core  -16.6100    9.4448    5.6472     0 0 0
O           core  -20.3011   13.2227    5.6472     0 0 0
O           core    1.8455  -17.0005    5.6472     0 0 0
O           core   20.3010  -13.2226    5.6472     0 0 0
O           core   -9.2278   20.7785    5.6472     0 0 0
O           core  -20.3011   -1.8889    5.6472     0 0 0
O           core   20.3010   -9.4447    5.6472     0 0 0
O           core  -16.6100   -9.4447    5.6472     0 0 0
O           core   20.3010   -5.6668    5.6472     0 0 0
O           core  -23.9922   -5.6668    5.6472     0 0 0
O           core   20.3010   -1.8889    5.6472     0 0 0
O           core  -16.6100   13.2227    5.6472     0 0 0
O           core   20.3010    1.8890    5.6472     0 0 0
O           core  -23.9922    5.6669    5.6472     0 0 0
O           core    5.5366  -20.7784    5.6472     0 0 0
O           core   16.6099  -17.0005    5.6472     0 0 0
O           core   20.3010    5.6669    5.6472     0 0 0
O           core  -20.3011  -13.2226    5.6472     0 0 0
O           core  -16.6100   -5.6668    5.6472     0 0 0
O           core   16.6099  -13.2226    5.6472     0 0 0
O           core   20.3010    9.4448    5.6472     0 0 0
O           core   -1.8456   17.0006    5.6472     0 0 0
O           core    5.5366  -17.0005    5.6472     0 0 0
O           core  -20.3011    1.8890    5.6472     0 0 0
O           core   12.9188  -20.7784    5.6472     0 0 0
O           core   16.6099   -9.4447    5.6472     0 0 0
O           core   20.3010   13.2227    5.6472     0 0 0
O           core  -16.6100   17.0006    5.6472     0 0 0
O           core    9.2277  -20.7784    5.6472     0 0 0
O           core   -1.8456   20.7785    5.6472     0 0 0
O           core   16.6099   -5.6668    5.6472     0 0 0
O           core   12.9188  -17.0005    5.6472     0 0 0
O           core   -1.8456  -24.5563    5.6472     0 0 0
O           core    9.2277  -17.0005    5.6472     0 0 0
O           core  -12.9189  -20.7784    5.6472     0 0 0
O           core   12.9188  -13.2226    5.6472     0 0 0
O           core   -1.8456   24.5564    5.6472     0 0 0
O           core   -1.8456  -20.7784    5.6472     0 0 0
O           core  -23.9922   -1.8889    5.6472     0 0 0
O           core   16.6099    5.6669    5.6472     0 0 0
O           core  -20.3011   -9.4447    5.6472     0 0 0
O           core  -20.3011    5.6669    5.6472     0 0 0
O           core   -1.8456  -17.0005    5.6472     0 0 0
O           core   16.6099    9.4448    5.6472     0 0 0
O           core  -12.9189  -17.0005    5.6472     0 0 0
O           core   16.6099   13.2227    5.6472     0 0 0
O           core    1.8455   17.0006    5.6472     0 0 0
O           core   16.6099   17.0006    5.6472     0 0 0
O           core  -16.6100  -17.0005    5.6472     0 0 0
O           core  -12.9189   13.2227    5.6472     0 0 0
O           core    1.8455   20.7785    5.6472     0 0 0
O           core   23.9921   -5.6668    5.6472     0 0 0
O           core   -5.5367   17.0006    5.6472     0 0 0
O           core  -12.9189  -13.2226    5.6472     0 0 0
O           core   23.9921   -1.8889    5.6472     0 0 0
O           core  -20.3011    9.4448    5.6472     0 0 0
O           core   -5.5367  -20.7784    5.6472     0 0 0
O           core  -20.3011   -5.6668    5.6472     0 0 0
O           core    1.8455   24.5564    5.6472     0 0 0
O           core   -9.2278  -20.7784    5.6472     0 0 0
O           core   12.9188   13.2227    5.6472     0 0 0
O           core  -16.6100    5.6669    5.6472     0 0 0
O           core   23.9921    1.8890    5.6472     0 0 0
O           core   -5.5367   20.7785    5.6472     0 0 0
O           core    0.0000   18.8895    6.4871     0 0 0
O           core  -11.0733  -18.8895    6.4871     0 0 0
O           core   18.4555   -7.5558    6.4871     0 0 0
O           core   14.7644  -18.8895    6.4871     0 0 0
O           core  -18.4555    7.5558    6.4871     0 0 0
O           core   11.0733  -18.8895    6.4871     0 0 0
O           core   18.4555   -3.7779    6.4871     0 0 0
O           core  -14.7644  -18.8895    6.4871     0 0 0
O           core   14.7644  -15.1116    6.4871     0 0 0
O           core    0.0000   22.6674    6.4871     0 0 0
O           core    0.0000  -22.6674    6.4871     0 0 0
O           core  -18.4555   -7.5558    6.4871     0 0 0
O           core   11.0733  -15.1116    6.4871     0 0 0
O           core   18.4555    0.0000    6.4871     0 0 0
O           core   14.7644  -11.3337    6.4871     0 0 0
O           core  -11.0733  -15.1116    6.4871     0 0 0
O           core   18.4555    3.7779    6.4871     0 0 0
O           core    0.0000  -18.8895    6.4871     0 0 0
O           core  -22.1466  -11.3337    6.4871     0 0 0
O           core  -22.1466   11.3337    6.4871     0 0 0
O           core  -22.1466    0.0000    6.4871     0 0 0
O           core   18.4555    7.5558    6.4871     0 0 0
O           core  -14.7644  -15.1116    6.4871     0 0 0
O           core  -18.4555   11.3337    6.4871     0 0 0
O           core   18.4555   11.3337    6.4871     0 0 0
O           core  -11.0733   15.1116    6.4871     0 0 0
O           core   -7.3822  -22.6674    6.4871     0 0 0
O           core   18.4555   15.1116    6.4871     0 0 0
O           core   -3.6911  -22.6674    6.4871     0 0 0
O           core  -18.4555   -3.7779    6.4871     0 0 0
O           core    3.6911   18.8895    6.4871     0 0 0
O           core  -11.0733   18.8895    6.4871     0 0 0
O           core   -3.6911   18.8895    6.4871     0 0 0
O           core   -7.3822  -18.8895    6.4871     0 0 0
O           core  -14.7644  -11.3337    6.4871     0 0 0
O           core   -3.6911  -18.8895    6.4871     0 0 0
O           core    3.6911   22.6674    6.4871     0 0 0
O           core   14.7644   11.3337    6.4871     0 0 0
O           core  -18.4555   15.1116    6.4871     0 0 0
O           core  -14.7644   11.3337    6.4871     0 0 0
O           core  -22.1466   -7.5558    6.4871     0 0 0
O           core   -3.6911   22.6674    6.4871     0 0 0
O           core   14.7644   15.1116    6.4871     0 0 0
O           core  -22.1466    3.7779    6.4871     0 0 0
O           core   -7.3822   18.8895    6.4871     0 0 0
O           core   14.7644   18.8895    6.4871     0 0 0
O           core  -18.4555    0.0000    6.4871     0 0 0
O           core    3.6911  -22.6674    6.4871     0 0 0
O           core   11.0733   15.1116    6.4871     0 0 0
O           core    7.3822   18.8895    6.4871     0 0 0
O           core  -18.4555  -15.1116    6.4871     0 0 0
O           core  -14.7644   15.1116    6.4871     0 0 0
O           core   11.0733   18.8895    6.4871     0 0 0
O           core    3.6911  -18.8895    6.4871     0 0 0
O           core    7.3822   22.6674    6.4871     0 0 0
O           core   22.1466  -11.3337    6.4871     0 0 0
O           core   -7.3822   22.6674    6.4871     0 0 0
O           core   22.1466   -7.5558    6.4871     0 0 0
O           core   22.1466   -3.7779    6.4871     0 0 0
O           core  -18.4555    3.7779    6.4871     0 0 0
O           core   22.1466    0.0000    6.4871     0 0 0
O           core  -14.7644   18.8895    6.4871     0 0 0
O           core  -22.1466    7.5558    6.4871     0 0 0
O           core   22.1466    3.7779    6.4871     0 0 0
O           core  -18.4555  -11.3337    6.4871     0 0 0
O           core    7.3822  -22.6674    6.4871     0 0 0
O           core  -22.1466   -3.7779    6.4871     0 0 0
O           core   22.1466    7.5558    6.4871     0 0 0
O           core   18.4555  -15.1116    6.4871     0 0 0
O           core    7.3822  -18.8895    6.4871     0 0 0
O           core   22.1466   11.3337    6.4871     0 0 0
O           core   18.4555  -11.3337    6.4871     0 0 0
Ti          core  -34.0650   -7.6673    9.3270     1 1 1
Ti          core  -34.0650    2.5720    9.3270     1 1 1
Ti          core  -32.1730  -12.7876    9.3270     1 1 1
Ti          core  -30.2800   -7.6673    9.3270     1 1 1
Ti          core  -32.1730   -2.5483    9.3270     1 1 1
Ti          core  -30.2800    2.5720    9.3270     1 1 1
Ti          core  -32.1730    7.6910    9.3270     1 1 1
Ti          core  -30.2800   12.8113    9.3270     1 1 1
Ti          core  -26.4950  -17.9066    9.3270     1 1 1
Ti          core  -28.3880  -12.7876    9.3270     1 1 1
Ti          core  -26.4950   -7.6673    9.3270     1 1 1
Ti          core  -28.3880   -2.5483    9.3270     1 1 1
Ti          core  -26.4950    2.5720    9.3270     1 1 1
Ti          core  -28.3880    7.6910    9.3270     1 1 1
Ti          core  -26.4950   12.8113    9.3270     1 1 1
Ti          core  -28.3880   17.9303    9.3270     1 1 1
Ti          core  -24.6030  -23.0269    9.3270     1 1 1
Ti          core  -22.7100  -17.9066    9.3270     1 1 1
Ti          core  -24.6030  -12.7876    9.3270     1 1 1
Ti          core  -24.6030    7.6910    9.3270     1 1 1
Ti          core  -22.7100   12.8113    9.3270     1 1 1
Ti          core  -24.6030   17.9303    9.3270     1 1 1
Ti          core  -22.7100   23.0506    9.3270     1 1 1
Ti          core  -18.9250  -28.1459    9.3270     1 1 1
Ti          core  -20.8180  -23.0269    9.3270     1 1 1
Ti          core  -18.9250  -17.9066    9.3270     1 1 1
Ti          core  -20.8180   17.9303    9.3270     1 1 1
Ti          core  -18.9250   23.0506    9.3270     1 1 1
Ti          core  -15.1400  -28.1459    9.3270     1 1 1
Ti          core  -17.0330  -23.0269    9.3270     1 1 1
Ti          core  -15.1400   -7.6673    9.3270     1 1 1
Ti          core  -15.1400    2.5720    9.3270     1 1 1
Ti          core  -15.1400   23.0506    9.3270     1 1 1
Ti          core  -17.0330   28.1696    9.3270     1 1 1
Ti          core  -11.3550  -28.1459    9.3270     1 1 1
Ti          core  -13.2480  -23.0269    9.3270     1 1 1
Ti          core  -11.3550   -7.6673    9.3270     1 1 1
Ti          core  -13.2480   -2.5483    9.3270     1 1 1
Ti          core  -11.3550    2.5720    9.3270     1 1 1
Ti          core  -13.2480    7.6910    9.3270     1 1 1
Ti          core  -11.3550   23.0506    9.3270     1 1 1
Ti          core  -13.2480   28.1696    9.3270     1 1 1
Ti          core   -9.4630  -33.2662    9.3270     1 1 1
Ti          core   -7.5700  -28.1459    9.3270     1 1 1
Ti          core   -9.4630  -12.7876    9.3270     1 1 1
Ti          core   -7.5700   -7.6673    9.3270     1 1 1
Ti          core   -9.4630   -2.5483    9.3270     1 1 1
Ti          core   -7.5700    2.5720    9.3270     1 1 1
Ti          core   -9.4630    7.6910    9.3270     1 1 1
Ti          core   -7.5700   12.8113    9.3270     1 1 1
Ti          core   -9.4630   28.1696    9.3270     1 1 1
Ti          core   -7.5700   33.2899    9.3270     1 1 1
Ti          core   -5.6780  -33.2662    9.3270     1 1 1
Ti          core   -3.7850  -28.1459    9.3270     1 1 1
Ti          core   -5.6780  -12.7876    9.3270     1 1 1
Ti          core   -3.7850   -7.6673    9.3270     1 1 1
Ti          core   -5.6780   -2.5483    9.3270     1 1 1
Ti          core   -3.7850    2.5720    9.3270     1 1 1
Ti          core   -5.6780    7.6910    9.3270     1 1 1
Ti          core   -3.7850   12.8113    9.3270     1 1 1
Ti          core   -5.6780   28.1696    9.3270     1 1 1
Ti          core   -3.7850   33.2899    9.3270     1 1 1
Ti          core   -1.8930  -33.2662    9.3270     1 1 1
Ti          core    0.0000  -28.1459    9.3270     1 1 1
Ti          core   -1.8930  -12.7876    9.3270     1 1 1
Ti          core    0.0000   -7.6673    9.3270     1 1 1
Ti          core   -1.8930   -2.5483    9.3270     1 1 1
Ti          core    0.0000    2.5720    9.3270     1 1 1
Ti          core   -1.8930    7.6910    9.3270     1 1 1
Ti          core    0.0000   12.8113    9.3270     1 1 1
Ti          core   -1.8930   28.1696    9.3270     1 1 1
Ti          core    0.0000   33.2899    9.3270     1 1 1
Ti          core    1.8920  -33.2662    9.3270     1 1 1
Ti          core    3.7850  -28.1459    9.3270     1 1 1
Ti          core    1.8920  -12.7876    9.3270     1 1 1
Ti          core    3.7850   -7.6673    9.3270     1 1 1
Ti          core    1.8920   -2.5483    9.3270     1 1 1
Ti          core    3.7850    2.5720    9.3270     1 1 1
Ti          core    1.8920    7.6910    9.3270     1 1 1
Ti          core    3.7850   12.8113    9.3270     1 1 1
Ti          core    1.8920   28.1696    9.3270     1 1 1
Ti          core    3.7850   33.2899    9.3270     1 1 1
Ti          core    5.6770  -33.2662    9.3270     1 1 1
Ti          core    7.5700  -28.1459    9.3270     1 1 1
Ti          core    5.6770  -12.7876    9.3270     1 1 1
Ti          core    7.5700   -7.6673    9.3270     1 1 1
Ti          core    5.6770   -2.5483    9.3270     1 1 1
Ti          core    7.5700    2.5720    9.3270     1 1 1
Ti          core    5.6770    7.6910    9.3270     1 1 1
Ti          core    7.5700   12.8113    9.3270     1 1 1
Ti          core    5.6770   28.1696    9.3270     1 1 1
Ti          core    7.5700   33.2899    9.3270     1 1 1
Ti          core    9.4620  -33.2662    9.3270     1 1 1
Ti          core   11.3550  -28.1459    9.3270     1 1 1
Ti          core    9.4620  -12.7876    9.3270     1 1 1
Ti          core   11.3550   -7.6673    9.3270     1 1 1
Ti          core    9.4620   -2.5483    9.3270     1 1 1
Ti          core   11.3550    2.5720    9.3270     1 1 1
Ti          core    9.4620    7.6910    9.3270     1 1 1
Ti          core   11.3550   23.0506    9.3270     1 1 1
Ti          core    9.4620   28.1696    9.3270     1 1 1
Ti          core   15.1400  -28.1459    9.3270     1 1 1
Ti          core   13.2470  -23.0269    9.3270     1 1 1
Ti          core   15.1400   -7.6673    9.3270     1 1 1
Ti          core   13.2470   -2.5483    9.3270     1 1 1
Ti          core   15.1400    2.5720    9.3270     1 1 1
Ti          core   13.2470    7.6910    9.3270     1 1 1
Ti          core   15.1400   23.0506    9.3270     1 1 1
Ti          core   13.2470   28.1696    9.3270     1 1 1
Ti          core   18.9250  -28.1459    9.3270     1 1 1
Ti          core   17.0320  -23.0269    9.3270     1 1 1
Ti          core   18.9250  -17.9066    9.3270     1 1 1
Ti          core   18.9250   23.0506    9.3270     1 1 1
Ti          core   17.0320   28.1696    9.3270     1 1 1
Ti          core   20.8170  -23.0269    9.3270     1 1 1
Ti          core   22.7100  -17.9066    9.3270     1 1 1
Ti          core   22.7100   12.8113    9.3270     1 1 1
Ti          core   20.8170   17.9303    9.3270     1 1 1
Ti          core   22.7100   23.0506    9.3270     1 1 1
Ti          core   24.6020  -23.0269    9.3270     1 1 1
Ti          core   26.4950  -17.9066    9.3270     1 1 1
Ti          core   24.6020  -12.7876    9.3270     1 1 1
Ti          core   26.4950   -7.6673    9.3270     1 1 1
Ti          core   26.4950    2.5720    9.3270     1 1 1
Ti          core   24.6020    7.6910    9.3270     1 1 1
Ti          core   26.4950   12.8113    9.3270     1 1 1
Ti          core   24.6020   17.9303    9.3270     1 1 1
Ti          core   28.3870  -12.7876    9.3270     1 1 1
Ti          core   30.2800   -7.6673    9.3270     1 1 1
Ti          core   28.3870   -2.5483    9.3270     1 1 1
Ti          core   30.2800    2.5720    9.3270     1 1 1
Ti          core   28.3870    7.6910    9.3270     1 1 1
Ti          core   30.2800   12.8113    9.3270     1 1 1
Ti          core   28.3870   17.9303    9.3270     1 1 1
Ti          core   32.1720  -12.7876    9.3270     1 1 1
Ti          core   34.0650   -7.6673    9.3270     1 1 1
Ti          core   32.1720   -2.5483    9.3270     1 1 1
Ti          core   34.0650    2.5720    9.3270     1 1 1
Ti          core   32.1720    7.6910    9.3270     1 1 1
Ti          core   -1.8930   25.3076   10.1420     1 1 1
Ti          core  -32.1730   -5.4103   10.1420     1 1 1
Ti          core  -18.9250  -20.7689   10.1420     1 1 1
Ti          core  -11.3550  -10.5296   10.1420     1 1 1
Ti          core    3.7850  -31.0082   10.1420     1 1 1
Ti          core    1.8920  -25.8889   10.1420     1 1 1
Ti          core  -20.8180  -25.8889   10.1420     1 1 1
Ti          core  -30.2800  -10.5296   10.1420     1 1 1
Ti          core    3.7850  -10.5296   10.1420     1 1 1
Ti          core    1.8920  -15.6496   10.1420     1 1 1
Ti          core  -11.3550   -0.2903   10.1420     1 1 1
Ti          core  -13.2480   -5.4103   10.1420     1 1 1
Ti          core    3.7850   -0.2903   10.1420     1 1 1
Ti          core    1.8920   -5.4103   10.1420     1 1 1
Ti          core  -26.4950   20.1883   10.1420     1 1 1
Ti          core    3.7850    9.9490   10.1420     1 1 1
Ti          core    1.8920    4.8290   10.1420     1 1 1
Ti          core  -11.3550    9.9490   10.1420     1 1 1
Ti          core  -13.2480    4.8290   10.1420     1 1 1
Ti          core    1.8920   15.0683   10.1420     1 1 1
Ti          core  -20.8180  -15.6496   10.1420     1 1 1
Ti          core  -28.3880   15.0683   10.1420     1 1 1
Ti          core    3.7850   30.4276   10.1420     1 1 1
Ti          core    1.8920   25.3076   10.1420     1 1 1
Ti          core  -26.4950  -20.7689   10.1420     1 1 1
Ti          core    7.5700  -31.0082   10.1420     1 1 1
Ti          core    5.6770  -25.8889   10.1420     1 1 1
Ti          core  -11.3550   30.4276   10.1420     1 1 1
Ti          core  -13.2480   25.3076   10.1420     1 1 1
Ti          core    7.5700  -10.5296   10.1420     1 1 1
Ti          core    5.6770  -15.6496   10.1420     1 1 1
Ti          core  -26.4950  -10.5296   10.1420     1 1 1
Ti          core    7.5700   -0.2903   10.1420     1 1 1
Ti          core    5.6770   -5.4103   10.1420     1 1 1
Ti          core   -7.5700  -31.0082   10.1420     1 1 1
Ti          core  -22.7100  -20.7689   10.1420     1 1 1
Ti          core    7.5700    9.9490   10.1420     1 1 1
Ti          core    5.6770    4.8290   10.1420     1 1 1
Ti          core   -9.4630  -25.8889   10.1420     1 1 1
Ti          core    5.6770   15.0683   10.1420     1 1 1
Ti          core    7.5700   30.4276   10.1420     1 1 1
Ti          core    5.6770   25.3076   10.1420     1 1 1
Ti          core   -7.5700  -10.5296   10.1420     1 1 1
Ti          core  -28.3880  -15.6496   10.1420     1 1 1
Ti          core   11.3550  -31.0082   10.1420     1 1 1
Ti          core  -22.7100  -10.5296   10.1420     1 1 1
Ti          core    9.4620  -25.8889   10.1420     1 1 1
Ti          core   -7.5700   -0.2903   10.1420     1 1 1
Ti          core   -9.4630   -5.4103   10.1420     1 1 1
Ti          core   11.3550  -10.5296   10.1420     1 1 1
Ti          core  -18.9250   20.1883   10.1420     1 1 1
Ti          core  -20.8180   15.0683   10.1420     1 1 1
Ti          core   11.3550   -0.2903   10.1420     1 1 1
Ti          core    9.4620   -5.4103   10.1420     1 1 1
Ti          core   -7.5700    9.9490   10.1420     1 1 1
Ti          core   -9.4630    4.8290   10.1420     1 1 1
Ti          core   11.3550    9.9490   10.1420     1 1 1
Ti          core    9.4620    4.8290   10.1420     1 1 1
Ti          core  -24.6030  -15.6496   10.1420     1 1 1
Ti          core  -34.0650   -0.2903   10.1420     1 1 1
Ti          core   11.3550   30.4276   10.1420     1 1 1
Ti          core    9.4620   25.3076   10.1420     1 1 1
Ti          core  -20.8180   25.3076   10.1420     1 1 1
Ti          core  -30.2800    9.9490   10.1420     1 1 1
Ti          core   15.1400  -31.0082   10.1420     1 1 1
Ti          core   15.1400  -20.7689   10.1420     1 1 1
Ti          core   13.2470  -25.8889   10.1420     1 1 1
Ti          core   -7.5700   30.4276   10.1420     1 1 1
Ti          core   -9.4630   25.3076   10.1420     1 1 1
Ti          core  -15.1400  -31.0082   10.1420     1 1 1
Ti          core  -15.1400  -20.7689   10.1420     1 1 1
Ti          core   15.1400   -0.2903   10.1420     1 1 1
Ti          core   13.2470   -5.4103   10.1420     1 1 1
Ti          core  -17.0330  -25.8889   10.1420     1 1 1
Ti          core   -3.7850  -31.0082   10.1420     1 1 1
Ti          core   13.2470    4.8290   10.1420     1 1 1
Ti          core   15.1400   20.1883   10.1420     1 1 1
Ti          core   -5.6780  -25.8889   10.1420     1 1 1
Ti          core  -24.6030   -5.4103   10.1420     1 1 1
Ti          core   15.1400   30.4276   10.1420     1 1 1
Ti          core   13.2470   25.3076   10.1420     1 1 1
Ti          core   -3.7850  -10.5296   10.1420     1 1 1
Ti          core   18.9250  -20.7689   10.1420     1 1 1
Ti          core   17.0320  -25.8889   10.1420     1 1 1
Ti          core   -5.6780  -15.6496   10.1420     1 1 1
Ti          core  -26.4950   -0.2903   10.1420     1 1 1
Ti          core   -3.7850   -0.2903   10.1420     1 1 1
Ti          core   -5.6780   -5.4103   10.1420     1 1 1
Ti          core  -28.3880   -5.4103   10.1420     1 1 1
Ti          core  -15.1400   -0.2903   10.1420     1 1 1
Ti          core   -3.7850    9.9490   10.1420     1 1 1
Ti          core   18.9250   20.1883   10.1420     1 1 1
Ti          core   -5.6780    4.8290   10.1420     1 1 1
Ti          core   17.0320   25.3076   10.1420     1 1 1
Ti          core   22.7100  -20.7689   10.1420     1 1 1
Ti          core   20.8170  -25.8889   10.1420     1 1 1
Ti          core   -5.6780   15.0683   10.1420     1 1 1
Ti          core   22.7100  -10.5296   10.1420     1 1 1
Ti          core   20.8170  -15.6496   10.1420     1 1 1
Ti          core  -24.6030    4.8290   10.1420     1 1 1
Ti          core   -3.7850   30.4276   10.1420     1 1 1
Ti          core   -5.6780   25.3076   10.1420     1 1 1
Ti          core  -32.1730    4.8290   10.1420     1 1 1
Ti          core   22.7100   20.1883   10.1420     1 1 1
Ti          core   20.8170   15.0683   10.1420     1 1 1
Ti          core  -30.2800   -0.2903   10.1420     1 1 1
Ti          core    0.0000  -31.0082   10.1420     1 1 1
Ti          core   20.8170   25.3076   10.1420     1 1 1
Ti          core  -15.1400   20.1883   10.1420     1 1 1
Ti          core   26.4950  -20.7689   10.1420     1 1 1
Ti          core   26.4950  -10.5296   10.1420     1 1 1
Ti          core   24.6020  -15.6496   10.1420     1 1 1
Ti          core   -1.8930  -25.8889   10.1420     1 1 1
Ti          core   26.4950   -0.2903   10.1420     1 1 1
Ti          core   24.6020   -5.4103   10.1420     1 1 1
Ti          core  -22.7100   20.1883   10.1420     1 1 1
Ti          core    0.0000  -10.5296   10.1420     1 1 1
Ti          core   26.4950    9.9490   10.1420     1 1 1
Ti          core   24.6020    4.8290   10.1420     1 1 1
Ti          core   -1.8930  -15.6496   10.1420     1 1 1
Ti          core  -24.6030   15.0683   10.1420     1 1 1
Ti          core   26.4950   20.1883   10.1420     1 1 1
Ti          core   24.6020   15.0683   10.1420     1 1 1
Ti          core  -15.1400   30.4276   10.1420     1 1 1
Ti          core    0.0000   -0.2903   10.1420     1 1 1
Ti          core   30.2800  -10.5296   10.1420     1 1 1
Ti          core   28.3870  -15.6496   10.1420     1 1 1
Ti          core   -1.8930   -5.4103   10.1420     1 1 1
Ti          core   30.2800   -0.2903   10.1420     1 1 1
Ti          core   28.3870   -5.4103   10.1420     1 1 1
Ti          core  -17.0330   25.3076   10.1420     1 1 1
Ti          core  -26.4950    9.9490   10.1420     1 1 1
Ti          core   30.2800    9.9490   10.1420     1 1 1
Ti          core   28.3870    4.8290   10.1420     1 1 1
Ti          core    0.0000    9.9490   10.1420     1 1 1
Ti          core   -1.8930    4.8290   10.1420     1 1 1
Ti          core   28.3870   15.0683   10.1420     1 1 1
Ti          core  -28.3880    4.8290   10.1420     1 1 1
Ti          core  -11.3550  -31.0082   10.1420     1 1 1
Ti          core   34.0650   -0.2903   10.1420     1 1 1
Ti          core   32.1720   -5.4103   10.1420     1 1 1
Ti          core   -1.8930   15.0683   10.1420     1 1 1
Ti          core   32.1720    4.8290   10.1420     1 1 1
Ti          core  -13.2480  -25.8889   10.1420     1 1 1
Ti          core    0.0000   30.4276   10.1420     1 1 1
Ti          core  -26.4950    1.1690   12.8350     1 1 1
Ti          core   -1.8930  -34.6682   12.8350     1 1 1
Ti          core  -13.2480   26.7676   12.8350     1 1 1
Ti          core    0.0000  -29.5489   12.8350     1 1 1
Ti          core   11.3550   -9.0703   12.8350     1 1 1
Ti          core    9.4620   -3.9503   12.8350     1 1 1
Ti          core  -28.3880    6.2890   12.8350     1 1 1
Ti          core  -32.1730   -3.9503   12.8350     1 1 1
Ti          core  -18.9250  -19.3096   12.8350     1 1 1
Ti          core   11.3550    1.1690   12.8350     1 1 1
Ti          core    9.4620    6.2890   12.8350     1 1 1
Ti          core   -1.8930  -14.1896   12.8350     1 1 1
Ti          core  -11.3550   31.8869   12.8350     1 1 1
Ti          core   11.3550   11.4083   12.8350     1 1 1
Ti          core  -20.8180  -14.1896   12.8350     1 1 1
Ti          core   -7.5700  -29.5489   12.8350     1 1 1
Ti          core    0.0000   -9.0703   12.8350     1 1 1
Ti          core    9.4620   26.7676   12.8350     1 1 1
Ti          core   -1.8930   -3.9503   12.8350     1 1 1
Ti          core   -9.4630  -24.4289   12.8350     1 1 1
Ti          core  -34.0650    1.1690   12.8350     1 1 1
Ti          core   11.3550   31.8869   12.8350     1 1 1
Ti          core   15.1400  -29.5489   12.8350     1 1 1
Ti          core   13.2470  -24.4289   12.8350     1 1 1
Ti          core    0.0000    1.1690   12.8350     1 1 1
Ti          core   -1.8930    6.2890   12.8350     1 1 1
Ti          core  -15.1400    1.1690   12.8350     1 1 1
Ti          core    0.0000   11.4083   12.8350     1 1 1
Ti          core   -1.8930   16.5283   12.8350     1 1 1
Ti          core   13.2470   -3.9503   12.8350     1 1 1
Ti          core  -30.2800    1.1690   12.8350     1 1 1
Ti          core   -7.5700   -9.0703   12.8350     1 1 1
Ti          core   15.1400    1.1690   12.8350     1 1 1
Ti          core   13.2470    6.2890   12.8350     1 1 1
Ti          core   -1.8930   26.7676   12.8350     1 1 1
Ti          core   -9.4630   -3.9503   12.8350     1 1 1
Ti          core  -30.2800   11.4083   12.8350     1 1 1
Ti          core    0.0000   31.8869   12.8350     1 1 1
Ti          core  -26.4950   11.4083   12.8350     1 1 1
Ti          core   15.1400   21.6476   12.8350     1 1 1
Ti          core   13.2470   26.7676   12.8350     1 1 1
Ti          core    1.8920  -34.6682   12.8350     1 1 1
Ti          core   -7.5700    1.1690   12.8350     1 1 1
Ti          core   -9.4630    6.2890   12.8350     1 1 1
Ti          core    3.7850  -29.5489   12.8350     1 1 1
Ti          core   17.0320  -24.4289   12.8350     1 1 1
Ti          core  -28.3880   16.5283   12.8350     1 1 1
Ti          core   18.9250  -19.3096   12.8350     1 1 1
Ti          core  -15.1400   21.6476   12.8350     1 1 1
Ti          core    1.8920  -14.1896   12.8350     1 1 1
Ti          core   -7.5700   11.4083   12.8350     1 1 1
Ti          core  -17.0330   26.7676   12.8350     1 1 1
Ti          core    3.7850   -9.0703   12.8350     1 1 1
Ti          core    1.8920   -3.9503   12.8350     1 1 1
Ti          core  -24.6030    6.2890   12.8350     1 1 1
Ti          core  -26.4950   -9.0703   12.8350     1 1 1
Ti          core   -9.4630   26.7676   12.8350     1 1 1
Ti          core    3.7850    1.1690   12.8350     1 1 1
Ti          core    1.8920    6.2890   12.8350     1 1 1
Ti          core  -28.3880   -3.9503   12.8350     1 1 1
Ti          core   18.9250   21.6476   12.8350     1 1 1
Ti          core   17.0320   26.7676   12.8350     1 1 1
Ti          core  -32.1730    6.2890   12.8350     1 1 1
Ti          core  -11.3550  -29.5489   12.8350     1 1 1
Ti          core  -13.2480  -24.4289   12.8350     1 1 1
Ti          core   20.8170  -24.4289   12.8350     1 1 1
Ti          core    3.7850   11.4083   12.8350     1 1 1
Ti          core    1.8920   16.5283   12.8350     1 1 1
Ti          core   -7.5700   31.8869   12.8350     1 1 1
Ti          core   22.7100  -19.3096   12.8350     1 1 1
Ti          core   20.8170  -14.1896   12.8350     1 1 1
Ti          core  -20.8180   16.5283   12.8350     1 1 1
Ti          core  -30.2800   -9.0703   12.8350     1 1 1
Ti          core    1.8920   26.7676   12.8350     1 1 1
Ti          core   -3.7850  -29.5489   12.8350     1 1 1
Ti          core   -5.6780  -24.4289   12.8350     1 1 1
Ti          core  -22.7100   11.4083   12.8350     1 1 1
Ti          core    3.7850   31.8869   12.8350     1 1 1
Ti          core  -24.6030   16.5283   12.8350     1 1 1
Ti          core   22.7100   11.4083   12.8350     1 1 1
Ti          core   20.8170   16.5283   12.8350     1 1 1
Ti          core    7.5700  -29.5489   12.8350     1 1 1
Ti          core    5.6770  -24.4289   12.8350     1 1 1
Ti          core   -5.6780  -14.1896   12.8350     1 1 1
Ti          core   22.7100   21.6476   12.8350     1 1 1
Ti          core   20.8170   26.7676   12.8350     1 1 1
Ti          core  -26.4950   21.6476   12.8350     1 1 1
Ti          core  -18.9250   21.6476   12.8350     1 1 1
Ti          core   24.6020  -24.4289   12.8350     1 1 1
Ti          core  -20.8180   26.7676   12.8350     1 1 1
Ti          core   26.4950  -19.3096   12.8350     1 1 1
Ti          core   24.6020  -14.1896   12.8350     1 1 1
Ti          core    5.6770  -14.1896   12.8350     1 1 1
Ti          core  -11.3550   -9.0703   12.8350     1 1 1
Ti          core   -3.7850   -9.0703   12.8350     1 1 1
Ti          core   -5.6780   -3.9503   12.8350     1 1 1
Ti          core   26.4950   -9.0703   12.8350     1 1 1
Ti          core  -13.2480   -3.9503   12.8350     1 1 1
Ti          core    7.5700   -9.0703   12.8350     1 1 1
Ti          core    5.6770   -3.9503   12.8350     1 1 1
Ti          core  -24.6030  -24.4289   12.8350     1 1 1
Ti          core   26.4950    1.1690   12.8350     1 1 1
Ti          core   24.6020    6.2890   12.8350     1 1 1
Ti          core  -26.4950  -19.3096   12.8350     1 1 1
Ti          core  -28.3880  -14.1896   12.8350     1 1 1
Ti          core   -3.7850    1.1690   12.8350     1 1 1
Ti          core    7.5700    1.1690   12.8350     1 1 1
Ti          core   26.4950   11.4083   12.8350     1 1 1
Ti          core   24.6020   16.5283   12.8350     1 1 1
Ti          core    5.6770    6.2890   12.8350     1 1 1
Ti          core   -5.6780    6.2890   12.8350     1 1 1
Ti          core  -15.1400  -29.5489   12.8350     1 1 1
Ti          core  -11.3550    1.1690   12.8350     1 1 1
Ti          core   26.4950   21.6476   12.8350     1 1 1
Ti          core   28.3870  -14.1896   12.8350     1 1 1
Ti          core  -13.2480    6.2890   12.8350     1 1 1
Ti          core    7.5700   11.4083   12.8350     1 1 1
Ti          core   30.2800   -9.0703   12.8350     1 1 1
Ti          core   28.3870   -3.9503   12.8350     1 1 1
Ti          core  -17.0330  -24.4289   12.8350     1 1 1
Ti          core   -3.7850   11.4083   12.8350     1 1 1
Ti          core  -22.7100   21.6476   12.8350     1 1 1
Ti          core   30.2800    1.1690   12.8350     1 1 1
Ti          core   28.3870    6.2890   12.8350     1 1 1
Ti          core    5.6770   26.7676   12.8350     1 1 1
Ti          core  -22.7100  -19.3096   12.8350     1 1 1
Ti          core  -20.8180  -24.4289   12.8350     1 1 1
Ti          core   30.2800   11.4083   12.8350     1 1 1
Ti          core   28.3870   16.5283   12.8350     1 1 1
Ti          core  -11.3550   11.4083   12.8350     1 1 1
Ti          core    7.5700   31.8869   12.8350     1 1 1
Ti          core   -5.6780   26.7676   12.8350     1 1 1
Ti          core   32.1720   -3.9503   12.8350     1 1 1
Ti          core  -24.6030  -14.1896   12.8350     1 1 1
Ti          core   11.3550  -29.5489   12.8350     1 1 1
Ti          core    9.4620  -24.4289   12.8350     1 1 1
Ti          core   34.0650    1.1690   12.8350     1 1 1
Ti          core   32.1720    6.2890   12.8350     1 1 1
Ti          core   -3.7850   31.8869   12.8350     1 1 1
Ti          core   13.2470   -6.8513   13.6480     1 1 1
Ti          core    1.8920    3.3880   13.6480     1 1 1
Ti          core   -3.7850    8.5080   13.6480     1 1 1
Ti          core   -5.6780    3.3880   13.6480     1 1 1
Ti          core   13.2470    3.3880   13.6480     1 1 1
Ti          core  -24.6030   23.8666   13.6480     1 1 1
Ti          core    1.8920   13.6273   13.6480     1 1 1
Ti          core   -7.5700  -32.4492   13.6480     1 1 1
Ti          core  -28.3880   13.6273   13.6480     1 1 1
Ti          core   -5.6780   13.6273   13.6480     1 1 1
Ti          core    3.7850   28.9866   13.6480     1 1 1
Ti          core   -9.4630  -27.3299   13.6480     1 1 1
Ti          core   15.1400   28.9866   13.6480     1 1 1
Ti          core   13.2470   23.8666   13.6480     1 1 1
Ti          core  -18.9250  -22.2099   13.6480     1 1 1
Ti          core  -20.8180  -27.3299   13.6480     1 1 1
Ti          core  -15.1400   28.9866   13.6480     1 1 1
Ti          core  -17.0330   23.8666   13.6480     1 1 1
Ti          core   -3.7850   28.9866   13.6480     1 1 1
Ti          core    1.8920   34.1059   13.6480     1 1 1
Ti          core   18.9250  -22.2099   13.6480     1 1 1
Ti          core   17.0320  -27.3299   13.6480     1 1 1
Ti          core  -24.6030   -6.8513   13.6480     1 1 1
Ti          core    7.5700  -32.4492   13.6480     1 1 1
Ti          core  -18.9250   28.9866   13.6480     1 1 1
Ti          core   -7.5700  -11.9706   13.6480     1 1 1
Ti          core    5.6770  -27.3299   13.6480     1 1 1
Ti          core  -20.8180   23.8666   13.6480     1 1 1
Ti          core  -26.4950  -22.2099   13.6480     1 1 1
Ti          core   -5.6780   34.1059   13.6480     1 1 1
Ti          core  -34.0650   -1.7313   13.6480     1 1 1
Ti          core  -26.4950  -11.9706   13.6480     1 1 1
Ti          core    7.5700  -11.9706   13.6480     1 1 1
Ti          core    0.0000  -32.4492   13.6480     1 1 1
Ti          core  -11.3550  -32.4492   13.6480     1 1 1
Ti          core  -28.3880  -17.0906   13.6480     1 1 1
Ti          core   -7.5700   -1.7313   13.6480     1 1 1
Ti          core   -1.8930  -27.3299   13.6480     1 1 1
Ti          core    7.5700   -1.7313   13.6480     1 1 1
Ti          core    5.6770   -6.8513   13.6480     1 1 1
Ti          core   18.9250   18.7473   13.6480     1 1 1
Ti          core   -9.4630   -6.8513   13.6480     1 1 1
Ti          core  -13.2480  -27.3299   13.6480     1 1 1
Ti          core  -15.1400  -22.2099   13.6480     1 1 1
Ti          core  -17.0330  -27.3299   13.6480     1 1 1
Ti          core   18.9250   28.9866   13.6480     1 1 1
Ti          core   17.0320   23.8666   13.6480     1 1 1
Ti          core    7.5700    8.5080   13.6480     1 1 1
Ti          core    5.6770    3.3880   13.6480     1 1 1
Ti          core    0.0000  -11.9706   13.6480     1 1 1
Ti          core  -20.8180  -17.0906   13.6480     1 1 1
Ti          core   22.7100  -22.2099   13.6480     1 1 1
Ti          core   20.8170  -27.3299   13.6480     1 1 1
Ti          core   -7.5700    8.5080   13.6480     1 1 1
Ti          core   -9.4630    3.3880   13.6480     1 1 1
Ti          core  -30.2800  -11.9706   13.6480     1 1 1
Ti          core   22.7100  -11.9706   13.6480     1 1 1
Ti          core   20.8170  -17.0906   13.6480     1 1 1
Ti          core    5.6770   13.6273   13.6480     1 1 1
Ti          core  -30.2800    8.5080   13.6480     1 1 1
Ti          core  -11.3550  -11.9706   13.6480     1 1 1
Ti          core    0.0000   -1.7313   13.6480     1 1 1
Ti          core   -1.8930   -6.8513   13.6480     1 1 1
Ti          core    7.5700   28.9866   13.6480     1 1 1
Ti          core   -9.4630   13.6273   13.6480     1 1 1
Ti          core  -26.4950    8.5080   13.6480     1 1 1
Ti          core    0.0000    8.5080   13.6480     1 1 1
Ti          core   -1.8930    3.3880   13.6480     1 1 1
Ti          core    5.6770   34.1059   13.6480     1 1 1
Ti          core   22.7100   18.7473   13.6480     1 1 1
Ti          core   11.3550  -32.4492   13.6480     1 1 1
Ti          core  -22.7100  -22.2099   13.6480     1 1 1
Ti          core  -11.3550   -1.7313   13.6480     1 1 1
Ti          core    9.4620  -27.3299   13.6480     1 1 1
Ti          core  -13.2480   -6.8513   13.6480     1 1 1
Ti          core   20.8170   23.8666   13.6480     1 1 1
Ti          core   -7.5700   28.9866   13.6480     1 1 1
Ti          core   -1.8930   13.6273   13.6480     1 1 1
Ti          core   -9.4630   23.8666   13.6480     1 1 1
Ti          core   26.4950  -22.2099   13.6480     1 1 1
Ti          core   11.3550  -11.9706   13.6480     1 1 1
Ti          core   26.4950  -11.9706   13.6480     1 1 1
Ti          core   24.6020  -17.0906   13.6480     1 1 1
Ti          core  -28.3880    3.3880   13.6480     1 1 1
Ti          core  -32.1730    3.3880   13.6480     1 1 1
Ti          core  -32.1730   13.6273   13.6480     1 1 1
Ti          core    0.0000   28.9866   13.6480     1 1 1
Ti          core   26.4950   -1.7313   13.6480     1 1 1
Ti          core   24.6020   -6.8513   13.6480     1 1 1
Ti          core   11.3550   -1.7313   13.6480     1 1 1
Ti          core    9.4620   -6.8513   13.6480     1 1 1
Ti          core  -15.1400   -1.7313   13.6480     1 1 1
Ti          core  -11.3550    8.5080   13.6480     1 1 1
Ti          core  -13.2480    3.3880   13.6480     1 1 1
Ti          core   -3.7850  -32.4492   13.6480     1 1 1
Ti          core   26.4950    8.5080   13.6480     1 1 1
Ti          core  -22.7100  -11.9706   13.6480     1 1 1
Ti          core   11.3550    8.5080   13.6480     1 1 1
Ti          core    9.4620    3.3880   13.6480     1 1 1
Ti          core   -1.8930   34.1059   13.6480     1 1 1
Ti          core   26.4950   18.7473   13.6480     1 1 1
Ti          core   24.6020   13.6273   13.6480     1 1 1
Ti          core   -5.6780  -27.3299   13.6480     1 1 1
Ti          core    3.7850  -32.4492   13.6480     1 1 1
Ti          core  -22.7100   18.7473   13.6480     1 1 1
Ti          core  -24.6030   13.6273   13.6480     1 1 1
Ti          core    9.4620   13.6273   13.6480     1 1 1
Ti          core   24.6020   23.8666   13.6480     1 1 1
Ti          core   30.2800  -11.9706   13.6480     1 1 1
Ti          core   28.3870  -17.0906   13.6480     1 1 1
Ti          core    1.8920  -27.3299   13.6480     1 1 1
Ti          core   30.2800   -1.7313   13.6480     1 1 1
Ti          core   28.3870   -6.8513   13.6480     1 1 1
Ti          core   11.3550   28.9866   13.6480     1 1 1
Ti          core    9.4620   23.8666   13.6480     1 1 1
Ti          core   -3.7850  -11.9706   13.6480     1 1 1
Ti          core  -24.6030  -17.0906   13.6480     1 1 1
Ti          core   30.2800    8.5080   13.6480     1 1 1
Ti          core   28.3870    3.3880   13.6480     1 1 1
Ti          core    3.7850  -11.9706   13.6480     1 1 1
Ti          core  -30.2800   -1.7313   13.6480     1 1 1
Ti          core   15.1400  -22.2099   13.6480     1 1 1
Ti          core   28.3870   13.6273   13.6480     1 1 1
Ti          core   13.2470  -27.3299   13.6480     1 1 1
Ti          core  -32.1730   -6.8513   13.6480     1 1 1
Ti          core  -26.4950   -1.7313   13.6480     1 1 1
Ti          core   -3.7850   -1.7313   13.6480     1 1 1
Ti          core    3.7850   -1.7313   13.6480     1 1 1
Ti          core    1.8920   -6.8513   13.6480     1 1 1
Ti          core   34.0650   -1.7313   13.6480     1 1 1
Ti          core   32.1720   -6.8513   13.6480     1 1 1
Ti          core   -5.6780   -6.8513   13.6480     1 1 1
Ti          core  -11.3550   28.9866   13.6480     1 1 1
Ti          core  -13.2480   23.8666   13.6480     1 1 1
Ti          core   32.1720    3.3880   13.6480     1 1 1
Ti          core  -28.3880   -6.8513   13.6480     1 1 1
Ti          core  -26.4950   18.7473   13.6480     1 1 1
Ti          core  -18.9250   18.7473   13.6480     1 1 1
Ti          core    3.7850    8.5080   13.6480     1 1 1
Ti          core   15.1400   -1.7313   13.6480     1 1 1
Ti          core   32.1720   13.6273   13.6480     1 1 1
Ti          core  -18.9250   20.2073   16.3420     1 1 1
Ti          core   -3.7850    9.9680   16.3420     1 1 1
Ti          core    3.7850  -30.9892   16.3420     1 1 1
Ti          core   -5.6780    4.8480   16.3420     1 1 1
Ti          core  -20.8180   15.0873   16.3420     1 1 1
Ti          core  -26.4950   20.2073   16.3420     1 1 1
Ti          core  -28.3880   15.0873   16.3420     1 1 1
Ti          core    1.8920  -25.8699   16.3420     1 1 1
Ti          core  -20.8180  -15.6306   16.3420     1 1 1
Ti          core   11.3550  -30.9892   16.3420     1 1 1
Ti          core   -7.5700   -0.2713   16.3420     1 1 1
Ti          core   -9.4630   -5.3913   16.3420     1 1 1
Ti          core  -26.4950  -20.7499   16.3420     1 1 1
Ti          core    9.4620  -25.8699   16.3420     1 1 1
Ti          core   18.9250   20.2073   16.3420     1 1 1
Ti          core   -5.6780   15.0873   16.3420     1 1 1
Ti          core  -11.3550   -0.2713   16.3420     1 1 1
Ti          core    3.7850  -10.5106   16.3420     1 1 1
Ti          core    1.8920  -15.6306   16.3420     1 1 1
Ti          core  -13.2480   -5.3913   16.3420     1 1 1
Ti          core   17.0320   25.3266   16.3420     1 1 1
Ti          core   11.3550  -10.5106   16.3420     1 1 1
Ti          core  -32.1730    4.8480   16.3420     1 1 1
Ti          core  -30.2800  -10.5106   16.3420     1 1 1
Ti          core  -26.4950    9.9680   16.3420     1 1 1
Ti          core   -7.5700    9.9680   16.3420     1 1 1
Ti          core   -3.7850   30.4466   16.3420     1 1 1
Ti          core   22.7100  -20.7499   16.3420     1 1 1
Ti          core   20.8170  -25.8699   16.3420     1 1 1
Ti          core    3.7850   -0.2713   16.3420     1 1 1
Ti          core    1.8920   -5.3913   16.3420     1 1 1
Ti          core   -5.6780   25.3266   16.3420     1 1 1
Ti          core   11.3550   -0.2713   16.3420     1 1 1
Ti          core    9.4620   -5.3913   16.3420     1 1 1
Ti          core   -9.4630    4.8480   16.3420     1 1 1
Ti          core   22.7100  -10.5106   16.3420     1 1 1
Ti          core   20.8170  -15.6306   16.3420     1 1 1
Ti          core  -20.8180   25.3266   16.3420     1 1 1
Ti          core  -22.7100   20.2073   16.3420     1 1 1
Ti          core  -24.6030   15.0873   16.3420     1 1 1
Ti          core  -11.3550    9.9680   16.3420     1 1 1
Ti          core  -13.2480    4.8480   16.3420     1 1 1
Ti          core  -28.3880    4.8480   16.3420     1 1 1
Ti          core    3.7850    9.9680   16.3420     1 1 1
Ti          core   11.3550    9.9680   16.3420     1 1 1
Ti          core    9.4620    4.8480   16.3420     1 1 1
Ti          core    1.8920    4.8480   16.3420     1 1 1
Ti          core  -26.4950  -10.5106   16.3420     1 1 1
Ti          core  -15.1400   20.2073   16.3420     1 1 1
Ti          core    0.0000  -30.9892   16.3420     1 1 1
Ti          core    1.8920   15.0873   16.3420     1 1 1
Ti          core  -15.1400  -30.9892   16.3420     1 1 1
Ti          core   22.7100   20.2073   16.3420     1 1 1
Ti          core   20.8170   15.0873   16.3420     1 1 1
Ti          core   -1.8930  -25.8699   16.3420     1 1 1
Ti          core   11.3550   30.4466   16.3420     1 1 1
Ti          core    9.4620   25.3266   16.3420     1 1 1
Ti          core  -15.1400  -20.7499   16.3420     1 1 1
Ti          core   -7.5700   30.4466   16.3420     1 1 1
Ti          core   20.8170   25.3266   16.3420     1 1 1
Ti          core    3.7850   30.4466   16.3420     1 1 1
Ti          core    1.8920   25.3266   16.3420     1 1 1
Ti          core   -9.4630   25.3266   16.3420     1 1 1
Ti          core  -17.0330  -25.8699   16.3420     1 1 1
Ti          core  -24.6030   -5.3913   16.3420     1 1 1
Ti          core   26.4950  -20.7499   16.3420     1 1 1
Ti          core    0.0000  -10.5106   16.3420     1 1 1
Ti          core   15.1400  -30.9892   16.3420     1 1 1
Ti          core   -1.8930  -15.6306   16.3420     1 1 1
Ti          core   15.1400  -20.7499   16.3420     1 1 1
Ti          core   26.4950  -10.5106   16.3420     1 1 1
Ti          core   24.6020  -15.6306   16.3420     1 1 1
Ti          core   13.2470  -25.8699   16.3420     1 1 1
Ti          core  -26.4950   -0.2713   16.3420     1 1 1
Ti          core  -15.1400   30.4466   16.3420     1 1 1
Ti          core  -17.0330   25.3266   16.3420     1 1 1
Ti          core  -28.3880   -5.3913   16.3420     1 1 1
Ti          core  -28.3880  -15.6306   16.3420     1 1 1
Ti          core  -11.3550   30.4466   16.3420     1 1 1
Ti          core    7.5700  -30.9892   16.3420     1 1 1
Ti          core   26.4950   -0.2713   16.3420     1 1 1
Ti          core   24.6020   -5.3913   16.3420     1 1 1
Ti          core  -13.2480   25.3266   16.3420     1 1 1
Ti          core  -22.7100  -20.7499   16.3420     1 1 1
Ti          core    0.0000   -0.2713   16.3420     1 1 1
Ti          core    5.6770  -25.8699   16.3420     1 1 1
Ti          core   -1.8930   -5.3913   16.3420     1 1 1
Ti          core   26.4950    9.9680   16.3420     1 1 1
Ti          core   24.6020    4.8480   16.3420     1 1 1
Ti          core   -3.7850  -30.9892   16.3420     1 1 1
Ti          core  -34.0650   -0.2713   16.3420     1 1 1
Ti          core  -30.2800   -0.2713   16.3420     1 1 1
Ti          core   15.1400   -0.2713   16.3420     1 1 1
Ti          core   13.2470   -5.3913   16.3420     1 1 1
Ti          core   -5.6780  -25.8699   16.3420     1 1 1
Ti          core   26.4950   20.2073   16.3420     1 1 1
Ti          core   24.6020   15.0873   16.3420     1 1 1
Ti          core    7.5700  -10.5106   16.3420     1 1 1
Ti          core    5.6770  -15.6306   16.3420     1 1 1
Ti          core    0.0000    9.9680   16.3420     1 1 1
Ti          core   13.2470    4.8480   16.3420     1 1 1
Ti          core   -1.8930    4.8480   16.3420     1 1 1
Ti          core  -11.3550  -30.9892   16.3420     1 1 1
Ti          core   30.2800  -10.5106   16.3420     1 1 1
Ti          core   28.3870  -15.6306   16.3420     1 1 1
Ti          core  -32.1730   -5.3913   16.3420     1 1 1
Ti          core   -7.5700  -30.9892   16.3420     1 1 1
Ti          core    7.5700   -0.2713   16.3420     1 1 1
Ti          core    5.6770   -5.3913   16.3420     1 1 1
Ti          core   15.1400   20.2073   16.3420     1 1 1
Ti          core   30.2800   -0.2713   16.3420     1 1 1
Ti          core   28.3870   -5.3913   16.3420     1 1 1
Ti          core  -13.2480  -25.8699   16.3420     1 1 1
Ti          core   -3.7850  -10.5106   16.3420     1 1 1
Ti          core   -5.6780  -15.6306   16.3420     1 1 1
Ti          core   -1.8930   15.0873   16.3420     1 1 1
Ti          core  -18.9250  -20.7499   16.3420     1 1 1
Ti          core   30.2800    9.9680   16.3420     1 1 1
Ti          core   28.3870    4.8480   16.3420     1 1 1
Ti          core   -9.4630  -25.8699   16.3420     1 1 1
Ti          core   15.1400   30.4466   16.3420     1 1 1
Ti          core   13.2470   25.3266   16.3420     1 1 1
Ti          core    7.5700    9.9680   16.3420     1 1 1
Ti          core    5.6770    4.8480   16.3420     1 1 1
Ti          core  -20.8180  -25.8699   16.3420     1 1 1
Ti          core  -30.2800    9.9680   16.3420     1 1 1
Ti          core   28.3870   15.0873   16.3420     1 1 1
Ti          core  -24.6030    4.8480   16.3420     1 1 1
Ti          core  -22.7100  -10.5106   16.3420     1 1 1
Ti          core    0.0000   30.4466   16.3420     1 1 1
Ti          core   18.9250  -20.7499   16.3420     1 1 1
Ti          core   17.0320  -25.8699   16.3420     1 1 1
Ti          core   -1.8930   25.3266   16.3420     1 1 1
Ti          core   -3.7850   -0.2713   16.3420     1 1 1
Ti          core   34.0650   -0.2713   16.3420     1 1 1
Ti          core   32.1720   -5.3913   16.3420     1 1 1
Ti          core    5.6770   15.0873   16.3420     1 1 1
Ti          core   -5.6780   -5.3913   16.3420     1 1 1
Ti          core  -15.1400   -0.2713   16.3420     1 1 1
Ti          core   32.1720    4.8480   16.3420     1 1 1
Ti          core  -11.3550  -10.5106   16.3420     1 1 1
Ti          core   -7.5700  -10.5106   16.3420     1 1 1
Ti          core  -24.6030  -15.6306   16.3420     1 1 1
Ti          core    7.5700   30.4466   16.3420     1 1 1
Ti          core    5.6770   25.3266   16.3420     1 1 1
Ti          core   17.0320   22.4646   17.1570     1 1 1
Ti          core  -22.7100  -23.6129   17.1570     1 1 1
Ti          core   -7.5700    7.1050   17.1570     1 1 1
Ti          core    9.4620   12.2253   17.1570     1 1 1
Ti          core    3.7850  -33.8522   17.1570     1 1 1
Ti          core   -5.6780    1.9860   17.1570     1 1 1
Ti          core   -1.8930   12.2253   17.1570     1 1 1
Ti          core   18.9250  -23.6129   17.1570     1 1 1
Ti          core  -28.3880   12.2253   17.1570     1 1 1
Ti          core    5.6770  -28.7319   17.1570     1 1 1
Ti          core  -15.1400  -23.6129   17.1570     1 1 1
Ti          core  -13.2480  -28.7319   17.1570     1 1 1
Ti          core  -26.4950   -3.1343   17.1570     1 1 1
Ti          core    7.5700   27.5836   17.1570     1 1 1
Ti          core   20.8170  -18.4926   17.1570     1 1 1
Ti          core  -24.6030   -8.2533   17.1570     1 1 1
Ti          core  -28.3880    1.9860   17.1570     1 1 1
Ti          core  -34.0650    7.1050   17.1570     1 1 1
Ti          core  -15.1400   27.5836   17.1570     1 1 1
Ti          core   -9.4630   12.2253   17.1570     1 1 1
Ti          core   -3.7850   27.5836   17.1570     1 1 1
Ti          core    3.7850  -13.3736   17.1570     1 1 1
Ti          core    9.4620   32.7039   17.1570     1 1 1
Ti          core   -5.6780   12.2253   17.1570     1 1 1
Ti          core  -13.2480   22.4646   17.1570     1 1 1
Ti          core   11.3550  -23.6129   17.1570     1 1 1
Ti          core   13.2470  -28.7319   17.1570     1 1 1
Ti          core  -30.2800  -13.3736   17.1570     1 1 1
Ti          core  -18.9250  -23.6129   17.1570     1 1 1
Ti          core    3.7850   -3.1343   17.1570     1 1 1
Ti          core    5.6770   -8.2533   17.1570     1 1 1
Ti          core   -1.8930   32.7039   17.1570     1 1 1
Ti          core  -17.0330  -28.7319   17.1570     1 1 1
Ti          core   18.9250   17.3443   17.1570     1 1 1
Ti          core   -7.5700   27.5836   17.1570     1 1 1
Ti          core    0.0000  -33.8522   17.1570     1 1 1
Ti          core  -11.3550   27.5836   17.1570     1 1 1
Ti          core  -26.4950   17.3443   17.1570     1 1 1
Ti          core    3.7850    7.1050   17.1570     1 1 1
Ti          core    5.6770    1.9860   17.1570     1 1 1
Ti          core   11.3550   -3.1343   17.1570     1 1 1
Ti          core   13.2470   -8.2533   17.1570     1 1 1
Ti          core   18.9250   27.5836   17.1570     1 1 1
Ti          core   20.8170   22.4646   17.1570     1 1 1
Ti          core  -24.6030   12.2253   17.1570     1 1 1
Ti          core    1.8920  -28.7319   17.1570     1 1 1
Ti          core  -26.4950  -13.3736   17.1570     1 1 1
Ti          core  -22.7100  -13.3736   17.1570     1 1 1
Ti          core  -20.8180  -18.4926   17.1570     1 1 1
Ti          core   22.7100  -23.6129   17.1570     1 1 1
Ti          core  -24.6030  -18.4926   17.1570     1 1 1
Ti          core  -11.3550  -23.6129   17.1570     1 1 1
Ti          core   -9.4630  -28.7319   17.1570     1 1 1
Ti          core   -5.6780   32.7039   17.1570     1 1 1
Ti          core   11.3550    7.1050   17.1570     1 1 1
Ti          core   22.7100  -13.3736   17.1570     1 1 1
Ti          core   24.6020  -18.4926   17.1570     1 1 1
Ti          core   13.2470    1.9860   17.1570     1 1 1
Ti          core    5.6770   12.2253   17.1570     1 1 1
Ti          core  -18.9250   17.3443   17.1570     1 1 1
Ti          core   -9.4630   32.7039   17.1570     1 1 1
Ti          core    0.0000  -13.3736   17.1570     1 1 1
Ti          core   -3.7850  -33.8522   17.1570     1 1 1
Ti          core  -28.3880  -18.4926   17.1570     1 1 1
Ti          core   24.6020   -8.2533   17.1570     1 1 1
Ti          core  -15.1400   -3.1343   17.1570     1 1 1
Ti          core   -7.5700  -33.8522   17.1570     1 1 1
Ti          core  -13.2480   -8.2533   17.1570     1 1 1
Ti          core    3.7850   27.5836   17.1570     1 1 1
Ti          core  -32.1730    1.9860   17.1570     1 1 1
Ti          core   -1.8930  -28.7319   17.1570     1 1 1
Ti          core  -34.0650   -3.1343   17.1570     1 1 1
Ti          core  -32.1730   -8.2533   17.1570     1 1 1
Ti          core    0.0000   -3.1343   17.1570     1 1 1
Ti          core   11.3550   27.5836   17.1570     1 1 1
Ti          core   13.2470   22.4646   17.1570     1 1 1
Ti          core    1.8920   -8.2533   17.1570     1 1 1
Ti          core   -5.6780  -28.7319   17.1570     1 1 1
Ti          core    5.6770   32.7039   17.1570     1 1 1
Ti          core   22.7100   17.3443   17.1570     1 1 1
Ti          core   24.6020   12.2253   17.1570     1 1 1
Ti          core  -17.0330  -18.4926   17.1570     1 1 1
Ti          core    7.5700  -33.8522   17.1570     1 1 1
Ti          core  -22.7100   17.3443   17.1570     1 1 1
Ti          core   15.1400  -23.6129   17.1570     1 1 1
Ti          core   17.0320  -28.7319   17.1570     1 1 1
Ti          core   -3.7850  -13.3736   17.1570     1 1 1
Ti          core   24.6020   22.4646   17.1570     1 1 1
Ti          core    9.4620  -28.7319   17.1570     1 1 1
Ti          core   26.4950  -13.3736   17.1570     1 1 1
Ti          core   28.3870  -18.4926   17.1570     1 1 1
Ti          core    0.0000    7.1050   17.1570     1 1 1
Ti          core    1.8920    1.9860   17.1570     1 1 1
Ti          core  -30.2800   -3.1343   17.1570     1 1 1
Ti          core  -26.4950    7.1050   17.1570     1 1 1
Ti          core   17.0320  -18.4926   17.1570     1 1 1
Ti          core  -18.9250   27.5836   17.1570     1 1 1
Ti          core  -15.1400    7.1050   17.1570     1 1 1
Ti          core   26.4950   -3.1343   17.1570     1 1 1
Ti          core   28.3870   -8.2533   17.1570     1 1 1
Ti          core   -7.5700  -13.3736   17.1570     1 1 1
Ti          core  -13.2480    1.9860   17.1570     1 1 1
Ti          core  -17.0330   22.4646   17.1570     1 1 1
Ti          core    7.5700  -13.3736   17.1570     1 1 1
Ti          core  -28.3880   -8.2533   17.1570     1 1 1
Ti          core   15.1400   -3.1343   17.1570     1 1 1
Ti          core   26.4950    7.1050   17.1570     1 1 1
Ti          core   28.3870    1.9860   17.1570     1 1 1
Ti          core    1.8920   12.2253   17.1570     1 1 1
Ti          core   -3.7850   -3.1343   17.1570     1 1 1
Ti          core   -1.8930   -8.2533   17.1570     1 1 1
Ti          core  -11.3550   -3.1343   17.1570     1 1 1
Ti          core   -9.4630   -8.2533   17.1570     1 1 1
Ti          core  -24.6030   22.4646   17.1570     1 1 1
Ti          core    7.5700   -3.1343   17.1570     1 1 1
Ti          core    9.4620   -8.2533   17.1570     1 1 1
Ti          core   26.4950   17.3443   17.1570     1 1 1
Ti          core   28.3870   12.2253   17.1570     1 1 1
Ti          core   15.1400    7.1050   17.1570     1 1 1
Ti          core  -32.1730   12.2253   17.1570     1 1 1
Ti          core   -7.5700   -3.1343   17.1570     1 1 1
Ti          core   -5.6780   -8.2533   17.1570     1 1 1
Ti          core    0.0000   27.5836   17.1570     1 1 1
Ti          core   30.2800  -13.3736   17.1570     1 1 1
Ti          core   30.2800   -3.1343   17.1570     1 1 1
Ti          core   32.1720   -8.2533   17.1570     1 1 1
Ti          core   -3.7850    7.1050   17.1570     1 1 1
Ti          core   -1.8930    1.9860   17.1570     1 1 1
Ti          core    7.5700    7.1050   17.1570     1 1 1
Ti          core    9.4620    1.9860   17.1570     1 1 1
Ti          core  -30.2800    7.1050   17.1570     1 1 1
Ti          core   30.2800    7.1050   17.1570     1 1 1
Ti          core   32.1720    1.9860   17.1570     1 1 1
Ti          core  -30.2800   17.3443   17.1570     1 1 1
Ti          core  -11.3550    7.1050   17.1570     1 1 1
Ti          core   -9.4630    1.9860   17.1570     1 1 1
Ti          core    1.8920   32.7039   17.1570     1 1 1
Ti          core  -20.8180   22.4646   17.1570     1 1 1
Ti          core   30.2800   17.3443   17.1570     1 1 1
Ti          core   32.1720   12.2253   17.1570     1 1 1
Ti          core   15.1400   27.5836   17.1570     1 1 1
Ti          core   34.0650   -3.1343   17.1570     1 1 1
Ti          core   34.0650    7.1050   17.1570     1 1 1
O           core  -34.0650    0.8497    8.6450     1 1 1
O           core  -32.1730   -4.2693    8.6450     1 1 1
O           core  -32.1730    5.9700    8.6450     1 1 1
O           core  -30.2800   -9.3896    8.6450     1 1 1
O           core  -28.3880  -14.5086    8.6450     1 1 1
O           core  -30.2800    0.8497    8.6450     1 1 1
O           core  -28.3880   -4.2693    8.6450     1 1 1
O           core  -30.2800   11.0890    8.6450     1 1 1
O           core  -28.3880    5.9700    8.6450     1 1 1
O           core  -28.3880   16.2093    8.6450     1 1 1
O           core  -26.4950  -19.6289    8.6450     1 1 1
O           core  -24.6030  -24.7479    8.6450     1 1 1
O           core  -26.4950   -9.3896    8.6450     1 1 1
O           core  -24.6030  -14.5086    8.6450     1 1 1
O           core  -26.4950    0.8497    8.6450     1 1 1
O           core  -26.4950   11.0890    8.6450     1 1 1
O           core  -24.6030    5.9700    8.6450     1 1 1
O           core  -26.4950   21.3283    8.6450     1 1 1
O           core  -24.6030   16.2093    8.6450     1 1 1
O           core  -22.7100  -19.6289    8.6450     1 1 1
O           core  -20.8180  -24.7479    8.6450     1 1 1
O           core  -20.8180  -14.5086    8.6450     1 1 1
O           core  -22.7100   11.0890    8.6450     1 1 1
O           core  -22.7100   21.3283    8.6450     1 1 1
O           core  -20.8180   16.2093    8.6450     1 1 1
O           core  -20.8180   26.4486    8.6450     1 1 1
O           core  -18.9250  -19.6289    8.6450     1 1 1
O           core  -17.0330  -24.7479    8.6450     1 1 1
O           core  -18.9250   21.3283    8.6450     1 1 1
O           core  -17.0330   26.4486    8.6450     1 1 1
O           core  -15.1400  -29.8682    8.6450     1 1 1
O           core  -13.2480  -24.7479    8.6450     1 1 1
O           core  -15.1400    0.8497    8.6450     1 1 1
O           core  -13.2480   -4.2693    8.6450     1 1 1
O           core  -13.2480    5.9700    8.6450     1 1 1
O           core  -15.1400   21.3283    8.6450     1 1 1
O           core  -13.2480   26.4486    8.6450     1 1 1
O           core  -11.3550  -29.8682    8.6450     1 1 1
O           core   -9.4630  -24.7479    8.6450     1 1 1
O           core  -11.3550   -9.3896    8.6450     1 1 1
O           core  -11.3550    0.8497    8.6450     1 1 1
O           core   -9.4630   -4.2693    8.6450     1 1 1
O           core  -11.3550   11.0890    8.6450     1 1 1
O           core   -9.4630    5.9700    8.6450     1 1 1
O           core  -11.3550   31.5676    8.6450     1 1 1
O           core   -9.4630   26.4486    8.6450     1 1 1
O           core   -7.5700  -29.8682    8.6450     1 1 1
O           core   -5.6780  -24.7479    8.6450     1 1 1
O           core   -7.5700   -9.3896    8.6450     1 1 1
O           core   -5.6780  -14.5086    8.6450     1 1 1
O           core   -7.5700    0.8497    8.6450     1 1 1
O           core   -5.6780   -4.2693    8.6450     1 1 1
O           core   -7.5700   11.0890    8.6450     1 1 1
O           core   -5.6780    5.9700    8.6450     1 1 1
O           core   -7.5700   31.5676    8.6450     1 1 1
O           core   -5.6780   26.4486    8.6450     1 1 1
O           core   -3.7850  -29.8682    8.6450     1 1 1
O           core   -3.7850   -9.3896    8.6450     1 1 1
O           core   -1.8930  -14.5086    8.6450     1 1 1
O           core   -3.7850    0.8497    8.6450     1 1 1
O           core   -1.8930   -4.2693    8.6450     1 1 1
O           core   -3.7850   11.0890    8.6450     1 1 1
O           core   -1.8930    5.9700    8.6450     1 1 1
O           core   -1.8930   16.2093    8.6450     1 1 1
O           core   -3.7850   31.5676    8.6450     1 1 1
O           core   -1.8930   26.4486    8.6450     1 1 1
O           core    0.0000  -29.8682    8.6450     1 1 1
O           core    0.0000   -9.3896    8.6450     1 1 1
O           core    1.8920  -14.5086    8.6450     1 1 1
O           core    0.0000    0.8497    8.6450     1 1 1
O           core    1.8920   -4.2693    8.6450     1 1 1
O           core    0.0000   11.0890    8.6450     1 1 1
O           core    1.8920    5.9700    8.6450     1 1 1
O           core    1.8920   16.2093    8.6450     1 1 1
O           core    0.0000   31.5676    8.6450     1 1 1
O           core    1.8920   26.4486    8.6450     1 1 1
O           core    3.7850  -29.8682    8.6450     1 1 1
O           core    5.6770  -24.7479    8.6450     1 1 1
O           core    3.7850   -9.3896    8.6450     1 1 1
O           core    5.6770  -14.5086    8.6450     1 1 1
O           core    3.7850    0.8497    8.6450     1 1 1
O           core    5.6770   -4.2693    8.6450     1 1 1
O           core    3.7850   11.0890    8.6450     1 1 1
O           core    5.6770    5.9700    8.6450     1 1 1
O           core    3.7850   31.5676    8.6450     1 1 1
O           core    5.6770   26.4486    8.6450     1 1 1
O           core    7.5700  -29.8682    8.6450     1 1 1
O           core    9.4620  -24.7479    8.6450     1 1 1
O           core    7.5700   -9.3896    8.6450     1 1 1
O           core    7.5700    0.8497    8.6450     1 1 1
O           core    9.4620   -4.2693    8.6450     1 1 1
O           core    7.5700   11.0890    8.6450     1 1 1
O           core    9.4620    5.9700    8.6450     1 1 1
O           core    7.5700   31.5676    8.6450     1 1 1
O           core    9.4620   26.4486    8.6450     1 1 1
O           core   11.3550  -29.8682    8.6450     1 1 1
O           core   13.2470  -24.7479    8.6450     1 1 1
O           core   11.3550   -9.3896    8.6450     1 1 1
O           core   11.3550    0.8497    8.6450     1 1 1
O           core   13.2470   -4.2693    8.6450     1 1 1
O           core   11.3550   11.0890    8.6450     1 1 1
O           core   13.2470    5.9700    8.6450     1 1 1
O           core   11.3550   31.5676    8.6450     1 1 1
O           core   13.2470   26.4486    8.6450     1 1 1
O           core   15.1400  -29.8682    8.6450     1 1 1
O           core   17.0320  -24.7479    8.6450     1 1 1
O           core   15.1400    0.8497    8.6450     1 1 1
O           core   15.1400   21.3283    8.6450     1 1 1
O           core   17.0320   26.4486    8.6450     1 1 1
O           core   18.9250  -19.6289    8.6450     1 1 1
O           core   20.8170  -24.7479    8.6450     1 1 1
O           core   20.8170  -14.5086    8.6450     1 1 1
O           core   18.9250   21.3283    8.6450     1 1 1
O           core   20.8170   16.2093    8.6450     1 1 1
O           core   20.8170   26.4486    8.6450     1 1 1
O           core   22.7100  -19.6289    8.6450     1 1 1
O           core   24.6020  -24.7479    8.6450     1 1 1
O           core   24.6020  -14.5086    8.6450     1 1 1
O           core   22.7100   11.0890    8.6450     1 1 1
O           core   24.6020    5.9700    8.6450     1 1 1
O           core   22.7100   21.3283    8.6450     1 1 1
O           core   24.6020   16.2093    8.6450     1 1 1
O           core   26.4950  -19.6289    8.6450     1 1 1
O           core   26.4950   -9.3896    8.6450     1 1 1
O           core   28.3870  -14.5086    8.6450     1 1 1
O           core   26.4950    0.8497    8.6450     1 1 1
O           core   28.3870   -4.2693    8.6450     1 1 1
O           core   26.4950   11.0890    8.6450     1 1 1
O           core   28.3870    5.9700    8.6450     1 1 1
O           core   26.4950   21.3283    8.6450     1 1 1
O           core   28.3870   16.2093    8.6450     1 1 1
O           core   30.2800   -9.3896    8.6450     1 1 1
O           core   30.2800    0.8497    8.6450     1 1 1
O           core   32.1720   -4.2693    8.6450     1 1 1
O           core   30.2800   11.0890    8.6450     1 1 1
O           core   32.1720    5.9700    8.6450     1 1 1
O           core   34.0650    0.8497    8.6450     1 1 1
O           core    0.0000   28.6026    9.3040     1 1 1
O           core  -24.6030   13.2433    9.3040     1 1 1
O           core  -11.3550  -32.8332    9.3040     1 1 1
O           core   -1.8930   33.7219    9.3040     1 1 1
O           core    3.7850  -32.8332    9.3040     1 1 1
O           core  -22.7100   18.3633    9.3040     1 1 1
O           core    1.8920  -27.7139    9.3040     1 1 1
O           core  -13.2480  -27.7139    9.3040     1 1 1
O           core  -11.3550  -22.5939    9.3040     1 1 1
O           core    3.7850  -12.3546    9.3040     1 1 1
O           core  -32.1730    3.0040    9.3040     1 1 1
O           core  -28.3880    3.0040    9.3040     1 1 1
O           core    1.8920   -7.2353    9.3040     1 1 1
O           core    3.7850   -2.1153    9.3040     1 1 1
O           core  -11.3550  -12.3546    9.3040     1 1 1
O           core    1.8920    3.0040    9.3040     1 1 1
O           core    3.7850    8.1240    9.3040     1 1 1
O           core  -24.6030   23.4826    9.3040     1 1 1
O           core  -20.8180  -27.7139    9.3040     1 1 1
O           core    1.8920   13.2433    9.3040     1 1 1
O           core  -13.2480   -7.2353    9.3040     1 1 1
O           core  -11.3550   -2.1153    9.3040     1 1 1
O           core    3.7850   28.6026    9.3040     1 1 1
O           core  -18.9250  -22.5939    9.3040     1 1 1
O           core  -26.4950    8.1240    9.3040     1 1 1
O           core    1.8920   33.7219    9.3040     1 1 1
O           core    7.5700  -32.8332    9.3040     1 1 1
O           core  -13.2480    3.0040    9.3040     1 1 1
O           core    5.6770  -27.7139    9.3040     1 1 1
O           core  -11.3550    8.1240    9.3040     1 1 1
O           core  -30.2800    8.1240    9.3040     1 1 1
O           core    7.5700  -12.3546    9.3040     1 1 1
O           core  -20.8180  -17.4746    9.3040     1 1 1
O           core    5.6770   -7.2353    9.3040     1 1 1
O           core    7.5700   -2.1153    9.3040     1 1 1
O           core    5.6770    3.0040    9.3040     1 1 1
O           core    7.5700    8.1240    9.3040     1 1 1
O           core  -32.1730   -7.2353    9.3040     1 1 1
O           core  -13.2480   23.4826    9.3040     1 1 1
O           core    5.6770   13.2433    9.3040     1 1 1
O           core  -11.3550   28.6026    9.3040     1 1 1
O           core  -28.3880   13.2433    9.3040     1 1 1
O           core    7.5700   28.6026    9.3040     1 1 1
O           core   -7.5700  -32.8332    9.3040     1 1 1
O           core    5.6770   33.7219    9.3040     1 1 1
O           core   11.3550  -32.8332    9.3040     1 1 1
O           core   -9.4630  -27.7139    9.3040     1 1 1
O           core    9.4620  -27.7139    9.3040     1 1 1
O           core   11.3550  -22.5939    9.3040     1 1 1
O           core   11.3550  -12.3546    9.3040     1 1 1
O           core  -26.4950   18.3633    9.3040     1 1 1
O           core    9.4620   -7.2353    9.3040     1 1 1
O           core   11.3550   -2.1153    9.3040     1 1 1
O           core   -7.5700  -12.3546    9.3040     1 1 1
O           core  -32.1730   13.2433    9.3040     1 1 1
O           core    9.4620    3.0040    9.3040     1 1 1
O           core   11.3550    8.1240    9.3040     1 1 1
O           core   -9.4630   -7.2353    9.3040     1 1 1
O           core    9.4620   13.2433    9.3040     1 1 1
O           core   -7.5700   -2.1153    9.3040     1 1 1
O           core    9.4620   23.4826    9.3040     1 1 1
O           core   11.3550   28.6026    9.3040     1 1 1
O           core  -22.7100  -22.5939    9.3040     1 1 1
O           core   -9.4630    3.0040    9.3040     1 1 1
O           core   -7.5700    8.1240    9.3040     1 1 1
O           core   13.2470  -27.7139    9.3040     1 1 1
O           core   15.1400  -22.5939    9.3040     1 1 1
O           core  -26.4950  -22.5939    9.3040     1 1 1
O           core   -9.4630   13.2433    9.3040     1 1 1
O           core   13.2470   -7.2353    9.3040     1 1 1
O           core   15.1400   -2.1153    9.3040     1 1 1
O           core  -18.9250   18.3633    9.3040     1 1 1
O           core  -28.3880  -17.4746    9.3040     1 1 1
O           core   13.2470    3.0040    9.3040     1 1 1
O           core   -9.4630   23.4826    9.3040     1 1 1
O           core   -7.5700   28.6026    9.3040     1 1 1
O           core  -24.6030  -17.4746    9.3040     1 1 1
O           core  -20.8180   23.4826    9.3040     1 1 1
O           core   13.2470   23.4826    9.3040     1 1 1
O           core   15.1400   28.6026    9.3040     1 1 1
O           core   -3.7850  -32.8332    9.3040     1 1 1
O           core  -18.9250   28.6026    9.3040     1 1 1
O           core   -5.6780  -27.7139    9.3040     1 1 1
O           core   17.0320  -27.7139    9.3040     1 1 1
O           core   18.9250  -22.5939    9.3040     1 1 1
O           core  -22.7100  -12.3546    9.3040     1 1 1
O           core  -17.0330  -27.7139    9.3040     1 1 1
O           core   -3.7850  -12.3546    9.3040     1 1 1
O           core  -15.1400  -22.5939    9.3040     1 1 1
O           core  -26.4950  -12.3546    9.3040     1 1 1
O           core   -5.6780   -7.2353    9.3040     1 1 1
O           core   18.9250   18.3633    9.3040     1 1 1
O           core   -3.7850   -2.1153    9.3040     1 1 1
O           core  -30.2800   -2.1153    9.3040     1 1 1
O           core   17.0320   23.4826    9.3040     1 1 1
O           core   18.9250   28.6026    9.3040     1 1 1
O           core   20.8170  -27.7139    9.3040     1 1 1
O           core   22.7100  -22.5939    9.3040     1 1 1
O           core   -5.6780    3.0040    9.3040     1 1 1
O           core   -3.7850    8.1240    9.3040     1 1 1
O           core   20.8170  -17.4746    9.3040     1 1 1
O           core   22.7100  -12.3546    9.3040     1 1 1
O           core  -24.6030   -7.2353    9.3040     1 1 1
O           core   -5.6780   13.2433    9.3040     1 1 1
O           core   22.7100   18.3633    9.3040     1 1 1
O           core   -3.7850   28.6026    9.3040     1 1 1
O           core   20.8170   23.4826    9.3040     1 1 1
O           core  -15.1400   -2.1153    9.3040     1 1 1
O           core   26.4950  -22.5939    9.3040     1 1 1
O           core  -34.0650   -2.1153    9.3040     1 1 1
O           core   -5.6780   33.7219    9.3040     1 1 1
O           core   24.6020  -17.4746    9.3040     1 1 1
O           core   26.4950  -12.3546    9.3040     1 1 1
O           core    0.0000  -32.8332    9.3040     1 1 1
O           core  -28.3880   -7.2353    9.3040     1 1 1
O           core   24.6020   -7.2353    9.3040     1 1 1
O           core   26.4950   -2.1153    9.3040     1 1 1
O           core   -1.8930  -27.7139    9.3040     1 1 1
O           core   26.4950    8.1240    9.3040     1 1 1
O           core   24.6020   13.2433    9.3040     1 1 1
O           core   26.4950   18.3633    9.3040     1 1 1
O           core    0.0000  -12.3546    9.3040     1 1 1
O           core   24.6020   23.4826    9.3040     1 1 1
O           core   28.3870  -17.4746    9.3040     1 1 1
O           core   30.2800  -12.3546    9.3040     1 1 1
O           core   -1.8930   -7.2353    9.3040     1 1 1
O           core   28.3870   -7.2353    9.3040     1 1 1
O           core   30.2800   -2.1153    9.3040     1 1 1
O           core    0.0000   -2.1153    9.3040     1 1 1
O           core   28.3870    3.0040    9.3040     1 1 1
O           core   30.2800    8.1240    9.3040     1 1 1
O           core   -1.8930    3.0040    9.3040     1 1 1
O           core   28.3870   13.2433    9.3040     1 1 1
O           core    0.0000    8.1240    9.3040     1 1 1
O           core  -26.4950   -2.1153    9.3040     1 1 1
O           core  -30.2800  -12.3546    9.3040     1 1 1
O           core   32.1720   -7.2353    9.3040     1 1 1
O           core   34.0650   -2.1153    9.3040     1 1 1
O           core   -1.8930   13.2433    9.3040     1 1 1
O           core   32.1720    3.0040    9.3040     1 1 1
O           core  -17.0330   23.4826    9.3040     1 1 1
O           core  -15.1400   28.6026    9.3040     1 1 1
O           core   32.1720   13.2433    9.3040     1 1 1
O           core   -1.8930  -31.4392   10.0380     1 1 1
O           core   11.3550   -5.8403   10.0380     1 1 1
O           core    9.4620   -0.7213   10.0380     1 1 1
O           core    0.0000  -26.3189   10.0380     1 1 1
O           core   11.3550    4.3990   10.0380     1 1 1
O           core    9.4620    9.5180   10.0380     1 1 1
O           core  -30.2800   -5.8403   10.0380     1 1 1
O           core  -22.7100  -26.3189   10.0380     1 1 1
O           core  -24.6030  -21.1999   10.0380     1 1 1
O           core  -22.7100   24.8776   10.0380     1 1 1
O           core    0.0000  -16.0796   10.0380     1 1 1
O           core   -1.8930  -10.9606   10.0380     1 1 1
O           core  -11.3550   24.8776   10.0380     1 1 1
O           core  -13.2480   29.9966   10.0380     1 1 1
O           core   11.3550   24.8776   10.0380     1 1 1
O           core    9.4620   29.9966   10.0380     1 1 1
O           core    0.0000   -5.8403   10.0380     1 1 1
O           core   -1.8930   -0.7213   10.0380     1 1 1
O           core   13.2470  -31.4392   10.0380     1 1 1
O           core  -26.4950   -5.8403   10.0380     1 1 1
O           core   15.1400  -26.3189   10.0380     1 1 1
O           core   -9.4630  -31.4392   10.0380     1 1 1
O           core  -18.9250  -26.3189   10.0380     1 1 1
O           core  -20.8180  -21.1999   10.0380     1 1 1
O           core    0.0000    4.3990   10.0380     1 1 1
O           core   -1.8930    9.5180   10.0380     1 1 1
O           core   -7.5700  -26.3189   10.0380     1 1 1
O           core  -28.3880   -0.7213   10.0380     1 1 1
O           core   15.1400   -5.8403   10.0380     1 1 1
O           core   13.2470   -0.7213   10.0380     1 1 1
O           core  -15.1400   -5.8403   10.0380     1 1 1
O           core    0.0000   14.6383   10.0380     1 1 1
O           core   15.1400    4.3990   10.0380     1 1 1
O           core   13.2470    9.5180   10.0380     1 1 1
O           core  -32.1730   -0.7213   10.0380     1 1 1
O           core   -9.4630  -10.9606   10.0380     1 1 1
O           core   -1.8930   29.9966   10.0380     1 1 1
O           core  -22.7100  -16.0796   10.0380     1 1 1
O           core  -24.6030  -10.9606   10.0380     1 1 1
O           core   15.1400   24.8776   10.0380     1 1 1
O           core   13.2470   29.9966   10.0380     1 1 1
O           core  -15.1400    4.3990   10.0380     1 1 1
O           core   -7.5700   -5.8403   10.0380     1 1 1
O           core    1.8920  -31.4392   10.0380     1 1 1
O           core   -9.4630   -0.7213   10.0380     1 1 1
O           core   18.9250  -26.3189   10.0380     1 1 1
O           core   17.0320  -21.1999   10.0380     1 1 1
O           core    3.7850  -26.3189   10.0380     1 1 1
O           core  -34.0650    4.3990   10.0380     1 1 1
O           core  -30.2800   14.6383   10.0380     1 1 1
O           core   -7.5700    4.3990   10.0380     1 1 1
O           core    3.7850  -16.0796   10.0380     1 1 1
O           core    1.8920  -10.9606   10.0380     1 1 1
O           core   -9.4630    9.5180   10.0380     1 1 1
O           core  -30.2800  -16.0796   10.0380     1 1 1
O           core  -17.0330   19.7573   10.0380     1 1 1
O           core    3.7850   -5.8403   10.0380     1 1 1
O           core    1.8920   -0.7213   10.0380     1 1 1
O           core  -26.4950    4.3990   10.0380     1 1 1
O           core   -7.5700   14.6383   10.0380     1 1 1
O           core   17.0320   19.7573   10.0380     1 1 1
O           core    3.7850    4.3990   10.0380     1 1 1
O           core    1.8920    9.5180   10.0380     1 1 1
O           core   18.9250   24.8776   10.0380     1 1 1
O           core   17.0320   29.9966   10.0380     1 1 1
O           core  -15.1400   24.8776   10.0380     1 1 1
O           core   22.7100  -26.3189   10.0380     1 1 1
O           core   20.8170  -21.1999   10.0380     1 1 1
O           core   -7.5700   24.8776   10.0380     1 1 1
O           core    3.7850   14.6383   10.0380     1 1 1
O           core   -9.4630   29.9966   10.0380     1 1 1
O           core   22.7100  -16.0796   10.0380     1 1 1
O           core  -17.0330   29.9966   10.0380     1 1 1
O           core  -28.3880    9.5180   10.0380     1 1 1
O           core    3.7850   24.8776   10.0380     1 1 1
O           core    1.8920   29.9966   10.0380     1 1 1
O           core  -32.1730  -10.9606   10.0380     1 1 1
O           core   -5.6780  -31.4392   10.0380     1 1 1
O           core  -13.2480  -31.4392   10.0380     1 1 1
O           core   -3.7850  -26.3189   10.0380     1 1 1
O           core    5.6770  -31.4392   10.0380     1 1 1
O           core   22.7100   14.6383   10.0380     1 1 1
O           core   20.8170   19.7573   10.0380     1 1 1
O           core    7.5700  -26.3189   10.0380     1 1 1
O           core  -11.3550  -26.3189   10.0380     1 1 1
O           core   22.7100   24.8776   10.0380     1 1 1
O           core  -26.4950  -16.0796   10.0380     1 1 1
O           core   24.6020  -21.1999   10.0380     1 1 1
O           core   -3.7850  -16.0796   10.0380     1 1 1
O           core    5.6770  -10.9606   10.0380     1 1 1
O           core   26.4950  -16.0796   10.0380     1 1 1
O           core   24.6020  -10.9606   10.0380     1 1 1
O           core   -5.6780  -10.9606   10.0380     1 1 1
O           core  -28.3880  -10.9606   10.0380     1 1 1
O           core  -24.6030    9.5180   10.0380     1 1 1
O           core   26.4950   -5.8403   10.0380     1 1 1
O           core    7.5700   -5.8403   10.0380     1 1 1
O           core    5.6770   -0.7213   10.0380     1 1 1
O           core   -3.7850   -5.8403   10.0380     1 1 1
O           core   26.4950    4.3990   10.0380     1 1 1
O           core   24.6020    9.5180   10.0380     1 1 1
O           core   -5.6780   -0.7213   10.0380     1 1 1
O           core    7.5700    4.3990   10.0380     1 1 1
O           core    5.6770    9.5180   10.0380     1 1 1
O           core   26.4950   14.6383   10.0380     1 1 1
O           core   24.6020   19.7573   10.0380     1 1 1
O           core  -20.8180   19.7573   10.0380     1 1 1
O           core  -34.0650   -5.8403   10.0380     1 1 1
O           core   -3.7850    4.3990   10.0380     1 1 1
O           core    7.5700   14.6383   10.0380     1 1 1
O           core   30.2800  -16.0796   10.0380     1 1 1
O           core   28.3870  -10.9606   10.0380     1 1 1
O           core   -5.6780    9.5180   10.0380     1 1 1
O           core  -26.4950   14.6383   10.0380     1 1 1
O           core  -11.3550   -5.8403   10.0380     1 1 1
O           core  -13.2480   -0.7213   10.0380     1 1 1
O           core   30.2800   -5.8403   10.0380     1 1 1
O           core   28.3870   -0.7213   10.0380     1 1 1
O           core    7.5700   24.8776   10.0380     1 1 1
O           core    5.6770   29.9966   10.0380     1 1 1
O           core  -28.3880   19.7573   10.0380     1 1 1
O           core   -3.7850   14.6383   10.0380     1 1 1
O           core   30.2800    4.3990   10.0380     1 1 1
O           core   28.3870    9.5180   10.0380     1 1 1
O           core  -30.2800    4.3990   10.0380     1 1 1
O           core  -18.9250   24.8776   10.0380     1 1 1
O           core    9.4620  -31.4392   10.0380     1 1 1
O           core   30.2800   14.6383   10.0380     1 1 1
O           core   28.3870   19.7573   10.0380     1 1 1
O           core  -22.7100   14.6383   10.0380     1 1 1
O           core  -11.3550    4.3990   10.0380     1 1 1
O           core   11.3550  -26.3189   10.0380     1 1 1
O           core   32.1720  -10.9606   10.0380     1 1 1
O           core   34.0650   -5.8403   10.0380     1 1 1
O           core   32.1720   -0.7213   10.0380     1 1 1
O           core   -3.7850   24.8776   10.0380     1 1 1
O           core   -5.6780   29.9966   10.0380     1 1 1
O           core  -13.2480    9.5180   10.0380     1 1 1
O           core  -24.6030   19.7573   10.0380     1 1 1
O           core   34.0650    4.3990   10.0380     1 1 1
O           core   32.1720    9.5180   10.0380     1 1 1
O           core    9.4620  -10.9606   10.0380     1 1 1
O           core  -32.1730    9.5180   10.0380     1 1 1
O           core  -15.1400  -26.3189   10.0380     1 1 1
O           core  -17.0330  -21.1999   10.0380     1 1 1
O           core  -20.8180  -24.0359   10.9580     1 1 1
O           core  -30.2800   11.8013   10.9580     1 1 1
O           core   -7.5700  -29.1559   10.9580     1 1 1
O           core   -3.7850   11.8013   10.9580     1 1 1
O           core    1.8920   27.1606   10.9580     1 1 1
O           core   -9.4630  -24.0359   10.9580     1 1 1
O           core  -34.0650    1.5620   10.9580     1 1 1
O           core   15.1400   22.0406   10.9580     1 1 1
O           core   13.2470   27.1606   10.9580     1 1 1
O           core  -15.1400   22.0406   10.9580     1 1 1
O           core  -17.0330   27.1606   10.9580     1 1 1
O           core  -26.4950    1.5620   10.9580     1 1 1
O           core  -18.9250   22.0406   10.9580     1 1 1
O           core    3.7850   32.2799   10.9580     1 1 1
O           core    5.6770  -34.2752   10.9580     1 1 1
O           core   18.9250  -29.1559   10.9580     1 1 1
O           core   17.0320  -24.0359   10.9580     1 1 1
O           core   -5.6780   27.1606   10.9580     1 1 1
O           core  -20.8180   27.1606   10.9580     1 1 1
O           core    7.5700  -29.1559   10.9580     1 1 1
O           core   -9.4630  -13.7966   10.9580     1 1 1
O           core   18.9250  -18.9166   10.9580     1 1 1
O           core  -26.4950   22.0406   10.9580     1 1 1
O           core  -24.6030  -24.0359   10.9580     1 1 1
O           core  -28.3880    6.6820   10.9580     1 1 1
O           core   -3.7850   32.2799   10.9580     1 1 1
O           core  -18.9250  -18.9166   10.9580     1 1 1
O           core    5.6770  -13.7966   10.9580     1 1 1
O           core   -1.8930  -34.2752   10.9580     1 1 1
O           core  -15.1400  -29.1559   10.9580     1 1 1
O           core  -11.3550  -29.1559   10.9580     1 1 1
O           core   -7.5700   -8.6773   10.9580     1 1 1
O           core    0.0000  -29.1559   10.9580     1 1 1
O           core    7.5700   -8.6773   10.9580     1 1 1
O           core    5.6770   -3.5573   10.9580     1 1 1
O           core   -9.4630   -3.5573   10.9580     1 1 1
O           core  -13.2480  -24.0359   10.9580     1 1 1
O           core  -17.0330  -24.0359   10.9580     1 1 1
O           core  -24.6030    6.6820   10.9580     1 1 1
O           core    7.5700    1.5620   10.9580     1 1 1
O           core    5.6770    6.6820   10.9580     1 1 1
O           core   18.9250   22.0406   10.9580     1 1 1
O           core   17.0320   27.1606   10.9580     1 1 1
O           core   -1.8930  -13.7966   10.9580     1 1 1
O           core  -30.2800   -8.6773   10.9580     1 1 1
O           core   -7.5700    1.5620   10.9580     1 1 1
O           core   -9.4630    6.6820   10.9580     1 1 1
O           core  -32.1730   -3.5573   10.9580     1 1 1
O           core   20.8170  -24.0359   10.9580     1 1 1
O           core    7.5700   11.8013   10.9580     1 1 1
O           core    0.0000   -8.6773   10.9580     1 1 1
O           core   -1.8930   -3.5573   10.9580     1 1 1
O           core   22.7100  -18.9166   10.9580     1 1 1
O           core  -26.4950   -8.6773   10.9580     1 1 1
O           core    5.6770   27.1606   10.9580     1 1 1
O           core   -7.5700   11.8013   10.9580     1 1 1
O           core  -28.3880   -3.5573   10.9580     1 1 1
O           core    0.0000    1.5620   10.9580     1 1 1
O           core   -1.8930    6.6820   10.9580     1 1 1
O           core    7.5700   32.2799   10.9580     1 1 1
O           core  -11.3550   -8.6773   10.9580     1 1 1
O           core  -13.2480   -3.5573   10.9580     1 1 1
O           core   11.3550  -29.1559   10.9580     1 1 1
O           core    9.4620  -24.0359   10.9580     1 1 1
O           core  -22.7100  -18.9166   10.9580     1 1 1
O           core   22.7100   11.8013   10.9580     1 1 1
O           core   20.8170   16.9213   10.9580     1 1 1
O           core    0.0000   11.8013   10.9580     1 1 1
O           core   -9.4630   27.1606   10.9580     1 1 1
O           core  -24.6030  -13.7966   10.9580     1 1 1
O           core   22.7100   22.0406   10.9580     1 1 1
O           core   20.8170   27.1606   10.9580     1 1 1
O           core    9.4620  -13.7966   10.9580     1 1 1
O           core  -22.7100   11.8013   10.9580     1 1 1
O           core   24.6020  -24.0359   10.9580     1 1 1
O           core  -24.6030   16.9213   10.9580     1 1 1
O           core   -1.8930   27.1606   10.9580     1 1 1
O           core   26.4950  -18.9166   10.9580     1 1 1
O           core   24.6020  -13.7966   10.9580     1 1 1
O           core   11.3550   -8.6773   10.9580     1 1 1
O           core    9.4620   -3.5573   10.9580     1 1 1
O           core  -11.3550    1.5620   10.9580     1 1 1
O           core   -7.5700   32.2799   10.9580     1 1 1
O           core   -5.6780  -34.2752   10.9580     1 1 1
O           core  -13.2480    6.6820   10.9580     1 1 1
O           core   26.4950   -8.6773   10.9580     1 1 1
O           core  -26.4950  -18.9166   10.9580     1 1 1
O           core  -28.3880  -13.7966   10.9580     1 1 1
O           core   11.3550    1.5620   10.9580     1 1 1
O           core    9.4620    6.6820   10.9580     1 1 1
O           core    0.0000   32.2799   10.9580     1 1 1
O           core   -3.7850  -29.1559   10.9580     1 1 1
O           core   26.4950    1.5620   10.9580     1 1 1
O           core   24.6020    6.6820   10.9580     1 1 1
O           core    1.8920  -34.2752   10.9580     1 1 1
O           core   11.3550   11.8013   10.9580     1 1 1
O           core   26.4950   11.8013   10.9580     1 1 1
O           core   24.6020   16.9213   10.9580     1 1 1
O           core    3.7850  -29.1559   10.9580     1 1 1
O           core  -26.4950   11.8013   10.9580     1 1 1
O           core  -15.1400    1.5620   10.9580     1 1 1
O           core  -11.3550   11.8013   10.9580     1 1 1
O           core   26.4950   22.0406   10.9580     1 1 1
O           core    9.4620   27.1606   10.9580     1 1 1
O           core   28.3870  -13.7966   10.9580     1 1 1
O           core   -5.6780  -13.7966   10.9580     1 1 1
O           core    1.8920  -13.7966   10.9580     1 1 1
O           core  -28.3880   16.9213   10.9580     1 1 1
O           core   30.2800   -8.6773   10.9580     1 1 1
O           core   28.3870   -3.5573   10.9580     1 1 1
O           core   11.3550   32.2799   10.9580     1 1 1
O           core  -30.2800    1.5620   10.9580     1 1 1
O           core  -32.1730    6.6820   10.9580     1 1 1
O           core   15.1400  -29.1559   10.9580     1 1 1
O           core   13.2470  -24.0359   10.9580     1 1 1
O           core  -22.7100   22.0406   10.9580     1 1 1
O           core   30.2800    1.5620   10.9580     1 1 1
O           core   28.3870    6.6820   10.9580     1 1 1
O           core    3.7850   -8.6773   10.9580     1 1 1
O           core    1.8920   -3.5573   10.9580     1 1 1
O           core   -3.7850   -8.6773   10.9580     1 1 1
O           core   -5.6780   -3.5573   10.9580     1 1 1
O           core   30.2800   11.8013   10.9580     1 1 1
O           core   28.3870   16.9213   10.9580     1 1 1
O           core  -13.2480   27.1606   10.9580     1 1 1
O           core    3.7850    1.5620   10.9580     1 1 1
O           core    1.8920    6.6820   10.9580     1 1 1
O           core   32.1720   -3.5573   10.9580     1 1 1
O           core   13.2470   -3.5573   10.9580     1 1 1
O           core  -20.8180   16.9213   10.9580     1 1 1
O           core   -3.7850    1.5620   10.9580     1 1 1
O           core   -5.6780    6.6820   10.9580     1 1 1
O           core   34.0650    1.5620   10.9580     1 1 1
O           core   32.1720    6.6820   10.9580     1 1 1
O           core  -11.3550   32.2799   10.9580     1 1 1
O           core   15.1400    1.5620   10.9580     1 1 1
O           core   13.2470    6.6820   10.9580     1 1 1
O           core    3.7850   11.8013   10.9580     1 1 1
O           core  -18.9250  -29.1559   10.9580     1 1 1
O           core    1.8920  -26.2519   12.0520     1 1 1
O           core  -18.9250   19.8253   12.0520     1 1 1
O           core   11.3550  -31.3712   12.0520     1 1 1
O           core  -20.8180   14.7053   12.0520     1 1 1
O           core  -32.1730   -5.7733   12.0520     1 1 1
O           core  -26.4950  -21.1319   12.0520     1 1 1
O           core    9.4620  -26.2519   12.0520     1 1 1
O           core   -7.5700   -0.6533   12.0520     1 1 1
O           core   -9.4630   -5.7733   12.0520     1 1 1
O           core   18.9250   19.8253   12.0520     1 1 1
O           core    3.7850  -10.8926   12.0520     1 1 1
O           core    1.8920  -16.0126   12.0520     1 1 1
O           core   -5.6780   14.7053   12.0520     1 1 1
O           core  -20.8180  -16.0126   12.0520     1 1 1
O           core   11.3550  -10.8926   12.0520     1 1 1
O           core  -11.3550   -0.6533   12.0520     1 1 1
O           core   17.0320   24.9446   12.0520     1 1 1
O           core  -13.2480   -5.7733   12.0520     1 1 1
O           core  -30.2800    9.5860   12.0520     1 1 1
O           core  -26.4950    9.5860   12.0520     1 1 1
O           core    3.7850   -0.6533   12.0520     1 1 1
O           core    1.8920   -5.7733   12.0520     1 1 1
O           core   22.7100  -21.1319   12.0520     1 1 1
O           core   20.8170  -26.2519   12.0520     1 1 1
O           core   11.3550   -0.6533   12.0520     1 1 1
O           core    9.4620   -5.7733   12.0520     1 1 1
O           core   -7.5700    9.5860   12.0520     1 1 1
O           core   -3.7850   30.0646   12.0520     1 1 1
O           core   -5.6780   24.9446   12.0520     1 1 1
O           core   -9.4630    4.4660   12.0520     1 1 1
O           core  -28.3880    4.4660   12.0520     1 1 1
O           core   22.7100  -10.8926   12.0520     1 1 1
O           core   20.8170  -16.0126   12.0520     1 1 1
O           core  -22.7100   19.8253   12.0520     1 1 1
O           core  -20.8180   24.9446   12.0520     1 1 1
O           core  -24.6030   14.7053   12.0520     1 1 1
O           core   11.3550    9.5860   12.0520     1 1 1
O           core    9.4620    4.4660   12.0520     1 1 1
O           core    3.7850    9.5860   12.0520     1 1 1
O           core    1.8920    4.4660   12.0520     1 1 1
O           core  -11.3550    9.5860   12.0520     1 1 1
O           core  -13.2480    4.4660   12.0520     1 1 1
O           core  -26.4950  -10.8926   12.0520     1 1 1
O           core  -26.4950   -0.6533   12.0520     1 1 1
O           core    0.0000  -31.3712   12.0520     1 1 1
O           core    1.8920   14.7053   12.0520     1 1 1
O           core   -1.8930  -26.2519   12.0520     1 1 1
O           core   11.3550   30.0646   12.0520     1 1 1
O           core   22.7100   19.8253   12.0520     1 1 1
O           core   20.8170   14.7053   12.0520     1 1 1
O           core    9.4620   24.9446   12.0520     1 1 1
O           core  -15.1400  -31.3712   12.0520     1 1 1
O           core    3.7850   30.0646   12.0520     1 1 1
O           core    1.8920   24.9446   12.0520     1 1 1
O           core   20.8170   24.9446   12.0520     1 1 1
O           core   -7.5700   30.0646   12.0520     1 1 1
O           core   -9.4630   24.9446   12.0520     1 1 1
O           core   15.1400  -31.3712   12.0520     1 1 1
O           core  -15.1400  -21.1319   12.0520     1 1 1
O           core    0.0000  -10.8926   12.0520     1 1 1
O           core   26.4950  -21.1319   12.0520     1 1 1
O           core   15.1400  -21.1319   12.0520     1 1 1
O           core   13.2470  -26.2519   12.0520     1 1 1
O           core   -1.8930  -16.0126   12.0520     1 1 1
O           core  -17.0330  -26.2519   12.0520     1 1 1
O           core  -24.6030   -5.7733   12.0520     1 1 1
O           core   26.4950  -10.8926   12.0520     1 1 1
O           core   24.6020  -16.0126   12.0520     1 1 1
O           core  -28.3880   -5.7733   12.0520     1 1 1
O           core  -15.1400   30.0646   12.0520     1 1 1
O           core    7.5700  -31.3712   12.0520     1 1 1
O           core  -17.0330   24.9446   12.0520     1 1 1
O           core  -22.7100  -21.1319   12.0520     1 1 1
O           core  -28.3880  -16.0126   12.0520     1 1 1
O           core   26.4950   -0.6533   12.0520     1 1 1
O           core   24.6020   -5.7733   12.0520     1 1 1
O           core  -11.3550   30.0646   12.0520     1 1 1
O           core    5.6770  -26.2519   12.0520     1 1 1
O           core    0.0000   -0.6533   12.0520     1 1 1
O           core   -1.8930   -5.7733   12.0520     1 1 1
O           core   -3.7850  -31.3712   12.0520     1 1 1
O           core  -13.2480   24.9446   12.0520     1 1 1
O           core   15.1400   -0.6533   12.0520     1 1 1
O           core   26.4950    9.5860   12.0520     1 1 1
O           core   24.6020    4.4660   12.0520     1 1 1
O           core   13.2470   -5.7733   12.0520     1 1 1
O           core  -32.1730    4.4660   12.0520     1 1 1
O           core  -30.2800  -10.8926   12.0520     1 1 1
O           core  -34.0650   -0.6533   12.0520     1 1 1
O           core    7.5700  -10.8926   12.0520     1 1 1
O           core    5.6770  -16.0126   12.0520     1 1 1
O           core   -5.6780  -26.2519   12.0520     1 1 1
O           core   26.4950   19.8253   12.0520     1 1 1
O           core   24.6020   14.7053   12.0520     1 1 1
O           core  -30.2800   -0.6533   12.0520     1 1 1
O           core   13.2470    4.4660   12.0520     1 1 1
O           core    0.0000    9.5860   12.0520     1 1 1
O           core   -1.8930    4.4660   12.0520     1 1 1
O           core  -11.3550  -31.3712   12.0520     1 1 1
O           core    7.5700   -0.6533   12.0520     1 1 1
O           core    5.6770   -5.7733   12.0520     1 1 1
O           core   30.2800  -10.8926   12.0520     1 1 1
O           core   28.3870  -16.0126   12.0520     1 1 1
O           core   -7.5700  -31.3712   12.0520     1 1 1
O           core   -3.7850  -10.8926   12.0520     1 1 1
O           core   30.2800   -0.6533   12.0520     1 1 1
O           core   28.3870   -5.7733   12.0520     1 1 1
O           core   -1.8930   14.7053   12.0520     1 1 1
O           core   -5.6780  -16.0126   12.0520     1 1 1
O           core  -13.2480  -26.2519   12.0520     1 1 1
O           core   15.1400   30.0646   12.0520     1 1 1
O           core   13.2470   24.9446   12.0520     1 1 1
O           core    7.5700    9.5860   12.0520     1 1 1
O           core    5.6770    4.4660   12.0520     1 1 1
O           core   30.2800    9.5860   12.0520     1 1 1
O           core   28.3870    4.4660   12.0520     1 1 1
O           core   -9.4630  -26.2519   12.0520     1 1 1
O           core  -18.9250  -21.1319   12.0520     1 1 1
O           core  -20.8180  -26.2519   12.0520     1 1 1
O           core  -26.4950   19.8253   12.0520     1 1 1
O           core    0.0000   30.0646   12.0520     1 1 1
O           core   18.9250  -21.1319   12.0520     1 1 1
O           core   17.0320  -26.2519   12.0520     1 1 1
O           core   28.3870   14.7053   12.0520     1 1 1
O           core   -1.8930   24.9446   12.0520     1 1 1
O           core    5.6770   14.7053   12.0520     1 1 1
O           core  -24.6030    4.4660   12.0520     1 1 1
O           core   -3.7850   -0.6533   12.0520     1 1 1
O           core   -5.6780   -5.7733   12.0520     1 1 1
O           core  -22.7100  -10.8926   12.0520     1 1 1
O           core  -15.1400   -0.6533   12.0520     1 1 1
O           core   34.0650   -0.6533   12.0520     1 1 1
O           core   32.1720   -5.7733   12.0520     1 1 1
O           core   -7.5700  -10.8926   12.0520     1 1 1
O           core    7.5700   30.0646   12.0520     1 1 1
O           core    5.6770   24.9446   12.0520     1 1 1
O           core  -11.3550  -10.8926   12.0520     1 1 1
O           core   32.1720    4.4660   12.0520     1 1 1
O           core    3.7850  -31.3712   12.0520     1 1 1
O           core  -24.6030  -16.0126   12.0520     1 1 1
O           core   -3.7850    9.5860   12.0520     1 1 1
O           core   -5.6780    4.4660   12.0520     1 1 1
O           core  -28.3880   14.7053   12.0520     1 1 1
O           core   -3.7850  -13.8306   12.9680     1 1 1
O           core   -7.5700  -13.8306   12.9680     1 1 1
O           core  -13.2480   -8.7103   12.9680     1 1 1
O           core    9.4620   11.7683   12.9680     1 1 1
O           core  -11.3550   -3.5913   12.9680     1 1 1
O           core  -22.7100  -13.8306   12.9680     1 1 1
O           core   22.7100  -24.0699   12.9680     1 1 1
O           core  -17.0330  -29.1889   12.9680     1 1 1
O           core  -15.1400  -24.0699   12.9680     1 1 1
O           core    1.8920   32.2469   12.9680     1 1 1
O           core   -1.8930    1.5290   12.9680     1 1 1
O           core    0.0000    6.6480   12.9680     1 1 1
O           core   20.8170  -18.9496   12.9680     1 1 1
O           core   22.7100  -13.8306   12.9680     1 1 1
O           core   11.3550   27.1266   12.9680     1 1 1
O           core  -18.9250  -24.0699   12.9680     1 1 1
O           core   -5.6780   -8.7103   12.9680     1 1 1
O           core    5.6770  -29.1889   12.9680     1 1 1
O           core    7.5700  -24.0699   12.9680     1 1 1
O           core   -3.7850   -3.5913   12.9680     1 1 1
O           core   -9.4630   -8.7103   12.9680     1 1 1
O           core   -7.5700   -3.5913   12.9680     1 1 1
O           core  -30.2800   -3.5913   12.9680     1 1 1
O           core   -1.8930   11.7683   12.9680     1 1 1
O           core    9.4620   32.2469   12.9680     1 1 1
O           core    0.0000   16.8873   12.9680     1 1 1
O           core  -13.2480    1.5290   12.9680     1 1 1
O           core  -11.3550    6.6480   12.9680     1 1 1
O           core   13.2470  -29.1889   12.9680     1 1 1
O           core   15.1400  -24.0699   12.9680     1 1 1
O           core    7.5700  -13.8306   12.9680     1 1 1
O           core  -32.1730    1.5290   12.9680     1 1 1
O           core  -30.2800    6.6480   12.9680     1 1 1
O           core   -5.6780    1.5290   12.9680     1 1 1
O           core   -3.7850    6.6480   12.9680     1 1 1
O           core  -28.3880    1.5290   12.9680     1 1 1
O           core  -26.4950    6.6480   12.9680     1 1 1
O           core   22.7100   16.8873   12.9680     1 1 1
O           core    0.0000   27.1266   12.9680     1 1 1
O           core  -17.0330   22.0076   12.9680     1 1 1
O           core    5.6770   -8.7103   12.9680     1 1 1
O           core    7.5700   -3.5913   12.9680     1 1 1
O           core   -9.4630    1.5290   12.9680     1 1 1
O           core   -7.5700    6.6480   12.9680     1 1 1
O           core  -15.1400   27.1266   12.9680     1 1 1
O           core  -17.0330  -18.9496   12.9680     1 1 1
O           core  -28.3880  -18.9496   12.9680     1 1 1
O           core   20.8170   22.0076   12.9680     1 1 1
O           core   13.2470   -8.7103   12.9680     1 1 1
O           core   15.1400   -3.5913   12.9680     1 1 1
O           core   -5.6780   11.7683   12.9680     1 1 1
O           core   -1.8930   32.2469   12.9680     1 1 1
O           core    5.6770    1.5290   12.9680     1 1 1
O           core    7.5700    6.6480   12.9680     1 1 1
O           core  -28.3880   -8.7103   12.9680     1 1 1
O           core    3.7850  -34.3092   12.9680     1 1 1
O           core  -26.4950   -3.5913   12.9680     1 1 1
O           core   24.6020  -18.9496   12.9680     1 1 1
O           core   26.4950  -13.8306   12.9680     1 1 1
O           core   13.2470    1.5290   12.9680     1 1 1
O           core   15.1400    6.6480   12.9680     1 1 1
O           core  -26.4950  -13.8306   12.9680     1 1 1
O           core  -20.8180  -18.9496   12.9680     1 1 1
O           core   -9.4630   11.7683   12.9680     1 1 1
O           core    1.8920  -29.1889   12.9680     1 1 1
O           core    5.6770   11.7683   12.9680     1 1 1
O           core   24.6020   -8.7103   12.9680     1 1 1
O           core   26.4950   -3.5913   12.9680     1 1 1
O           core  -18.9250   16.8873   12.9680     1 1 1
O           core   -3.7850   27.1266   12.9680     1 1 1
O           core  -34.0650    6.6480   12.9680     1 1 1
O           core  -24.6030   11.7683   12.9680     1 1 1
O           core   26.4950    6.6480   12.9680     1 1 1
O           core  -13.2480   22.0076   12.9680     1 1 1
O           core  -11.3550   27.1266   12.9680     1 1 1
O           core    7.5700   27.1266   12.9680     1 1 1
O           core   13.2470   22.0076   12.9680     1 1 1
O           core   15.1400   27.1266   12.9680     1 1 1
O           core    3.7850  -13.8306   12.9680     1 1 1
O           core  -13.2480  -29.1889   12.9680     1 1 1
O           core  -11.3550  -24.0699   12.9680     1 1 1
O           core   24.6020   11.7683   12.9680     1 1 1
O           core   26.4950   16.8873   12.9680     1 1 1
O           core   -7.5700   27.1266   12.9680     1 1 1
O           core  -15.1400   -3.5913   12.9680     1 1 1
O           core   -5.6780   32.2469   12.9680     1 1 1
O           core  -22.7100   16.8873   12.9680     1 1 1
O           core  -24.6030   -8.7103   12.9680     1 1 1
O           core   13.2470   32.2469   12.9680     1 1 1
O           core    5.6770   32.2469   12.9680     1 1 1
O           core   17.0320  -29.1889   12.9680     1 1 1
O           core   18.9250  -24.0699   12.9680     1 1 1
O           core   24.6020   22.0076   12.9680     1 1 1
O           core    0.0000  -34.3092   12.9680     1 1 1
O           core    1.8920   -8.7103   12.9680     1 1 1
O           core   28.3870  -18.9496   12.9680     1 1 1
O           core   30.2800  -13.8306   12.9680     1 1 1
O           core    3.7850   -3.5913   12.9680     1 1 1
O           core  -22.7100  -24.0699   12.9680     1 1 1
O           core  -30.2800  -13.8306   12.9680     1 1 1
O           core    9.4620  -29.1889   12.9680     1 1 1
O           core   11.3550  -24.0699   12.9680     1 1 1
O           core  -32.1730   11.7683   12.9680     1 1 1
O           core  -13.2480   32.2469   12.9680     1 1 1
O           core   17.0320  -18.9496   12.9680     1 1 1
O           core   28.3870   -8.7103   12.9680     1 1 1
O           core   30.2800   -3.5913   12.9680     1 1 1
O           core   -1.8930  -29.1889   12.9680     1 1 1
O           core  -30.2800   16.8873   12.9680     1 1 1
O           core  -34.0650   -3.5913   12.9680     1 1 1
O           core   -9.4630   32.2469   12.9680     1 1 1
O           core  -20.8180   22.0076   12.9680     1 1 1
O           core    1.8920    1.5290   12.9680     1 1 1
O           core    3.7850    6.6480   12.9680     1 1 1
O           core   28.3870    1.5290   12.9680     1 1 1
O           core   30.2800    6.6480   12.9680     1 1 1
O           core   -3.7850  -34.3092   12.9680     1 1 1
O           core   -9.4630  -29.1889   12.9680     1 1 1
O           core   -7.5700  -24.0699   12.9680     1 1 1
O           core  -18.9250   27.1266   12.9680     1 1 1
O           core    0.0000  -13.8306   12.9680     1 1 1
O           core   28.3870   11.7683   12.9680     1 1 1
O           core   30.2800   16.8873   12.9680     1 1 1
O           core   -5.6780  -29.1889   12.9680     1 1 1
O           core    9.4620   -8.7103   12.9680     1 1 1
O           core   11.3550   -3.5913   12.9680     1 1 1
O           core    1.8920   11.7683   12.9680     1 1 1
O           core  -15.1400    6.6480   12.9680     1 1 1
O           core   32.1720   -8.7103   12.9680     1 1 1
O           core   34.0650   -3.5913   12.9680     1 1 1
O           core  -32.1730   -8.7103   12.9680     1 1 1
O           core  -28.3880   11.7683   12.9680     1 1 1
O           core   18.9250   16.8873   12.9680     1 1 1
O           core  -26.4950   16.8873   12.9680     1 1 1
O           core  -24.6030   22.0076   12.9680     1 1 1
O           core    9.4620    1.5290   12.9680     1 1 1
O           core   32.1720    1.5290   12.9680     1 1 1
O           core   34.0650    6.6480   12.9680     1 1 1
O           core   11.3550    6.6480   12.9680     1 1 1
O           core   -1.8930   -8.7103   12.9680     1 1 1
O           core    0.0000   -3.5913   12.9680     1 1 1
O           core    3.7850   27.1266   12.9680     1 1 1
O           core  -24.6030  -18.9496   12.9680     1 1 1
O           core   17.0320   22.0076   12.9680     1 1 1
O           core   32.1720   11.7683   12.9680     1 1 1
O           core   18.9250   27.1266   12.9680     1 1 1
O           core    7.5700   13.2683   13.5150     1 1 1
O           core  -15.1400   -7.2103   13.5150     1 1 1
O           core   -7.5700   -7.2103   13.5150     1 1 1
O           core   15.1400   -7.2103   13.5150     1 1 1
O           core   13.2470   -2.0913   13.5150     1 1 1
O           core   -5.6780  -12.3306   13.5150     1 1 1
O           core    3.7850   -7.2103   13.5150     1 1 1
O           core    1.8920   -2.0913   13.5150     1 1 1
O           core   -1.8930  -12.3306   13.5150     1 1 1
O           core   -9.4630   -2.0913   13.5150     1 1 1
O           core  -32.1730   -2.0913   13.5150     1 1 1
O           core  -30.2800    3.0290   13.5150     1 1 1
O           core    5.6770   28.6266   13.5150     1 1 1
O           core  -32.1730    8.1480   13.5150     1 1 1
O           core   15.1400    3.0290   13.5150     1 1 1
O           core   13.2470    8.1480   13.5150     1 1 1
O           core  -18.9250   23.5076   13.5150     1 1 1
O           core   22.7100   13.2683   13.5150     1 1 1
O           core   20.8170   18.3873   13.5150     1 1 1
O           core  -34.0650   -7.2103   13.5150     1 1 1
O           core  -18.9250  -27.6889   13.5150     1 1 1
O           core  -20.8180  -22.5699   13.5150     1 1 1
O           core    3.7850    3.0290   13.5150     1 1 1
O           core    1.8920    8.1480   13.5150     1 1 1
O           core  -11.3550  -27.6889   13.5150     1 1 1
O           core  -13.2480  -22.5699   13.5150     1 1 1
O           core    0.0000   -7.2103   13.5150     1 1 1
O           core    7.5700   33.7469   13.5150     1 1 1
O           core   22.7100   23.5076   13.5150     1 1 1
O           core   -1.8930   -2.0913   13.5150     1 1 1
O           core   -3.7850   -7.2103   13.5150     1 1 1
O           core   -5.6780   -2.0913   13.5150     1 1 1
O           core    9.4620  -32.8092   13.5150     1 1 1
O           core  -30.2800  -17.4496   13.5150     1 1 1
O           core   -7.5700    3.0290   13.5150     1 1 1
O           core   24.6020  -22.5699   13.5150     1 1 1
O           core   -9.4630    8.1480   13.5150     1 1 1
O           core  -24.6030  -22.5699   13.5150     1 1 1
O           core   11.3550  -27.6889   13.5150     1 1 1
O           core  -26.4950  -17.4496   13.5150     1 1 1
O           core  -28.3880  -12.3306   13.5150     1 1 1
O           core   26.4950  -17.4496   13.5150     1 1 1
O           core   24.6020  -12.3306   13.5150     1 1 1
O           core   15.1400   23.5076   13.5150     1 1 1
O           core   13.2470   28.6266   13.5150     1 1 1
O           core    3.7850   13.2683   13.5150     1 1 1
O           core  -15.1400    3.0290   13.5150     1 1 1
O           core    0.0000    3.0290   13.5150     1 1 1
O           core   -1.8930    8.1480   13.5150     1 1 1
O           core  -11.3550   23.5076   13.5150     1 1 1
O           core  -13.2480   28.6266   13.5150     1 1 1
O           core   26.4950   -7.2103   13.5150     1 1 1
O           core    9.4620  -12.3306   13.5150     1 1 1
O           core   -3.7850    3.0290   13.5150     1 1 1
O           core   -5.6780    8.1480   13.5150     1 1 1
O           core   18.9250  -27.6889   13.5150     1 1 1
O           core   17.0320  -22.5699   13.5150     1 1 1
O           core  -15.1400  -27.6889   13.5150     1 1 1
O           core    1.8920   28.6266   13.5150     1 1 1
O           core  -17.0330  -22.5699   13.5150     1 1 1
O           core   -7.5700   13.2683   13.5150     1 1 1
O           core   26.4950    3.0290   13.5150     1 1 1
O           core   24.6020    8.1480   13.5150     1 1 1
O           core   11.3550   -7.2103   13.5150     1 1 1
O           core    9.4620   -2.0913   13.5150     1 1 1
O           core   18.9250  -17.4496   13.5150     1 1 1
O           core    0.0000   13.2683   13.5150     1 1 1
O           core  -32.1730  -12.3306   13.5150     1 1 1
O           core  -26.4950   13.2683   13.5150     1 1 1
O           core   26.4950   13.2683   13.5150     1 1 1
O           core   24.6020   18.3873   13.5150     1 1 1
O           core  -22.7100   13.2683   13.5150     1 1 1
O           core  -24.6030   18.3873   13.5150     1 1 1
O           core    3.7850   33.7469   13.5150     1 1 1
O           core   -3.7850   13.2683   13.5150     1 1 1
O           core  -28.3880   18.3873   13.5150     1 1 1
O           core    5.6770  -32.8092   13.5150     1 1 1
O           core  -18.9250  -17.4496   13.5150     1 1 1
O           core   11.3550    3.0290   13.5150     1 1 1
O           core    9.4620    8.1480   13.5150     1 1 1
O           core   -9.4630  -32.8092   13.5150     1 1 1
O           core   30.2800  -17.4496   13.5150     1 1 1
O           core   28.3870  -12.3306   13.5150     1 1 1
O           core    7.5700  -27.6889   13.5150     1 1 1
O           core   -1.8930   28.6266   13.5150     1 1 1
O           core   -9.4630   28.6266   13.5150     1 1 1
O           core  -17.0330   18.3873   13.5150     1 1 1
O           core  -26.4950   -7.2103   13.5150     1 1 1
O           core  -26.4950    3.0290   13.5150     1 1 1
O           core   30.2800   -7.2103   13.5150     1 1 1
O           core   28.3870   -2.0913   13.5150     1 1 1
O           core   -7.5700  -27.6889   13.5150     1 1 1
O           core   -5.6780   28.6266   13.5150     1 1 1
O           core  -28.3880    8.1480   13.5150     1 1 1
O           core  -11.3550   -7.2103   13.5150     1 1 1
O           core    5.6770  -12.3306   13.5150     1 1 1
O           core   17.0320   18.3873   13.5150     1 1 1
O           core  -13.2480   -2.0913   13.5150     1 1 1
O           core   30.2800    3.0290   13.5150     1 1 1
O           core   28.3870    8.1480   13.5150     1 1 1
O           core  -22.7100  -17.4496   13.5150     1 1 1
O           core    0.0000   33.7469   13.5150     1 1 1
O           core   11.3550   23.5076   13.5150     1 1 1
O           core    9.4620   28.6266   13.5150     1 1 1
O           core  -24.6030  -12.3306   13.5150     1 1 1
O           core    1.8920  -32.8092   13.5150     1 1 1
O           core   -7.5700   33.7469   13.5150     1 1 1
O           core  -20.8180   18.3873   13.5150     1 1 1
O           core   18.9250   23.5076   13.5150     1 1 1
O           core   30.2800   13.2683   13.5150     1 1 1
O           core   28.3870   18.3873   13.5150     1 1 1
O           core   17.0320   28.6266   13.5150     1 1 1
O           core   -5.6780  -32.8092   13.5150     1 1 1
O           core  -28.3880   -2.0913   13.5150     1 1 1
O           core    7.5700   -7.2103   13.5150     1 1 1
O           core    5.6770   -2.0913   13.5150     1 1 1
O           core   -3.7850   33.7469   13.5150     1 1 1
O           core    3.7850  -27.6889   13.5150     1 1 1
O           core  -30.2800   13.2683   13.5150     1 1 1
O           core  -34.0650    3.0290   13.5150     1 1 1
O           core   32.1720  -12.3306   13.5150     1 1 1
O           core   20.8170  -22.5699   13.5150     1 1 1
O           core   34.0650   -7.2103   13.5150     1 1 1
O           core   32.1720   -2.0913   13.5150     1 1 1
O           core   -1.8930  -32.8092   13.5150     1 1 1
O           core   15.1400  -27.6889   13.5150     1 1 1
O           core   13.2470  -22.5699   13.5150     1 1 1
O           core   -9.4630  -12.3306   13.5150     1 1 1
O           core  -15.1400   23.5076   13.5150     1 1 1
O           core   -3.7850  -27.6889   13.5150     1 1 1
O           core  -17.0330   28.6266   13.5150     1 1 1
O           core    7.5700    3.0290   13.5150     1 1 1
O           core    5.6770    8.1480   13.5150     1 1 1
O           core   22.7100  -17.4496   13.5150     1 1 1
O           core   34.0650    3.0290   13.5150     1 1 1
O           core   32.1720    8.1480   13.5150     1 1 1
O           core  -30.2800   -7.2103   13.5150     1 1 1
O           core    0.0000  -27.6889   13.5150     1 1 1
O           core    1.8920  -12.3306   13.5150     1 1 1
O           core  -11.3550    3.0290   13.5150     1 1 1
O           core  -13.2480    8.1480   13.5150     1 1 1
O           core  -24.6030    8.1480   13.5150     1 1 1
O           core  -22.7100   23.5076   13.5150     1 1 1
O           core   13.2470   25.6896   14.4320     1 1 1
O           core   11.3550    0.0917   14.4320     1 1 1
O           core    9.4620   -5.0283   14.4320     1 1 1
O           core  -30.2800   10.3310   14.4320     1 1 1
O           core    1.8920  -25.5069   14.4320     1 1 1
O           core  -24.6030    5.2110   14.4320     1 1 1
O           core  -20.8180   25.6896   14.4320     1 1 1
O           core  -20.8180  -15.2676   14.4320     1 1 1
O           core    7.5700  -10.1476   14.4320     1 1 1
O           core    5.6770  -15.2676   14.4320     1 1 1
O           core   20.8170   25.6896   14.4320     1 1 1
O           core  -15.1400    0.0917   14.4320     1 1 1
O           core   -3.7850    0.0917   14.4320     1 1 1
O           core   18.9250  -20.3869   14.4320     1 1 1
O           core   17.0320  -25.5069   14.4320     1 1 1
O           core   11.3550   10.3310   14.4320     1 1 1
O           core    9.4620    5.2110   14.4320     1 1 1
O           core   -5.6780   -5.0283   14.4320     1 1 1
O           core   26.4950  -20.3869   14.4320     1 1 1
O           core    0.0000  -10.1476   14.4320     1 1 1
O           core   -1.8930  -15.2676   14.4320     1 1 1
O           core  -11.3550    0.0917   14.4320     1 1 1
O           core  -13.2480   -5.0283   14.4320     1 1 1
O           core    3.7850  -10.1476   14.4320     1 1 1
O           core    1.8920  -15.2676   14.4320     1 1 1
O           core   26.4950  -10.1476   14.4320     1 1 1
O           core   24.6020  -15.2676   14.4320     1 1 1
O           core  -15.1400   30.8096   14.4320     1 1 1
O           core    7.5700    0.0917   14.4320     1 1 1
O           core    5.6770   -5.0283   14.4320     1 1 1
O           core   -7.5700  -30.6262   14.4320     1 1 1
O           core  -17.0330   25.6896   14.4320     1 1 1
O           core  -32.1730    5.2110   14.4320     1 1 1
O           core  -30.2800    0.0917   14.4320     1 1 1
O           core  -26.4950  -20.3869   14.4320     1 1 1
O           core   26.4950    0.0917   14.4320     1 1 1
O           core   24.6020   -5.0283   14.4320     1 1 1
O           core  -26.4950    0.0917   14.4320     1 1 1
O           core   -9.4630  -25.5069   14.4320     1 1 1
O           core    0.0000    0.0917   14.4320     1 1 1
O           core   -1.8930   -5.0283   14.4320     1 1 1
O           core   -3.7850   10.3310   14.4320     1 1 1
O           core    3.7850    0.0917   14.4320     1 1 1
O           core    1.8920   -5.0283   14.4320     1 1 1
O           core   -5.6780    5.2110   14.4320     1 1 1
O           core    7.5700   10.3310   14.4320     1 1 1
O           core   11.3550   30.8096   14.4320     1 1 1
O           core    9.4620   25.6896   14.4320     1 1 1
O           core   26.4950   10.3310   14.4320     1 1 1
O           core   24.6020    5.2110   14.4320     1 1 1
O           core    5.6770    5.2110   14.4320     1 1 1
O           core  -24.6030   -5.0283   14.4320     1 1 1
O           core  -15.1400  -30.6262   14.4320     1 1 1
O           core  -28.3880   -5.0283   14.4320     1 1 1
O           core  -15.1400  -20.3869   14.4320     1 1 1
O           core  -17.0330  -25.5069   14.4320     1 1 1
O           core   -7.5700   30.8096   14.4320     1 1 1
O           core   -9.4630   25.6896   14.4320     1 1 1
O           core  -32.1730   -5.0283   14.4320     1 1 1
O           core  -11.3550   10.3310   14.4320     1 1 1
O           core  -13.2480    5.2110   14.4320     1 1 1
O           core   26.4950   20.5703   14.4320     1 1 1
O           core   24.6020   15.4503   14.4320     1 1 1
O           core    0.0000   10.3310   14.4320     1 1 1
O           core    3.7850   10.3310   14.4320     1 1 1
O           core   15.1400  -30.6262   14.4320     1 1 1
O           core    5.6770   15.4503   14.4320     1 1 1
O           core    1.8920    5.2110   14.4320     1 1 1
O           core   -1.8930    5.2110   14.4320     1 1 1
O           core   15.1400  -20.3869   14.4320     1 1 1
O           core   13.2470  -25.5069   14.4320     1 1 1
O           core   18.9250   20.5703   14.4320     1 1 1
O           core  -24.6030  -15.2676   14.4320     1 1 1
O           core  -11.3550  -30.6262   14.4320     1 1 1
O           core   -5.6780   15.4503   14.4320     1 1 1
O           core  -30.2800  -10.1476   14.4320     1 1 1
O           core   30.2800  -10.1476   14.4320     1 1 1
O           core   28.3870  -15.2676   14.4320     1 1 1
O           core   -7.5700  -10.1476   14.4320     1 1 1
O           core  -18.9250  -20.3869   14.4320     1 1 1
O           core  -13.2480  -25.5069   14.4320     1 1 1
O           core    7.5700   30.8096   14.4320     1 1 1
O           core    5.6770   25.6896   14.4320     1 1 1
O           core   17.0320   25.6896   14.4320     1 1 1
O           core  -20.8180  -25.5069   14.4320     1 1 1
O           core   30.2800    0.0917   14.4320     1 1 1
O           core   28.3870   -5.0283   14.4320     1 1 1
O           core    1.8920   15.4503   14.4320     1 1 1
O           core  -26.4950  -10.1476   14.4320     1 1 1
O           core   -1.8930   15.4503   14.4320     1 1 1
O           core  -18.9250   20.5703   14.4320     1 1 1
O           core   -3.7850  -30.6262   14.4320     1 1 1
O           core  -20.8180   15.4503   14.4320     1 1 1
O           core   22.7100  -20.3869   14.4320     1 1 1
O           core   20.8170  -25.5069   14.4320     1 1 1
O           core   -3.7850   30.8096   14.4320     1 1 1
O           core   -5.6780   25.6896   14.4320     1 1 1
O           core   30.2800   10.3310   14.4320     1 1 1
O           core   28.3870    5.2110   14.4320     1 1 1
O           core   15.1400    0.0917   14.4320     1 1 1
O           core   13.2470   -5.0283   14.4320     1 1 1
O           core  -26.4950   10.3310   14.4320     1 1 1
O           core  -28.3880    5.2110   14.4320     1 1 1
O           core    3.7850   30.8096   14.4320     1 1 1
O           core   11.3550  -30.6262   14.4320     1 1 1
O           core   20.8170  -15.2676   14.4320     1 1 1
O           core    1.8920   25.6896   14.4320     1 1 1
O           core   -5.6780  -25.5069   14.4320     1 1 1
O           core   -7.5700    0.0917   14.4320     1 1 1
O           core    0.0000   30.8096   14.4320     1 1 1
O           core   28.3870   15.4503   14.4320     1 1 1
O           core    9.4620  -25.5069   14.4320     1 1 1
O           core   -1.8930   25.6896   14.4320     1 1 1
O           core   -9.4630   -5.0283   14.4320     1 1 1
O           core   13.2470    5.2110   14.4320     1 1 1
O           core  -22.7100   20.5703   14.4320     1 1 1
O           core  -24.6030   15.4503   14.4320     1 1 1
O           core  -28.3880  -15.2676   14.4320     1 1 1
O           core  -15.1400   20.5703   14.4320     1 1 1
O           core  -11.3550  -10.1476   14.4320     1 1 1
O           core   34.0650    0.0917   14.4320     1 1 1
O           core   32.1720   -5.0283   14.4320     1 1 1
O           core    0.0000  -30.6262   14.4320     1 1 1
O           core  -26.4950   20.5703   14.4320     1 1 1
O           core  -22.7100  -20.3869   14.4320     1 1 1
O           core   11.3550  -10.1476   14.4320     1 1 1
O           core   15.1400   20.5703   14.4320     1 1 1
O           core    7.5700  -30.6262   14.4320     1 1 1
O           core  -11.3550   30.8096   14.4320     1 1 1
O           core   32.1720    5.2110   14.4320     1 1 1
O           core   -3.7850  -10.1476   14.4320     1 1 1
O           core   -5.6780  -15.2676   14.4320     1 1 1
O           core  -13.2480   25.6896   14.4320     1 1 1
O           core  -28.3880   15.4503   14.4320     1 1 1
O           core    3.7850  -30.6262   14.4320     1 1 1
O           core    5.6770  -25.5069   14.4320     1 1 1
O           core   -1.8930  -25.5069   14.4320     1 1 1
O           core   -7.5700   10.3310   14.4320     1 1 1
O           core   -9.4630    5.2110   14.4320     1 1 1
O           core  -34.0650    0.0917   14.4320     1 1 1
O           core   15.1400   30.8096   14.4320     1 1 1
O           core   22.7100   20.5703   14.4320     1 1 1
O           core   20.8170   15.4503   14.4320     1 1 1
O           core   20.8170   23.4746   15.5260     1 1 1
O           core    5.6770    2.9960   15.5260     1 1 1
O           core  -28.3880    2.9960   15.5260     1 1 1
O           core  -15.1400   -2.1243   15.5260     1 1 1
O           core    3.7850    8.1150   15.5260     1 1 1
O           core    1.8920    2.9960   15.5260     1 1 1
O           core   26.4950  -22.6029   15.5260     1 1 1
O           core   -5.6780  -27.7219   15.5260     1 1 1
O           core  -32.1730    2.9960   15.5260     1 1 1
O           core   -3.7850   28.5936   15.5260     1 1 1
O           core  -11.3550   28.5936   15.5260     1 1 1
O           core   11.3550   28.5936   15.5260     1 1 1
O           core    9.4620   23.4746   15.5260     1 1 1
O           core  -13.2480   23.4746   15.5260     1 1 1
O           core   26.4950  -12.3636   15.5260     1 1 1
O           core   24.6020  -17.4826   15.5260     1 1 1
O           core  -34.0650   -2.1243   15.5260     1 1 1
O           core   -1.8930   13.2353   15.5260     1 1 1
O           core  -26.4950   18.3543   15.5260     1 1 1
O           core    5.6770   13.2353   15.5260     1 1 1
O           core  -28.3880   13.2353   15.5260     1 1 1
O           core  -15.1400   28.5936   15.5260     1 1 1
O           core  -17.0330   23.4746   15.5260     1 1 1
O           core  -18.9250  -22.6029   15.5260     1 1 1
O           core  -20.8180  -27.7219   15.5260     1 1 1
O           core  -11.3550   -2.1243   15.5260     1 1 1
O           core    1.8920   13.2353   15.5260     1 1 1
O           core   26.4950   -2.1243   15.5260     1 1 1
O           core   24.6020   -7.2433   15.5260     1 1 1
O           core   -7.5700    8.1150   15.5260     1 1 1
O           core   -9.4630    2.9960   15.5260     1 1 1
O           core  -13.2480   -7.2433   15.5260     1 1 1
O           core  -15.1400  -22.6029   15.5260     1 1 1
O           core  -17.0330  -27.7219   15.5260     1 1 1
O           core   -3.7850  -12.3636   15.5260     1 1 1
O           core   -5.6780   33.7139   15.5260     1 1 1
O           core   15.1400  -22.6029   15.5260     1 1 1
O           core   13.2470  -27.7219   15.5260     1 1 1
O           core    7.5700   28.5936   15.5260     1 1 1
O           core  -22.7100  -22.6029   15.5260     1 1 1
O           core    0.0000   28.5936   15.5260     1 1 1
O           core   26.4950    8.1150   15.5260     1 1 1
O           core  -30.2800  -12.3636   15.5260     1 1 1
O           core  -22.7100   18.3543   15.5260     1 1 1
O           core    0.0000  -32.8422   15.5260     1 1 1
O           core    3.7850   28.5936   15.5260     1 1 1
O           core  -18.9250   18.3543   15.5260     1 1 1
O           core   -7.5700  -32.8422   15.5260     1 1 1
O           core   18.9250   18.3543   15.5260     1 1 1
O           core  -24.6030   13.2353   15.5260     1 1 1
O           core   26.4950   18.3543   15.5260     1 1 1
O           core   24.6020   13.2353   15.5260     1 1 1
O           core    5.6770   33.7139   15.5260     1 1 1
O           core   -1.8930  -27.7219   15.5260     1 1 1
O           core  -30.2800   -2.1243   15.5260     1 1 1
O           core  -11.3550  -32.8422   15.5260     1 1 1
O           core   11.3550  -32.8422   15.5260     1 1 1
O           core   -1.8930   33.7139   15.5260     1 1 1
O           core   -9.4630   13.2353   15.5260     1 1 1
O           core   18.9250   28.5936   15.5260     1 1 1
O           core   17.0320   23.4746   15.5260     1 1 1
O           core   -3.7850   -2.1243   15.5260     1 1 1
O           core   -5.6780   -7.2433   15.5260     1 1 1
O           core   24.6020   23.4746   15.5260     1 1 1
O           core   11.3550  -22.6029   15.5260     1 1 1
O           core   15.1400   -2.1243   15.5260     1 1 1
O           core   13.2470   -7.2433   15.5260     1 1 1
O           core    9.4620  -27.7219   15.5260     1 1 1
O           core   30.2800  -12.3636   15.5260     1 1 1
O           core   28.3870  -17.4826   15.5260     1 1 1
O           core    1.8920   33.7139   15.5260     1 1 1
[truncated: 85,834 more chars]
