# Supplementary material for: An unconstrained approach to systematic structural and energetic screening of materials interfaces
Source: Nat Commun. 2022 Oct 20;13:6236. doi: 10.1038/s41467-022-33414-6 (PMC9585034; doi:10.1038/s41467-022-33414-6)
Supplement: Supplementary file 5 — Supplementary Data 1 [file 41467_2022_33414_MOESM5_ESM.zip › Disk_Interface_Model_preparation_code/example3/point1/INPUT/disk_data.dat]

0.0  0.0			! CENTER OF THE FIRST DISK
35.d0				! RADIUS OF BOTH DISKS
2.6d0 2.0d0		! THRESHOLD DISTANCE FOR THE CONNECTIVITY
