# Supplementary material for: An unconstrained approach to systematic structural and energetic screening of materials interfaces
Source: Nat Commun. 2022 Oct 20;13:6236. doi: 10.1038/s41467-022-33414-6 (PMC9585034; doi:10.1038/s41467-022-33414-6)
Supplement: Supplementary file 5 — Supplementary Data 1 [file 41467_2022_33414_MOESM5_ESM.zip › Disk_Interface_Model_preparation_code/example3/point2/INPUT/input_read.dat]

output1.xyz			! FIRST OUTPUT NAME
output2.xyz			! SECOND OUTPUT NAME
input_gulp.gin			! OUTPUT GULP INPUT FILE
'../point1/001_test.xyz'	! FIRST DISK
'../point1/101_test.xyz'	! SECOND DISK
'INPUT/disk_data.dat'		! INPUT NAME OF FILE CONTAINING DISK DATA
2				! NUMBER OF ATOMS TYPE IN THE MODELS
Ti O
