# Supplementary material for: An unconstrained approach to systematic structural and energetic screening of materials interfaces
Source: Nat Commun. 2022 Oct 20;13:6236. doi: 10.1038/s41467-022-33414-6 (PMC9585034; doi:10.1038/s41467-022-33414-6)
Supplement: Supplementary file 5 — Supplementary Data 1 [file 41467_2022_33414_MOESM5_ESM.zip › Disk_Interface_Model_preparation_code/source/README.txt]

# THIS PROGRAM GENERATES DISK INTERFACE MODELS FROM TWO SEPARATED SURFACE SLABS

# THE PROGRAM HAS BEEN TESTED USING STANDARD LINUX INSTALLATIONS ON PC/WORKSTATIONS. 
# THE PROGRAM SOURCE CODE CAN BE COMPILED IN A FEW SECONDS USING THE OPEN ACCESS GNU FORTRAN (GFortran) COMPILER.
# TO RUN THE PROGRAM TYPE ./run.sh
# IN A FEW SECONDS THE PROGRAM WILL GENERATE A GULP INPUT FILE NAMED input_gulp.gin
# IN THE DIRECTORY POINT2/ ONE CAN ALSO FIND THE DISK INTERFACE AND SEPARATED DISK FILES (XYZ) NAMED FORT.1050 FORT.1060 AND FORT.1070


#########################################  BRIEF EXPLANATION OF HOW THE PROGRAM WORKS   #############################################################


THE PROGRAM IS SEPARATED TWO PARTS:

1) IN THE FIRST PART (POINT1 DIRECTORY), THE PROGRAM TAKES TWO REFERENCE SURFACES AND CUTS TWO DISKS. 
IN THE FILE POINT1/disk_data.dat ONE CAN SET THE DISK PARAMETERS
THE INPUT PARAMETERS OF SEPARATED SURFACES CAN BE FOUND IN POINT1/input.dat

2) IN THE SECOND PART (POINT2 DIRECTORY), THE PROGRAM TAKES THE OUTPUT OF THE FIRST PART, AND GENERATES A ROTATED DISK INTERFACE MODEL. 
IN THE DIRECTORY POINT2/disk_data.dat ONE CAN SET THE WORKING PARAMETERS OF THE DISK INTERFACE MODEL
TO MAKE THE PROGRAM READ THE OUTPUT OF THE FIRST PART, EDIT POINT2/INPUT/input_read.dat

##########################################################################################################################################################


###################################################################	INPUT FILES   ###############################################################

# 1) INPUT SURFACES CAN BE FOUND IN POINT1/INPUT
# 2) INPUT PARAMETERS OF SEPARATED SURFACES CAN BE FOUND IN POINT1/INPUT/input.dat
# 3) INPUT PARAMETERS TO GENERATE DISKS CAN BE FOUND IN POINT1/INPUT/disk_data.dat

# 4) INPUT PARAMETERS TO MAKE THE SECOND PART OF THE PROGRAM RUN CAN BE FOUND IN POINT2/INPUT/input_read.dat
# 5) INPUT PARAMETERS TO GENERATE THE DISK INTERFACE MODEL CAN BE FOUND IN POINT2/INPUT/disk_data.dat
